# Supplementary material for: 5-Methyl-2-nitro­aniline
Source: IUCrdata. 2025 Aug 27;10(Pt 8):x250747. doi: 10.1107/S2414314625007473 (PMC12412678; doi:10.1107/S2414314625007473)
Supplement: Supplementary file 1 [file x-10-x250747-sup1.cif]

##############################################################################
#                                                                            #
# This CIF contains the data for a data article accepted for                 #
# publication in IUCrData. It conforms to the requirements of                #
# Notes for Authors for IUCrData, and has been                               #
# peer reviewed under the auspices of IUCrData.                              #
#                                                                            #
# Full details of the Crystallographic Information File format               #
# are given in the paper "The Crystallographic Information File (CIF):       #
# a New Standard Archive File for Crystallography" by S. R. Hall, F. H.      #
# Allen and I. D. Brown [Acta Cryst. (1991), A47, 655-685].                  #
#                                                                            #
# The current version of the core CIF dictionary is obtainable from          #
# ftp://ftp.iucr.org/pub/cif_core.dic.                                       #
#                                                                            #
# Software is freely available for graphical display of the structure(s)     #
# in this CIF. For information consult the CIF software page                 #
# http://www.iucr.org/resources/cif/software.                                #
#                                                                            #
# This file may be used for bona fide research purposes within the           #
# scientific community so long as proper attribution is given to the data    # 
# article from which it was obtained.                                        #
#                                                                            #
##############################################################################
data_I
_audit_creation_method
;
Olex2 1.5
(compiled 2024.02.16 svn.r378c4104 for OlexSys, GUI svn.r6928)
;
_journal_date_recd_electronic     2025-08-15
_journal_date_accepted     2025-08-20
_journal_name_full     'IUCrData'
_journal_year     2025
_journal_volume     10
_journal_issue      1
_journal_page_first     0
_journal_page_last     0
_journal_paper_category     HO
_journal_paper_doi     10.1107/S2414314625007473
_journal_coeditor_code     HB4532
_publ_contact_author_name     'Bond, Marcus R.'
_publ_contact_author_address
;
Department of Chemistry and Physics
Southeast Missouri State University
Cape Girardeau, MO 63701
;
_publ_contact_author_email     'mbond@semo.edu'
_publ_contact_author_fax     ' '
_publ_contact_author_phone     '573-651-2580'
_publ_section_title
;
5-Methyl-2-nitroaniline
;
loop_
    _publ_author_name
    _publ_author_footnote
    _publ_author_address
    'Samson, Lily' .
;
Department of Chemistry and Physics
Southeast Missouri State University
Cape Girardeau, MO 63701
USA
;
    'Banwart, Lydia' .
;
Department of Chemistry and Physics
Southeast Missouri State University
Cape Girardeau, MO 63701
USA
;
    'Silwal, Sajan' .
;
Department of Chemistry and Physics
Southeast Missouri State University
Cape Girardeau, MO 63701
USA
;
    'Bond, Marcus R.' .
;
Department of Chemistry and Physics
Southeast Missouri State University
Cape Girardeau, MO 63701
USA
;
_publ_section_synopsis
;
The short C---NH~2~ bond length of 1.3469 (12) \%A in the title molecule is
indicative of substantial involvement of the aniline N-atom in the aromatic \p
bonding system of the ring. In the extended structure, N---H...O hydrogen
bonds links molecules into [001] tapes, which aggregate into zipper-like
folded ribbons. Layers of parallel ribbons stack along <i>a</i> to complete
the structure.
;
_chemical_name_systematic
;
5-Methyl-2-nitroaniline
;
_chemical_formula_moiety     'C7 H8 N2 O2'
_chemical_formula_sum     'C7 H8 N2 O2'
_chemical_formula_iupac     'C7 H8 N2 O2'
_chemical_formula_weight     152.154
_space_group_crystal_system     monoclinic
_space_group_name_H-M_alt     'P 1 21/c 1'
_space_group_name_Hall     '-P 2ybc'
loop_
    _space_group_symop_id
    _space_group_symop_operation_xyz
    1 x,y,z
    2 -x,y+1/2,-z+1/2
    3 -x,-y,-z
    4 x,-y-1/2,z-1/2
_cell_length_a     7.4151(7)
_cell_length_b     15.8116(16)
_cell_length_c     7.1225(7)
_cell_angle_alpha     90
_cell_angle_beta     118.524(3)
_cell_angle_gamma     90
_cell_volume     733.71(13)
_cell_formula_units_Z     4
_cell_measurement_reflns_used     7279
_cell_measurement_theta_min     2.58
_cell_measurement_theta_max     26.86
_cell_measurement_temperature     295(2)
_exptl_crystal_description     irregular
_exptl_crystal_colour     yellow
_exptl_crystal_size_max     0.23
_exptl_crystal_size_mid     0.21
_exptl_crystal_size_min     0.10
_exptl_crystal_density_diffrn     1.377
_exptl_crystal_F_000     320.241
_exptl_absorpt_coefficient_mu     0.103
_exptl_absorpt_correction_type     multi-scan
_exptl_absorpt_process_details
;
(SADABS; Krause <i>et al.</i>,  2015)
;
_exptl_absorpt_correction_T_min     0.6696
_exptl_absorpt_correction_T_max     0.7456
_diffrn_ambient_temperature     295.15
_diffrn_source_power     1.0
_diffrn_source_voltage     50.0
_diffrn_source_current     20.0
_diffrn_radiation_type     'Mo K\a'
_diffrn_radiation_wavelength     0.71073
_diffrn_measurement_device_type     'Bruker APEXII CCD'
_diffrn_measurement_method     '\f and \w scans'
_diffrn_reflns_number     19599
_diffrn_reflns_av_R_equivalents     0.0347
_diffrn_reflns_av_unetI/netI     0.0193
_diffrn_reflns_theta_min     3.50
_diffrn_reflns_theta_max     27.56
_diffrn_reflns_theta_full     25.2417
_diffrn_measured_fraction_theta_max     0.9965
_diffrn_measured_fraction_theta_full     0.9962
_diffrn_reflns_limit_h_min     -9
_diffrn_reflns_limit_h_max     9
_diffrn_reflns_limit_k_min     -20
_diffrn_reflns_limit_k_max     20
_diffrn_reflns_limit_l_min     -9
_diffrn_reflns_limit_l_max     9
_diffrn_standards_number     0
_reflns_number_total     1700
_reflns_number_gt     1311
_reflns_threshold_expression     I>=2\s(I)
_refine_ls_structure_factor_coef     Fsqd
_refine_ls_matrix_type     full
_refine_ls_R_factor_all     0.0518
_refine_ls_R_factor_gt     0.0334
_refine_ls_wR_factor_gt     0.0507
_refine_ls_wR_factor_ref     0.0551
_refine_ls_goodness_of_fit_ref     1.1231
_refine_ls_restrained_S_all     1.1231
_refine_ls_number_reflns     1700
_refine_ls_number_parameters     173
_refine_ls_number_restraints     0
_refine_ls_number_constraints     0
_refine_ls_hydrogen_treatment     refall
_refine_ls_weighting_scheme     calc
_refine_ls_weighting_details
              'w=1/[\s^2^(Fo^2^)+(0.0097P)^2^+0.0677P] where P=(Fo^2^+2Fc^2^)/3'
_atom_sites_solution_primary     dual
_refine_ls_shift/su_max     0.0004
_refine_ls_shift/su_mean     0.0001
_refine_diff_density_max     0.1797
_refine_diff_density_min     -0.1268
_refine_ls_extinction_method     Zachariasen
_refine_ls_extinction_coef     0.027(3)
_refine_ls_extinction_expression
                                    Fc^*^=kFc[1+0.001xFc^2^\l^3^/sin(2\q)]^-1/4^
loop_
    _atom_type_symbol
    _atom_type_scat_dispersion_source
    _atom_type_scat_dispersion_real
    _atom_type_scat_dispersion_imag
    _atom_type_scat_source
    C 'Brennan, Cowan, Rev. Sci. Instrum., 1992, 63, 850' 0.00313 0.00162
                             'NoSpherA2: Chem.Sci. 2021, DOI:10.1039/D0SC05526C'
    H 'Brennan, Cowan, Rev. Sci. Instrum., 1992, 63, 850' 0.00000 0.00000
                             'NoSpherA2: Chem.Sci. 2021, DOI:10.1039/D0SC05526C'
    N 'Brennan, Cowan, Rev. Sci. Instrum., 1992, 63, 850' 0.00612 0.00332
                             'NoSpherA2: Chem.Sci. 2021, DOI:10.1039/D0SC05526C'
    O 'Brennan, Cowan, Rev. Sci. Instrum., 1992, 63, 850' 0.01085 0.00610
                             'NoSpherA2: Chem.Sci. 2021, DOI:10.1039/D0SC05526C'
_computing_data_collection
;
APEX3 v2017.3-0 (Bruker, 2017)
;
_computing_cell_refinement
;
SAINT v8.38A (Bruker, 2017)
;
_computing_data_reduction
;
SAINT v8.38A (Bruker, 2017)
;
_computing_structure_solution
;
<i>SHELXT2018/2</i> (Sheldrick, 2015a)
;
_computing_structure_refinement
;
<i>olex2.refine</i> 1.5 (Bourhis <i>et al.</i>,  2015)
<i>SHELXL2018/3</i> (Sheldrick, 2015b)'
;
_computing_molecular_graphics
;
Ortep-3 for Windows 2020.1 (Farrugia, 2012), ORTEPIII (Burnett &
Johnson,
1996)
;
_computing_publication_material
;
Olex2 1.5 (Dolomanov <i>et al.</i>,  2009),
publCIF (Westrip, 2010),
PARST (Nardelli, 1995)
;
loop_
    _atom_site_type_symbol
    _atom_site_label
    _atom_site_fract_x
    _atom_site_fract_y
    _atom_site_fract_z
    _atom_site_U_iso_or_equiv
    _atom_site_adp_type
    _atom_site_occupancy
    N N1 0.66254(18) 0.62975(7) 0.90340(19) 0.0615(3) Uani 1.000000
    H H1 0.675(2) 0.6288(8) 1.045(2) 0.091(5) Uani 1.000000
    H H2 0.661(2) 0.6839(9) 0.834(2) 0.084(5) Uani 1.000000
    C C1 0.70816(13) 0.55938(5) 0.82802(12) 0.0392(2) Uani 1.000000
    C C2 0.73877(13) 0.55572(5) 0.64725(12) 0.0396(2) Uani 1.000000
    N N2 0.72344(13) 0.62938(6) 0.52484(12) 0.0551(2) Uani 1.000000
    O O1 0.76280(14) 0.62386(6) 0.37703(13) 0.0905(3) Uani 1.000000
    O O2 0.67125(14) 0.69659(5) 0.56884(13) 0.0803(3) Uani 1.000000
    C C3 0.78714(15) 0.47926(6) 0.58181(16) 0.0496(3) Uani 1.000000
    H H3 0.8103(18) 0.4805(7) 0.4418(18) 0.082(4) Uani 1.000000
    C C4 0.80415(16) 0.40613(7) 0.69101(17) 0.0553(3) Uani 1.000000
    H H4 0.842(2) 0.3482(7) 0.6426(19) 0.100(4) Uani 1.000000
    C C5 0.77246(14) 0.40677(6) 0.87032(15) 0.0503(3) Uani 1.000000
    C C51 0.7879(3) 0.32578(11) 0.9867(3) 0.0807(5) Uani 1.000000
    H H51a 0.792(4) 0.3353(11) 1.130(3) 0.152(9) Uani 1.000000
    H H51b 0.669(3) 0.2851(10) 0.901(3) 0.168(9) Uani 1.000000
    H H51c 0.927(3) 0.2944(10) 1.030(4) 0.149(8) Uani 1.000000
    C C6 0.72643(15) 0.48186(6) 0.93469(15) 0.0459(2) Uani 1.000000
    H H6 0.7037(17) 0.4837(6) 1.0718(17) 0.077(3) Uani 1.000000
loop_
    _atom_site_aniso_label
    _atom_site_aniso_U_11
    _atom_site_aniso_U_22
    _atom_site_aniso_U_33
    _atom_site_aniso_U_12
    _atom_site_aniso_U_13
    _atom_site_aniso_U_23
    N1 0.0848(7) 0.0497(6) 0.0571(6) 0.0121(5) 0.0395(6) -0.0076(5)
    H1 0.125(12) 0.087(10) 0.073(9) 0.007(8) 0.058(9) -0.021(8)
    H2 0.106(11) 0.064(9) 0.078(10) 0.014(9) 0.042(8) 0.012(8)
    C1 0.0478(5) 0.0363(5) 0.0351(4) 0.0018(4) 0.0212(4) -0.0017(4)
    C2 0.0451(5) 0.0400(5) 0.0341(4) -0.0007(4) 0.0193(4) 0.0004(4)
    N2 0.0615(6) 0.0553(5) 0.0456(5) -0.0038(4) 0.0231(4) 0.0142(4)
    O1 0.1153(7) 0.1071(7) 0.0678(5) 0.0005(5) 0.0588(5) 0.0299(5)
    O2 0.1099(7) 0.0440(4) 0.0839(6) 0.0059(4) 0.0437(5) 0.0219(4)
    C3 0.0590(6) 0.0520(6) 0.0431(5) 0.0012(5) 0.0286(5) -0.0096(5)
    H3 0.110(10) 0.086(9) 0.074(8) 0.006(7) 0.064(8) -0.011(7)
    C4 0.0630(7) 0.0389(6) 0.0619(6) 0.0029(5) 0.0282(5) -0.0108(5)
    H4 0.131(11) 0.059(8) 0.113(10) 0.013(7) 0.060(9) -0.027(7)
    C5 0.0496(5) 0.0367(5) 0.0575(6) -0.0019(4) 0.0199(5) 0.0058(4)
    C51 0.0763(11) 0.0490(9) 0.1010(12) -0.0029(7) 0.0296(10) 0.0278(8)
    H51a 0.23(2) 0.089(13) 0.143(16) -0.003(14) 0.093(17) 0.043(12)
    H51b 0.113(14) 0.101(12) 0.20(2) -0.055(11) 0.005(12) 0.060(12)
    H51c 0.102(14) 0.101(12) 0.24(2) 0.036(10) 0.075(14) 0.080(13)
    C6 0.0538(6) 0.0460(6) 0.0412(5) 0.0000(4) 0.0252(5) 0.0061(4)
    H6 0.106(9) 0.073(8) 0.066(7) 0.005(6) 0.051(7) 0.019(6)
loop_
    _geom_bond_atom_site_label_1
    _geom_bond_atom_site_label_2
    _geom_bond_site_symmetry_2
    _geom_bond_distance
    _geom_bond_publ_flag
    N1 H1 . 0.968(13) ?
    N1 H2 . 0.987(14) ?
    N1 C1 . 1.3469(12) n
    C1 C2 . 1.4113(11) n
    C1 C6 . 1.4141(12) n
    C2 N2 . 1.4265(11) n
    N2 O1 . 1.2225(10) n
    N2 O2 . 1.2220(11) n
    C2 C3 . 1.4025(12) n
    C3 H3 . 1.090(10) ?
    C3 C4 . 1.3653(14) n
    C4 H4 . 1.062(10) ?
    C4 C5 . 1.4046(14) n
    C5 C51 . 1.4997(16) n
    C51 H51a . 1.021(19) ?
    C51 H51b . 1.025(15) ?
    C51 H51c . 1.048(16) ?
    C5 C6 . 1.3732(13) n
    C6 H6 . 1.068(10) ?
loop_
    _geom_angle_atom_site_label_1
    _geom_angle_atom_site_label_2
    _geom_angle_atom_site_label_3
    _geom_angle_site_symmetry_1
    _geom_angle_site_symmetry_3
    _geom_angle
    _geom_angle_publ_flag
    H1 N1 H2 . . 120.7(11) ?
    C1 N1 H1 . . 119.0(8) ?
    C1 N1 H2 . . 117.5(8) ?
    C2 C1 N1 . . 125.31(9) n
    C6 C1 N1 . . 118.67(9) n
    C6 C1 C2 . . 116.02(8) n
    C1 C2 N2 . . 121.56(8) n
    C1 C2 C3 . . 121.11(8) n
    C3 C2 N2 . . 117.32(8) n
    O1 N2 C2 . . 119.07(9) n
    O2 N2 C2 . . 119.73(8) n
    O1 N2 O2 . . 121.20(9) n
    C2 C3 H3 . . 117.7(6) ?
    C4 C3 H3 . . 121.6(6) ?
    C2 C3 C4 . . 120.62(9) n
    C3 C4 H4 . . 120.8(7) ?
    C5 C4 H4 . . 119.1(7) ?
    C3 C4 C5 . . 120.12(10) n
    C4 C5 C51 . . 119.64(13) n
    C6 C5 C51 . . 121.29(13) n
    C4 C5 C6 . . 119.08(9) n
    C5 C51 H51a . . 112.7(11) ?
    C5 C51 H51b . . 113.0(9) ?
    C5 C51 H51c . . 111.8(9) ?
    H51a C51 H51b . . 107.0(14) ?
    H51a C51 H51c . . 102.8(14) ?
    H51b C51 H51c . . 108.9(14) ?
    C5 C6 C1 . . 123.05(9) n
    C1 C6 H6 . . 116.9(5) ?
    C5 C6 H6 . . 120.1(5) ?
loop_
    _geom_torsion_atom_site_label_1
    _geom_torsion_atom_site_label_2
    _geom_torsion_atom_site_label_3
    _geom_torsion_atom_site_label_4
    _geom_torsion_site_symmetry_1
    _geom_torsion_site_symmetry_2
    _geom_torsion_site_symmetry_3
    _geom_torsion_site_symmetry_4
    _geom_torsion
    _geom_torsion_publ_flag
    N1 C1 C2 N2 . . . . 0.08(11) ?
    N1 C1 C2 C3 . . . . 179.60(10) ?
    N1 C1 C6 C5 . . . . -179.98(9) ?
    C1 C2 N2 O1 . . . . 175.85(9) ?
    C1 C2 N2 O2 . . . . -4.24(10) ?
    C1 C2 C3 C4 . . . . 0.54(10) ?
    C1 C6 C5 C4 . . . . 0.30(11) ?
    C1 C6 C5 C51 . . . . -179.25(12) ?
    C2 C3 C4 C5 . . . . 0.23(11) ?
    C3 C4 C5 C51 . . . . 178.91(12) ?
    C3 C4 C5 C6 . . . . -0.65(12) ?
loop_
    _geom_hbond_atom_site_label_D
    _geom_hbond_atom_site_label_H
    _geom_hbond_atom_site_label_A
    _geom_hbond_site_symmetry_A
    _geom_hbond_distance_DH
    _geom_hbond_distance_HA
    _geom_hbond_distance_DA
    _geom_hbond_angle_DHA
    _geom_hbond_publ_flag
    N1 H2 O2 . 0.987(14) 1.934(14) 2.6356(15) 125.7(10) yes
    N1 H1 O1 1_556 0.968(13) 2.133(13) 3.0897(14) 169.4(12) yes
_shelx_hkl_file
;
   0   0   1    1.80    0.40
   0   0   1    2.60    0.50
   0   0   1    3.50    0.60
   0   0   1    2.30    0.40
   0   0  -1    2.60    0.40
   0   0  -1    2.40    0.50
   0   0  -1    1.70    0.40
   0   0  -1    3.10    0.40
   0   0  -1    1.40    0.50
   0   0  -2 5279.17  151.48
   0   0  -2 5324.37  151.48
   0   0  -2 5238.88  151.38
   0   0  -2 5268.67  151.68
   0   0  -2 5075.19  151.08
   0   0   2 5309.57  151.28
   0   0   2 5567.34  152.08
   0   0   2 5523.85  151.48
   0   0   2 5373.66  151.18
   0   0   2 5263.87  151.28
   0   0   2 4946.31  151.58
   0   0   2 5358.26  151.48
   0   0  -3    0.70    1.10
   0   0   3   -1.70    1.10
   0   0   3    2.00    1.20
   0   0   3    0.40    1.10
   0   0  -3    1.30    1.70
   0   0   3    0.40    1.70
   0   0  -3    0.10    1.00
   0   0  -3   -0.30    1.30
   0   0   3    1.30    0.90
   0   0  -3    0.40    0.80
   0   0  -4 1313.57   39.60
   0   0  -4 1281.27   38.30
   0   0  -4 1308.07   39.00
   0   0  -4 1307.07   39.20
   0   0  -4 1272.17   39.10
   0   0   4 1298.97   38.40
   0   0   4 1316.67   39.00
   0   0   4 1308.07   38.70
   0   0  -5   -1.20    2.60
   0   0  -5   -0.10    2.40
   0   0  -5    0.90    2.50
   0   0   5    2.10    2.00
   0   0   5    1.70    2.20
   0   0  -5    1.40    2.20
   0   0   5    0.60    1.90
   0   0   6    1.50    2.40
   0   0   6    4.40    2.80
   0   0  -6    3.30    2.90
   0   0  -6   10.90    4.20
   0   0  -6    2.10    3.20
   0   0   7   -6.80    3.20
   0   0  -7    2.60    4.70
   0   0  -7    6.80    3.80
   0   0   7   -8.40    3.30
   0   0  -7    2.40    4.40
   0   0   8   -2.10    4.80
   0   0  -8    9.80    5.40
   0   0  -8   12.60    6.50
   0   0  -8   10.50    6.30
   0   1   1  139.99    4.30
   0   1  -1  142.69    4.60
   0   1   1  141.59    4.40
   0   1   1  120.39    4.40
   0   1   1  150.78    4.30
   0   1  -1  132.59    4.30
   0   1   1  136.89    4.50
   0   1  -1  135.49    4.30
   0   1   1  145.29    4.30
   0  -1   1  139.99    4.30
   0  -1   1  126.09    4.50
   0  -1   1  145.09    4.60
   0  -1   1  140.79    4.20
   0   1  -2   99.79    3.70
   0   1   2  100.59    3.70
   0   1  -2   99.19    3.60
   0   1  -2  103.49    4.10
   0   1   2   99.59    3.70
   0   1   2   98.39    4.00
   0   1   2  100.09    3.80
   0   1  -2  105.69    3.60
   0   1  -2  101.49    4.00
   0   1   2  104.89    3.60
   0   1   2  104.29    3.70
   0   1  -2  103.39    4.00
   0  -1   2  101.99    3.60
   0  -1  -2   99.09    4.10
   0  -1   2   98.09    4.00
   0  -1  -2  102.09    3.80
   0  -1   2  105.29    3.70
   0  -1   2  100.49    3.90
   0  -1  -2  104.99    3.60
   0  -1   2   99.29    3.70
   0  -1   2   93.69    3.70
   0  -1  -2   98.79    3.80
   0  -1   2  100.79    4.00
   0  -1  -2  104.29    3.90
   0   1  -3   30.90    2.20
   0   1   3   29.90    3.00
   0   1  -3   34.00    3.30
   0   1  -3   31.40    2.50
   0   1  -3   32.40    2.60
   0   1   3   32.00    2.30
   0   1   3   33.60    2.10
   0   1   3   30.10    2.80
   0   1   3   33.10    2.40
   0   1   3   30.50    2.40
   0   1  -3   30.00    2.00
   0  -1   3   34.00    2.60
   0  -1   3   33.00    2.10
   0  -1  -3   30.00    3.00
   0  -1  -3   30.10    2.30
   0  -1   3   32.10    2.40
   0  -1  -3   31.90    2.40
   0  -1  -3   30.60    3.10
   0  -1  -3   31.00    2.00
   0  -1   3   31.00    2.20
   0  -1   3   34.50    2.30
   0  -1   3   29.10    3.00
   0   1  -4  355.36   12.40
   0   1   4  354.26   11.80
   0   1   4  366.76   11.90
   0   1   4  353.36   11.50
   0   1  -4  358.56   12.00
   0   1  -4  344.27   11.40
   0   1  -4  355.36   12.70
   0   1  -4  338.77   12.20
   0  -1   4  351.36   11.70
   0  -1  -4  358.26   12.20
   0  -1  -4  323.17   12.10
   0  -1  -4  350.96   12.60
   0  -1  -4  357.56   12.20
   0  -1   4  350.16   11.50
   0  -1   4  363.76   12.10
   0  -1  -4  345.07   11.40
   0   1   5    5.60    2.00
   0   1  -5    6.00    2.70
   0   1   5   10.10    2.30
   0   1   5    7.60    2.40
   0   1  -5    6.80    2.50
   0   1  -5    7.80    2.60
   0   1  -5    5.90    2.90
   0  -1   5    7.20    2.10
   0  -1   5    2.00    2.10
   0  -1  -5    4.10    2.50
   0  -1  -5    3.70    2.40
   0  -1   5    2.50    2.00
   0  -1  -5    1.90    2.40
   0  -1  -5    7.60    3.00
   0   1  -6   36.30    4.20
   0   1   6   34.20    4.20
   0   1   6   31.60    3.60
   0   1  -6   43.50    5.00
   0   1  -6   37.40    5.30
   0  -1  -6   32.20    4.30
   0  -1   6   32.90    4.20
   0  -1  -6   35.90    5.30
   0  -1   6   32.40    3.90
   0  -1  -6   32.40    4.40
   0   1   7   11.30    3.60
   0   1   7   16.50    3.90
   0   1  -7   15.50    6.20
   0   1  -7   11.30    5.30
   0   1  -7   10.60    4.00
   0  -1  -7    3.00    4.80
   0  -1  -7    8.30    4.00
   0  -1   7   16.60    4.00
   0  -1  -7    9.20    4.60
   0  -1   7    8.90    3.50
   0   1  -8   11.90    6.70
   0   1  -8    8.60    6.20
   0   1  -8   16.00    5.90
   0   1   8   20.20    5.30
   0  -1   8   14.10    5.00
   0  -1  -8   14.90    5.50
   0  -1  -8   14.50    6.10
   0  -1  -8   24.30    6.60
   0   2   0    0.00    0.30
   0  -2   0    0.10    0.20
   0  -2   0    0.10    0.20
   0  -2   0   -0.20    0.20
   0  -2   0    0.30    0.20
   0  -2   0    0.20    0.20
   0  -2   0    0.20    0.20
   0  -2   0   -0.20    0.20
   0   2  -1  131.99    4.40
   0   2  -1  130.89    4.00
   0   2  -1  122.39    4.10
   0   2   1  126.29    4.10
   0   2   1  127.99    4.30
   0   2  -1  125.99    4.00
   0   2  -1  129.99    4.40
   0   2   1  128.19    4.00
   0   2   1  130.09    4.20
   0   2  -1  128.09    4.10
   0   2   1  126.69    4.20
   0   2  -1  130.79    4.10
   0   2  -1  129.89    4.40
   0  -2   1  131.09    4.40
   0  -2  -1  128.19    4.20
   0  -2   1  131.49    4.10
   0  -2  -1  131.09    4.20
   0  -2   1  120.39    3.90
   0  -2  -1  117.79    4.20
   0  -2   1  116.49    4.00
   0  -2  -1  135.89    4.10
   0  -2   1  131.89    4.40
   0  -2   1  126.79    4.10
   0   2  -2  384.36   11.90
   0   2   2  370.86   12.10
   0   2  -2  404.86   11.80
   0   2  -2  401.96   12.10
   0   2  -2  393.66   12.40
   0   2  -2  395.16   12.40
   0   2   2  393.26   12.40
   0   2  -2  386.36   11.80
   0   2   2  401.66   12.40
   0   2  -2  400.56   12.00
   0   2   2  382.86   11.90
   0   2  -2  397.36   12.50
   0   2   2  430.86   12.10
   0  -2   2  421.36   12.50
   0  -2   2  397.76   12.00
   0  -2  -2  392.86   12.10
   0  -2   2  388.46   12.00
   0  -2  -2  400.16   12.10
   0  -2   2  399.06   12.50
   0  -2  -2  400.96   12.40
   0  -2  -2  391.96   12.00
   0  -2   2  394.56   11.80
   0  -2  -2  385.06   12.30
   0  -2   2  400.96   12.00
   0  -2   2  370.46   12.40
   0  -2  -2  397.16   12.20
   0   2  -3  156.48    6.10
   0   2  -3  147.39    5.40
   0   2   3  151.28    5.60
   0   2   3  148.49    5.80
   0   2  -3  148.19    5.40
   0   2  -3  162.28    6.20
   0   2   3  160.28    5.50
   0   2  -3  153.78    6.50
   0   2  -3  153.08    5.60
   0   2   3  151.48    5.80
   0   2   3  151.58    6.20
   0  -2  -3  154.18    5.40
   0  -2   3  167.18    6.10
   0  -2   3  150.78    5.60
   0  -2  -3  155.88    5.90
   0  -2  -3  151.88    5.90
   0  -2   3  155.38    5.50
   0  -2   3  157.88    5.60
   0  -2   3  145.69    6.30
   0  -2   3  162.68    6.10
   0  -2  -3  155.98    5.90
   0  -2  -3  140.19    6.90
   0   2   4  332.57   11.00
   0   2  -4  334.57   11.20
   0   2   4  340.97   11.10
   0   2  -4  323.67   11.70
   0   2  -4  324.87   11.00
   0   2   4  329.07   11.30
   0   2  -4  335.27   11.90
   0   2  -4  330.37   12.10
   0  -2  -4  317.47   10.80
   0  -2  -4  309.97   11.30
   0  -2   4  337.77   11.60
   0  -2  -4  340.87   11.70
   0  -2   4  332.87   11.10
   0  -2  -4  321.87   12.00
   0  -2  -4  335.17   11.50
   0  -2   4  332.77   11.00
   0   2   5   72.59    4.20
   0   2  -5   65.09    4.90
   0   2   5   66.69    4.60
   0   2  -5   60.49    5.40
   0   2   5   65.89    4.60
   0   2  -5   71.89    5.30
   0   2  -5   70.09    5.70
   0  -2  -5   69.19    5.00
   0  -2  -5   65.69    5.00
   0  -2  -5   71.89    5.80
   0  -2   5   65.59    4.80
   0  -2   5   70.29    4.30
   0  -2  -5   53.19    4.70
   0  -2   5   65.79    4.10
   0   2  -6    3.50    3.90
   0   2   6    4.80    2.50
   0   2   6    8.30    3.10
   0   2  -6    2.20    2.90
   0   2  -6    2.20    3.30
   0  -2  -6    4.90    3.90
   0  -2   6    2.60    2.70
   0  -2  -6    2.10    3.00
   0  -2   6    0.80    2.50
   0  -2  -6    1.60    3.00
   0   2  -7   26.00    4.60
   0   2   7   23.30    4.40
   0   2  -7   32.40    5.70
   0   2   7   25.10    4.10
   0   2  -7   28.20    5.90
   0  -2  -7   31.90    5.20
   0  -2  -7   26.10    4.80
   0  -2   7   28.50    4.50
   0  -2   7   27.00    4.00
   0  -2  -7   27.20    5.70
   0   2   8    6.70    5.00
   0   2  -8   12.30    6.40
   0   2  -8   13.50    6.80
   0   2  -8   12.90    9.80
   0  -2   8    7.40    4.90
   0  -2  -8    7.90    5.40
   0  -2  -8    7.30    5.80
   0  -2  -8    4.90    6.20
   0   3   0   -0.10    0.40
   0   3   0   -0.30    0.40
   0   3   0    0.70    0.40
   0   3   0    0.10    0.40
   0   3   0    0.40    0.40
   0  -3   0    0.50    0.40
   0  -3   0    0.10    0.40
   0  -3   0    0.20    0.30
   0  -3   0    0.20    0.30
   0  -3   0    0.40    0.30
   0  -3   0    0.30    0.40
   0   3  -1  157.58    5.00
   0   3   1  152.08    5.10
   0   3  -1  156.08    5.10
   0   3  -1  157.88    5.20
   0   3  -1  161.08    4.90
   0   3   1  153.38    5.10
   0   3   1  158.08    5.00
   0   3   1  152.18    5.10
   0   3   1  155.08    5.00
   0   3   1  154.68    5.00
   0   3  -1  159.98    5.30
   0   3  -1  158.88    5.20
   0   3   1  152.28    5.10
   0   3  -1  159.18    5.10
   0  -3   1  154.48    5.20
   0  -3  -1  151.78    5.10
   0  -3   1  157.48    4.90
   0  -3  -1  159.98    5.00
   0  -3  -1  159.68    5.10
   0  -3  -1  153.48    5.00
   0  -3   1  154.78    5.10
   0  -3   1  152.68    5.20
   0  -3  -1  150.38    5.00
   0  -3   1  152.88    5.20
   0  -3   1  152.68    5.10
   0   3  -2 1529.75   45.00
   0   3  -2 1542.75   45.00
   0   3   2 1516.25   44.50
   0   3  -2 1518.75   44.40
   0   3   2 1522.95   44.80
   0   3   2 1428.76   44.60
   0   3  -2 1529.15   44.40
   0   3   2 1588.94   44.20
   0   3   2 1525.95   44.10
   0   3  -2 1539.75   44.50
   0   3  -2 1584.44   44.40
   0   3  -2 1559.14   44.40
   0   3  -2 1559.44   45.00
   0  -3   2 1523.75   45.00
   0  -3   2 1470.85   44.90
   0  -3  -2 1542.45   44.40
   0  -3   2 1533.65   44.50
   0  -3  -2 1536.75   44.10
   0  -3  -2 1539.55   44.80
   0  -3  -2 1583.74   44.90
   0  -3   2 1562.74   45.00
   0  -3  -2 1466.95   44.40
   0  -3  -2 1529.15   44.70
   0  -3   2 1576.34   44.40
   0  -3   2 1569.94   44.40
   0  -3   2 1512.85   44.30
   0  -3  -2 1554.54   44.40
   0   3   3   18.90    1.80
   0   3  -3   18.70    1.50
   0   3   3   18.30    1.90
   0   3  -3   20.60    1.80
   0   3  -3   20.30    2.30
   0   3  -3   22.50    3.00
   0   3  -3   18.50    1.40
   0   3  -3   21.10    1.90
   0   3  -3   21.10    2.40
   0   3   3   19.70    2.40
   0   3   3   17.00    2.30
   0  -3  -3   16.60    2.10
   0  -3   3   21.60    2.50
   0  -3   3   20.10    1.90
   0  -3  -3   23.70    2.10
   0  -3  -3   22.00    1.90
   0  -3   3   21.40    2.30
   0  -3   3   17.80    1.80
   0  -3   3   20.60    3.10
   0  -3  -3   20.40    2.20
   0  -3  -3   21.60    3.10
   0  -3  -3   20.40    2.20
   0   3  -4   24.10    3.30
   0   3  -4   25.90    3.10
   0   3  -4   23.70    3.10
   0   3   4   24.60    2.70
   0   3   4   26.10    2.60
   0   3  -4   24.70    2.50
   0   3   4   22.00    2.80
   0  -3   4   27.40    3.00
   0  -3   4   20.20    2.40
   0  -3   4   20.10    2.50
   0  -3  -4   28.90    3.00
   0  -3  -4   23.00    3.10
   0  -3  -4   24.70    2.90
   0   3   5   24.20    2.80
   0   3   5   19.10    2.50
   0   3  -5   24.00    3.60
   0   3  -5   24.10    3.90
   0   3   5   22.30    3.10
   0   3  -5   25.30    3.20
   0   3  -5   17.10    3.60
   0  -3   5   22.10    2.80
   0  -3  -5   24.50    3.30
   0  -3  -5   23.70    3.80
   0  -3  -5   16.40    3.00
   0  -3   5   21.50    3.00
   0  -3  -5   23.90    3.20
   0  -3   5   26.60    3.20
   0   3  -6    5.30    3.00
   0   3   6    3.00    2.60
   0   3  -6    8.70    5.10
   0   3   6    6.80    3.30
   0   3  -6    4.10    3.90
   0  -3  -6    6.60    3.30
   0  -3  -6    9.40    3.50
   0  -3   6   12.20    2.80
   0  -3  -6    7.80    4.10
   0  -3   6   16.00    3.20
   0   3   7    7.10    3.90
   0   3  -7    6.00    3.80
   0   3  -7    5.60    4.90
   0   3   7    1.50    3.40
   0   3  -7    6.00    5.20
   0  -3   7    4.60    3.90
   0  -3  -7    2.30    4.10
   0  -3   7   -0.80    3.30
   0  -3  -7    8.90    5.00
   0  -3  -7    1.10    4.20
   0   3  -8   24.80    7.20
   0   3   8   14.00    5.40
   0   3  -8   10.20    5.60
   0   3  -8   24.70    7.00
   0  -3   8   13.90    5.10
   0  -3  -8   19.60    6.40
   0  -3  -8   10.10    6.50
   0  -3  -8   15.90    5.80
   0   4   0 5736.13  163.68
   0   4   0 5724.33  163.58
   0   4  -1  292.77    9.10
   0   4  -1  296.87    8.70
   0   4  -1  285.97    9.10
   0   4  -1  291.07    9.10
   0   4   1  289.67    9.00
   0   4  -1  292.87    9.10
   0   4  -1  281.77    9.00
   0   4   1  285.07    9.00
   0   4  -1  278.27    9.00
   0   4   1  287.97    9.00
   0   4   1  289.87    9.00
   0   4   1  291.57    9.00
   0   4   1  288.47    8.90
   0   4   1  282.47    9.00
   0  -4   1  283.07    9.10
   0  -4  -1  283.57    8.90
   0  -4  -1  286.37    8.90
   0  -4   1  298.47    9.10
   0  -4  -1  295.77    9.00
   0  -4   1  286.87    9.00
   0  -4   1  293.07    8.70
   0  -4   1  289.77    9.10
   0  -4   1  291.17    9.20
   0  -4  -1  279.97    9.00
   0   4   2   -0.70    0.60
   0   4  -2   -0.50    0.80
   0   4  -2   -0.90    1.30
   0   4  -2    0.60    0.80
   0   4  -2    0.00    0.90
   0   4   2    0.80    0.90
   0   4  -2    0.10    0.70
   0   4  -2    0.10    0.70
   0   4   2   -0.80    1.00
   0   4  -2   -0.10    0.60
   0   4  -2   -2.30    0.90
   0   4   2    0.60    0.80
   0   4   2   -1.40    0.70
   0  -4   2    1.00    0.70
   0  -4  -2    0.60    0.60
   0  -4  -2   -0.10    0.90
   0  -4   2    0.80    0.90
   0  -4  -2    0.70    0.70
   0  -4  -2    0.40    0.70
   0  -4   2    0.00    0.80
   0  -4   2   -0.10    0.60
   0  -4   2    1.00    0.90
   0  -4   2    0.80    1.20
   0  -4  -2   -0.50    0.80
   0  -4  -2    0.80    0.90
   0   4  -3  673.13   19.90
   0   4  -3  656.03   19.90
   0   4  -3  659.93   21.00
   0   4  -3  632.64   19.90
   0   4  -3  644.24   20.80
   0   4   3  662.53   20.40
   0   4   3  651.43   20.60
   0   4  -3  672.43   20.90
   0   4  -3  677.13   20.20
   0   4  -3  673.43   20.00
   0  -4  -3  663.43   20.50
   0  -4   3  708.83   20.10
   0  -4  -3  676.73   20.20
   0  -4  -3  628.44   21.50
   0  -4   3  661.83   20.80
   0  -4   3  639.64   20.80
   0  -4   3  705.43   21.00
   0  -4  -3  668.23   20.70
   0  -4  -3  663.63   20.10
   0  -4  -3  660.13   20.10
   0   4   4   25.80    2.80
   0   4  -4   22.60    2.50
   0   4  -4   27.60    3.80
   0   4  -4   28.90    3.70
   0   4   4   25.40    3.00
   0   4  -4   28.20    3.40
   0   4  -4   24.90    2.20
   0   4  -4   27.30    2.10
   0  -4  -4   28.30    2.90
   0  -4   4   23.90    2.80
   0  -4   4   30.80    3.30
   0  -4  -4   29.10    3.00
   0  -4  -4   28.60    2.90
   0  -4  -4   27.50    3.30
   0  -4  -4   29.30    3.90
   0  -4   4   28.70    2.80
   0   4   5  173.88    7.20
   0   4  -5  168.48    8.30
   0   4  -5  175.68    8.80
   0   4  -5  170.38    8.30
   0   4   5  172.78    7.70
   0  -4  -5  167.78    8.20
   0  -4  -5  175.68    7.70
   0  -4   5  179.38    8.10
   0  -4  -5  176.88    8.70
   0  -4   5  167.38    7.10
   0  -4   5  170.38    7.20
   0   4  -6   74.49    5.60
   0   4   6   82.59    6.20
   0   4   6   65.09    5.30
   0   4  -6   69.39    7.10
   0  -4   6   62.99    5.30
   0  -4   6   70.49    5.20
   0  -4  -6   74.89    6.60
   0  -4  -6   73.59    7.30
   0  -4  -6   75.79    6.30
   0   4   7   21.70    4.30
   0   4  -7   10.20    5.50
   0   4  -7   15.40    4.20
   0   4  -7   10.80    5.10
   0   4   7   16.90    3.80
   0  -4  -7   12.00    4.90
   0  -4   7   16.10    4.80
   0  -4  -7   13.50    4.50
   0  -4   7   16.70    3.90
   0  -4  -7   16.90    4.80
   0   5   0    0.40    0.60
   0   5   0    0.30    0.60
   0   5   0    0.20    0.70
   0   5   0   -0.20    0.60
   0   5   0    1.00    0.80
   0  -5   0    0.40    0.60
   0  -5   0    0.70    0.50
   0  -5   0   -0.20    0.50
   0  -5   0   -0.50    0.60
   0  -5   0    0.10    0.50
   0   5  -1    4.30    0.90
   0   5   1    4.80    0.90
   0   5  -1    4.20    0.90
   0   5  -1    3.60    0.90
   0   5   1    3.60    0.90
   0   5  -1    4.50    0.70
   0   5  -1    1.40    0.80
   0   5  -1    3.90    0.90
   0   5   1    2.30    0.80
   0   5   1    3.20    0.80
   0   5   1    3.90    1.00
   0   5   1    4.00    0.90
   0   5   1    3.80    0.90
   0   5  -1    4.70    1.10
   0  -5   1    3.60    0.90
   0  -5  -1    5.50    0.90
   0  -5   1    4.30    0.70
   0  -5   1    4.40    1.00
   0  -5  -1    2.90    0.80
   0  -5   1    4.40    0.90
   0  -5  -1    3.00    0.80
   0  -5  -1    4.60    0.90
   0  -5   1    7.30    1.10
   0   5   2  973.70   27.20
   0   5   2  976.70   27.60
   0   5  -2  972.40   27.80
   0   5  -2  883.11   27.30
   0   5  -2  952.70   27.40
   0   5  -2  975.00   27.90
   0   5   2  828.32   27.30
   0   5   2  936.41   27.50
   0   5  -2  912.31   28.00
   0   5   2  904.11   27.40
   0   5  -2  893.41   27.40
   0   5  -2  877.71   27.70
   0   5   2  948.11   27.40
   0  -5  -2  938.61   27.50
   0  -5  -2  866.01   28.10
   0  -5   2  977.00   27.10
   0  -5   2  951.90   27.50
   0  -5  -2  837.62   27.20
   0  -5  -2  949.80   27.60
   0  -5   2  961.30   27.90
   0  -5   2  828.52   27.50
   0  -5   2  964.30   27.90
   0   5   3   25.70    2.50
   0   5  -3   26.20    3.60
   0   5  -3   26.40    1.90
   0   5   3   26.20    1.70
   0   5  -3   30.70    3.20
   0   5  -3   23.90    2.20
   0   5   3   25.30    3.00
   0   5   3   26.00    1.90
   0   5  -3   26.70    2.10
   0   5  -3   24.70    2.40
   0   5  -3   22.10    2.60
   0   5  -3   26.40    2.00
   0  -5  -3   24.20    3.30
   0  -5   3   26.50    2.90
   0  -5  -3   23.70    2.50
   0  -5  -3   27.30    2.20
   0  -5  -3   24.90    2.30
   0  -5   3   21.70    2.80
   0  -5   3   27.30    2.10
   0  -5  -3   26.70    2.10
   0  -5  -3   24.00    2.50
   0  -5   3   24.70    2.60
   0   5  -4   12.80    3.70
   0   5  -4   17.10    2.90
   0   5  -4   14.80    1.80
   0   5  -4   15.20    3.10
   0   5   4   18.60    2.20
   0   5  -4   15.00    1.80
   0   5  -4   13.90    1.90
   0   5   4   12.70    2.40
   0  -5   4   11.60    2.30
   0  -5  -4   11.60    2.80
   0  -5   4   15.40    2.10
   0  -5   4   13.30    2.00
   0  -5  -4   11.80    2.60
   0  -5  -4   13.80    2.00
   0  -5  -4   14.10    2.10
   0  -5  -4   10.50    2.30
   0   5   5  233.68    9.00
   0   5  -5  234.58    9.10
   0   5  -5  237.08   10.40
   0   5   5  250.17    9.70
   0   5  -5  235.48   10.70
   0  -5  -5  244.28   10.40
   0  -5  -5  235.68    9.20
   0  -5  -5  239.98   10.10
   0  -5   5  229.58   10.00
   0  -5  -5  228.78    9.50
   0  -5   5  226.68    9.00
   0  -5   5  235.58    8.90
   0  -5  -5  241.58    9.50
   0   5   6  125.19    9.00
   0   5  -6  129.19    6.90
   0   5  -6  132.99    8.50
   0   5   6  139.79    6.80
   0   5  -6  137.89    9.10
   0  -5  -6  133.59    8.60
   0  -5   6  126.79    6.60
   0  -5  -6  132.99    8.30
   0  -5   6  127.99    7.00
   0  -5   6  114.69    9.10
   0  -5  -6  123.19    9.20
   0   5  -7   11.10    5.10
   0   5   7    3.90    3.90
   0   5  -7   12.30    4.00
   0   5   7   12.20    4.30
   0   5  -7   16.70    5.50
   0  -5   7   -0.50    6.30
   0  -5  -7    6.60    4.90
   0  -5  -7    2.80    4.90
   0  -5  -7    5.10    4.10
   0  -5   7   12.20    4.00
   0   6   0  392.86   12.00
   0   6   0  404.26   12.00
   0   6   0  374.16   12.40
   0   6   0  404.46   12.40
   0   6   0  371.86   12.20
   0  -6   0  395.86   12.00
   0  -6   0  395.16   12.30
   0  -6   0  401.06   12.00
   0  -6   0  398.66   12.00
   0  -6   0  401.46   12.10
   0   6   1 1517.15   43.60
   0   6  -1 1513.65   43.60
   0   6   1 1569.64   44.00
   0   6   1 1570.34   44.00
   0   6  -1 1511.65   43.80
   0   6  -1 1510.85   43.50
   0   6  -1 1541.05   43.20
   0   6   1 1412.46   43.60
   0   6   1 1354.36   43.40
   0   6  -1 1407.26   43.70
   0   6   1 1419.06   43.60
   0   6  -1 1410.26   43.60
   0   6   1 1517.75   43.70
   0   6  -1 1509.35   43.60
   0  -6  -1 1544.15   43.70
   0  -6  -1 1516.55   43.30
   0  -6  -1 1495.35   43.50
   0  -6   1 1549.84   43.20
   0  -6  -1 1464.35   43.40
   0  -6   1 1494.45   43.70
   0  -6   1 1527.95   43.70
   0   6  -2 3295.87   94.39
   0   6  -2 3261.27   93.99
   0   6   2 3215.38   93.89
   0   6  -2 3343.87   94.39
   0   6   2 3317.47   94.09
   0   6   2 3300.17   94.19
   0   6   2 3106.29   93.89
   0   6  -2 3331.37   94.19
   0   6  -2 3241.88   94.09
   0   6  -2 3281.37   94.29
   0   6   2 3252.57   93.89
   0   6  -2 3174.38   93.59
   0  -6   2 3298.37   94.49
   0  -6  -2 3208.48   94.19
   0  -6   2 3256.07   93.59
   0  -6   2 3329.77   94.49
   0  -6  -2 3213.88   93.99
   0  -6   2 3344.77   94.39
   0  -6  -2 3218.38   94.19
   0   6  -3   54.09    3.10
   0   6   3   49.80    2.60
   0   6   3   54.79    3.60
   0   6  -3   47.40    4.20
   0   6  -3   53.29    2.80
   0   6  -3   52.79    3.30
   0   6  -3   55.29    3.60
   0   6  -3   53.99    2.60
   0   6   3   57.69    3.30
   0   6  -3   59.69    4.80
   0   6   3   50.99    2.80
   0  -6   3   52.99    3.30
   0  -6  -3   53.89    3.80
   0  -6   3   55.39    3.00
   0  -6   3   58.69    4.30
   0  -6  -3   52.99    3.50
   0  -6   3   50.49    2.90
   0  -6  -3   50.59    3.40
   0  -6  -3   51.09    2.90
   0  -6  -3   51.59    2.80
   0  -6   3   47.50    3.70
   0   6   4  156.18    6.50
   0   6  -4  162.18    7.80
   0   6  -4  155.78    6.00
   0   6  -4  161.08    7.40
   0   6  -4  150.98    7.00
   0   6  -4  159.88    6.30
   0  -6   4  164.78    6.40
   0  -6  -4  166.28    7.30
   0  -6  -4  166.58    7.40
   0  -6  -4  164.18    7.00
   0  -6  -4  163.58    6.40
   0  -6  -4  156.78    6.40
   0  -6   4  164.68    6.60
   0   6  -5  378.86   12.90
   0   6   5  395.36   14.10
   0   6   5  412.36   13.70
   0   6  -5  393.66   15.00
   0   6  -5  402.36   15.30
   0   6  -5  372.06   13.10
   0   6  -5  373.96   13.20
   0  -6  -5  406.86   14.20
   0  -6  -5  386.46   14.60
   0  -6  -5  374.16   13.60
   0  -6   5  411.76   13.70
   0  -6  -5  412.36   13.90
   0  -6  -5  403.26   14.70
   0  -6   5  399.06   13.40
   0  -6   5  399.66   15.10
   0   6   6  157.08    7.50
   0   6   6  163.38    8.50
   0   6  -6  154.18    9.60
   0   6  -6  141.09    7.60
   0   6  -6  157.68    9.70
   0  -6  -6  156.58    9.10
   0  -6  -6  162.08    9.50
   0  -6  -6  165.28    8.30
   0  -6   6  155.48    7.50
   0  -6   6  123.99    9.50
   0  -6   6  151.78    7.50
   0   6  -7   -2.80    5.40
   0   6  -7   11.00    4.00
   0   6  -7   17.00    5.80
   0   6   7    0.00    4.30
   0   6   7    6.20    4.00
   0  -6  -7    9.60    5.20
   0  -6   7    2.40    4.10
   0  -6  -7    3.30    8.30
   0  -6  -7   -0.70    4.20
   0   7   0    0.90    0.80
   0   7   0    0.70    0.80
   0   7   0    0.60    0.80
   0   7   0   -0.20    1.00
   0   7   0   -2.00    1.00
   0   7   0    0.50    1.20
   0  -7   0    0.20    0.80
   0  -7   0   -0.60    0.80
   0  -7   0    0.80    0.80
   0  -7   0   -0.90    0.80
   0  -7   0   -0.50    1.20
   0   7   1   30.20    2.30
   0   7  -1   22.40    2.50
   0   7   1   31.70    2.00
   0   7   1   28.30    2.00
   0   7  -1   27.20    2.20
   0   7  -1   29.30    2.30
   0   7  -1   26.80    1.70
   0   7  -1   26.00    2.30
   0   7   1   32.00    2.30
   0   7   1   27.00    2.40
   0   7  -1   25.00    2.00
   0   7   1   25.00    2.70
   0   7   1   26.00    2.10
   0   7  -1   29.90    2.40
   0  -7   1   19.00    2.40
   0  -7   1   27.00    1.70
   0  -7  -1   28.80    1.90
   0  -7  -1   24.20    2.60
   0  -7  -1   27.20    1.80
   0  -7   1   29.90    3.00
   0  -7  -1   30.80    2.20
   0   7   2  465.45   15.00
   0   7  -2  466.45   15.00
   0   7  -2  466.45   15.00
   0   7   2  440.36   14.60
   0   7   2  478.75   14.90
   0   7  -2  406.46   17.20
   0   7  -2  477.55   15.50
   0   7   2  484.95   14.80
   0   7  -2  459.05   14.30
   0   7   2  490.75   14.80
   0  -7  -2  464.25   14.90
   0  -7  -2  477.05   14.90
   0  -7   2  487.35   14.40
   0  -7  -2  478.65   14.70
   0  -7   2  476.25   15.20
   0  -7   2  480.85   15.40
   0  -7   2  480.05   15.10
   0  -7   2  457.65   14.80
   0   7   3    4.10    1.60
   0   7  -3    6.30    1.50
   0   7   3    3.00    1.40
   0   7   3    3.10    2.00
   0   7  -3    3.90    1.60
   0   7   3    4.00    1.30
   0   7  -3    3.10    1.70
   0   7  -3    3.70    2.50
   0   7  -3    1.30    1.90
   0  -7   3    2.50    1.80
   0  -7   3    0.60    1.50
   0  -7  -3    5.20    1.90
   0  -7   3    4.50    1.50
   0  -7   3    2.70    2.00
   0  -7  -3    2.00    1.90
   0  -7  -3    3.10    1.70
   0   7   4   19.40    2.70
   0   7  -4   26.80    3.90
   0   7  -4   20.30    2.30
   0   7   4   22.40    2.20
   0   7  -4   23.90    3.10
   0   7  -4   20.90    2.60
   0  -7  -4   20.90    2.40
   0  -7  -4   23.60    3.00
   0  -7   4   22.30    2.50
   0  -7   4   24.10    3.50
   0  -7   4   20.10    2.70
   0  -7  -4   14.70    2.20
   0  -7  -4   23.50    3.10
   0  -7  -4   22.10    3.30
   0   7   5   23.30    3.20
   0   7  -5   22.40    4.60
   0   7  -5   16.80    3.80
   0   7   5   27.40    3.70
   0   7  -5   21.80    2.90
   0   7  -5   21.40    2.50
   0  -7  -5   16.50    3.50
   0  -7  -5   14.80    2.70
   0  -7  -5   20.50    3.80
   0  -7  -5   21.60    3.20
   0  -7  -5   13.50    3.20
   0  -7   5   19.90    3.20
   0  -7   5   22.00    3.00
   0  -7   5   18.80    3.80
   0   7  -6    3.60    3.00
   0   7   6    6.00    3.10
   0   7  -6   13.10    4.50
   0   7   6   12.20    3.90
   0   7  -6    7.20    4.40
   0  -7   6    5.80    3.20
   0  -7  -6    6.10    3.10
   0  -7   6    9.20    3.10
   0  -7   6    5.80    4.40
   0  -7  -6    3.30    4.10
   0  -7  -6   -0.10    3.90
   0   7   7    6.00    4.10
   0   7  -7    2.80    6.10
   0   7  -7    3.80    3.90
   0   7   7    4.00    4.40
   0  -7   7    9.20    8.20
   0  -7   7    6.00    4.30
   0  -7  -7    7.60    5.40
   0  -7  -7    3.00    5.50
   0  -7  -7   -0.40    5.40
   0   8   0   29.60    2.50
   0   8   0   27.70    2.00
   0   8   0   22.00    2.60
   0   8   0   25.60    2.50
   0  -8   0   26.10    2.40
   0  -8   0   27.20    2.10
   0  -8   0   26.30    2.00
   0  -8   0   28.20    2.00
   0  -8   0   26.70    2.00
   0   8   1  425.96   14.00
   0   8  -1  429.66   13.30
   0   8  -1  423.16   14.00
   0   8   1  452.15   13.40
   0   8  -1  448.66   13.60
   0   8   1  428.46   13.80
   0   8   1  427.46   14.00
   0   8   1  439.76   13.70
   0   8  -1  433.56   13.80
   0   8   1  445.36   13.40
   0  -8  -1  421.76   13.80
   0  -8  -1  424.06   13.80
   0  -8   1  436.06   13.60
   0  -8  -1  436.66   13.40
   0  -8   1  418.16   13.80
   0  -8   1  423.86   13.90
   0  -8   1  437.36   13.30
   0   8   2  345.17   11.40
   0   8  -2  344.87   11.70
   0   8   2  336.37   11.30
   0   8   2  327.97   11.00
   0   8  -2  321.87   10.70
   0   8  -2  330.77   11.40
   0   8  -2  343.37   11.60
   0   8   2  341.57   11.30
   0  -8  -2  342.77   11.30
   0  -8   2  346.07   11.70
   0  -8  -2  335.27   11.40
   0  -8   2  354.96   10.80
   0  -8   2  338.07   11.80
   0  -8   2  329.27   11.40
   0  -8   2  344.87   11.50
   0  -8  -2  355.16   11.10
   0   8   3  111.39    5.60
   0   8  -3  116.89    5.70
   0   8   3  127.89    5.40
   0   8  -3  119.99    4.80
   0   8   3  124.29    5.30
   0   8  -3  125.29    5.60
   0   8   3  111.39    5.70
   0   8  -3  128.49    6.50
   0  -8   3  115.39    5.90
   0  -8  -3  125.99    5.90
   0  -8   3  120.19    6.10
   0  -8   3  106.29    6.70
   0  -8  -3  123.99    5.70
   0  -8  -3  124.99    5.70
   0  -8   3  119.79    5.50
   0   8   4    3.20    1.90
   0   8   4    3.60    2.00
   0   8  -4    4.00    2.00
   0   8  -4    3.00    3.00
   0   8   4    2.50    1.70
   0   8  -4    0.30    2.40
   0   8  -4    0.50    1.40
   0  -8  -4    2.10    1.80
   0  -8  -4    2.20    2.50
   0  -8  -4    2.60    2.30
   0  -8   4    2.00    1.90
   0  -8   4    0.00    2.00
   0  -8   4    1.10    2.60
   0  -8  -4    4.00    1.60
   0  -8  -4   -1.20    2.40
   0   8   5  149.88    7.20
   0   8  -5  159.18    9.30
   0   8  -5  159.18    9.10
   0   8  -5  150.28    6.90
   0   8  -5  144.39    6.30
   0   8   5  161.88    8.10
   0  -8  -5  149.99    8.30
   0  -8   5  147.59    6.80
   0  -8  -5  157.78    8.30
   0  -8  -5  150.48    7.00
   0  -8  -5  154.68    7.70
   0  -8   5  152.08    8.70
   0  -8   5  152.08    7.30
   0  -8  -5  160.48    7.20
   0   8  -6   67.89    8.10
   0   8   6   96.39    6.40
   0   8   6   97.89    7.50
   0   8  -6  110.49    8.90
   0   8  -6   84.99    6.20
   0  -8   6   69.39    7.90
   0  -8   6   91.29    6.20
   0  -8  -6   99.89    8.30
   0  -8   6   97.69    6.70
   0  -8  -6   97.79    8.10
   0  -8  -6   97.89    7.00
   0  -8  -6   81.79    6.60
   0   8   7    8.20    4.60
   0   8   7   13.30    4.30
   0   8  -7    6.20    5.80
   0  -8   7   15.90    4.50
   0  -8  -7   13.20    4.60
   0  -8   7    9.90    8.00
   0  -8  -7    6.60    5.40
   0  -8  -7   21.70    5.70
   0   9   0   -1.80    1.10
   0   9   0    3.50    1.20
   0   9   0    0.30    1.20
   0   9   0    1.20    1.40
   0  -9   0   -0.70    1.20
   0  -9   0    2.20    1.10
   0  -9   0   -0.10    1.30
   0  -9   0    1.20    1.20
   0   9  -1  135.49    5.20
   0   9   1  133.69    4.90
   0   9   1  136.99    5.00
   0   9  -1  130.99    5.30
   0   9   1  132.49    5.70
   0   9   1  130.99    5.50
   0   9  -1  118.79    4.80
   0   9  -1  136.59    5.80
   0  -9   1  132.69    5.50
   0  -9   1  137.29    5.00
   0  -9  -1  129.59    4.90
   0  -9  -1  130.49    5.50
   0  -9   1  133.19    5.50
   0  -9  -1  133.39    5.40
   0  -9   1  114.89    5.10
   0   9   2  755.22   23.20
   0   9  -2  762.92   23.40
   0   9   2  745.43   23.10
   0   9  -2  750.62   23.30
   0   9   2  700.13   22.70
   0   9  -2  725.43   22.40
   0   9  -2  746.63   23.40
   0  -9   2  788.12   22.60
   0  -9  -2  748.53   23.00
   0  -9  -2  747.03   23.20
   0  -9  -2  783.22   22.90
   0  -9   2  759.22   23.30
   0  -9   2  739.83   23.30
   0  -9   2  751.82   23.50
   0  -9   2  740.53   23.50
   0   9  -3    4.50    2.00
   0   9   3    8.10    2.00
   0   9   3    9.10    2.50
   0   9  -3    6.90    2.90
   0   9   3    7.70    2.20
   0   9  -3    3.50    1.80
   0  -9   3    4.50    2.30
   0  -9  -3    8.50    2.40
   0  -9   3    9.90    2.60
   0  -9   3    4.80    1.80
   0  -9  -3    3.00    2.80
   0  -9  -3    8.20    2.20
   0  -9   3    5.00    2.10
   0   9   4  172.78    7.10
   0   9  -4  178.98    8.70
   0   9   4  168.28    7.00
   0   9  -4  160.58    8.10
   0   9  -4  180.88    7.60
   0   9   4  179.98    7.50
   0  -9   4  181.08    7.00
   0  -9   4  174.48    7.50
   0  -9  -4  173.18    7.80
   0  -9   4  170.88    8.50
   0  -9   4  182.98   10.30
   0  -9  -4  171.18    8.20
   0  -9  -4  174.68    6.90
   0  -9  -4  174.08    7.90
   0   9   5   85.49    9.40
   0   9  -5   81.59    9.00
   0   9  -5   81.39    4.50
   0   9  -5   88.19    5.70
   0   9  -5   89.09    7.70
   0   9   5   93.09    5.80
   0  -9   5   94.59    5.80
   0  -9  -5   91.79    7.00
   0  -9  -5   87.39    7.00
   0  -9  -5   78.89    7.60
   0  -9  -5   91.09    7.50
   0  -9   5   94.29    5.40
   0  -9   5   80.79    7.20
   0   9  -6   83.69    8.50
   0   9   6   65.49    6.40
   0   9   6   77.49    7.10
   0  -9  -6   72.49    6.20
   0  -9  -6   82.19    8.30
   0  -9  -6   63.69    7.90
   0  -9   6   70.69    6.00
   0  -9   6   86.09    6.60
   0  -9   6   55.59    7.90
   0  -9  -6   67.69    6.70
   0   9   7    2.70    4.20
   0   9   7   -5.90    4.80
   0   9  -7   -1.70    6.00
   0  -9   7    2.20    4.30
   0  -9  -7   -8.20    5.60
   0  -9  -7    0.00    4.50
   0  -9  -7   11.20    6.00
   0  10   0  284.57   10.10
   0  10   0  280.67    9.20
   0  10   0  274.17    9.20
   0  10   0  270.07    9.30
   0 -10   0  272.17    9.40
   0 -10   0  278.37    9.30
   0 -10   0  273.57    9.30
   0 -10   0  270.77    9.80
   0  10   1   61.09    4.00
   0  10   1   67.59    3.40
   0  10  -1   70.29    3.60
   0  10   1   63.29    3.90
   0  10  -1   69.99    3.50
   0  10   1   64.89    3.30
   0  10  -1   72.89    4.00
   0  10  -1   68.89    4.20
   0 -10  -1   65.19    4.00
   0 -10   1   66.69    4.00
   0 -10   1   66.69    3.70
   0 -10   1   70.19    3.90
   0 -10  -1   66.09    3.30
   0 -10   1   72.09    4.00
   0 -10   1   63.19    5.40
   0 -10  -1   67.29    3.90
   0  10  -2   57.89    4.40
   0  10   2   50.19    3.50
   0  10  -2   57.89    4.10
   0  10   2   57.79    3.80
   0  10   2   57.69    3.90
   0  10  -2   58.09    3.90
   0  10  -2   58.19    3.30
   0 -10  -2   55.79    3.80
   0 -10  -2   59.89    3.50
   0 -10   2   62.39    4.20
   0 -10   2   56.29    4.10
   0 -10   2   58.39    3.90
   0 -10  -2   56.39    3.50
   0  10   3   19.30    2.80
   0  10   3   19.60    2.70
   0  10  -3   29.30    3.80
   0  10  -3   23.10    2.90
   0  10  -3   24.50    3.20
   0  10  -3   19.60    2.60
   0 -10   3   23.20    2.40
   0 -10  -3   16.90    2.80
   0 -10   3   20.30    3.10
   0 -10   3   30.00    3.40
   0 -10  -3   18.40    3.10
   0 -10   3   22.40    2.90
   0 -10  -3   15.40    2.80
   0  10  -4   13.70    3.50
   0  10   4    8.90    2.50
   0  10   4    4.60    2.30
   0  10  -4    6.80    2.70
   0 -10  -4    8.40    3.00
   0 -10   4   12.30    3.70
   0 -10  -4    6.30    1.90
   0 -10  -4    6.80    2.90
   0 -10   4    3.10    2.30
   0 -10   4    5.10    2.20
   0 -10   4    3.80    2.90
   0 -10  -4    9.30    2.80
   0  10  -5   -1.50    2.90
   0  10  -5   -3.00    3.80
   0  10   5    0.00    2.70
   0 -10   5   -2.70    3.90
   0 -10  -5   -1.60    2.40
   0 -10  -5    3.40    3.50
   0 -10  -5    2.50    3.10
   0 -10  -5    3.20    3.60
   0 -10   5    1.20    2.70
   0 -10   5    8.80    2.80
   0  10   6   30.80    5.00
   0  10   6   25.70    5.00
   0  10  -6   39.80    5.90
   0 -10  -6   28.90    4.80
   0 -10   6   31.40    4.20
   0 -10  -6   31.70    5.90
   0 -10   6   30.10    4.70
   0 -10  -6   40.50    6.10
   0 -10   6   27.60    6.00
   0 -10  -6   31.90    4.20
   0  10   7   10.00    4.60
   0  10  -7   -8.20    6.30
   0  10   7   -3.40    5.30
   0 -10  -7    3.00    6.10
   0 -10  -7   10.20    4.70
   0 -10  -7    5.60    6.00
   0 -10   7   -3.70    4.30
   0  11   0    0.80    1.90
   0  11   0   -1.20    1.60
   0  11   0    0.30    1.60
   0 -11   0    0.30    1.80
   0 -11   0    2.00    1.60
   0 -11   0   -0.30    1.40
   0 -11   0    1.70    1.40
   0  11  -1  116.29    5.80
   0  11  -1  108.09    4.80
   0  11   1  112.69    4.70
   0  11   1  108.99    5.60
   0  11   1  103.79    4.80
   0  11   1  112.49    5.40
   0 -11   1  109.09    4.90
   0 -11  -1  116.29    4.60
   0 -11   1  109.09    5.30
   0 -11  -1  114.39    5.50
   0 -11   1  106.99    5.10
   0 -11  -1  114.09    5.20
   0 -11   1  110.59    5.40
   0 -11   1  105.79    5.40
   0  11  -2    7.50    2.10
   0  11   2    7.50    2.10
   0  11  -2    6.00    1.80
   0  11   2    5.90    2.00
   0  11  -2    9.60    2.50
   0  11  -2    8.20    2.70
   0  11   2    5.90    1.90
   0  11   2    7.70    2.20
   0 -11   2   10.00    2.20
   0 -11  -2   11.10    2.00
   0 -11   2    4.40    2.20
   0 -11  -2    4.70    1.90
   0 -11  -2    3.90    2.00
   0 -11   2    5.80    2.00
   0 -11   2    6.80    2.20
   0  11   3   28.70    3.40
   0  11  -3   27.60    4.00
   0  11  -3   28.40    3.60
   0  11  -3   33.10    4.20
   0  11   3   33.30    3.70
   0 -11   3   26.70    3.50
   0 -11  -3   30.60    3.50
   0 -11   3   30.80    3.30
   0 -11   3   24.50    3.40
   0 -11  -3   30.30    4.00
   0 -11  -3   30.00    3.60
   0 -11   3   33.40    3.80
   0  11  -4   11.00    3.80
   0  11  -4    2.10    3.00
   0  11  -4    2.80    2.90
   0  11   4    7.30    2.50
   0  11   4    4.10    2.60
   0 -11   4    7.50    3.30
   0 -11  -4    7.70    2.90
   0 -11  -4    7.10    3.00
   0 -11  -4   10.90    3.40
   0 -11   4    4.10    2.60
   0 -11   4    7.70    2.40
   0  11  -5    5.10    3.40
   0  11   5    4.30    2.70
   0  11  -5   -5.40    7.50
   0  11   5    2.50    3.10
   0 -11  -5    2.60    3.40
   0 -11  -5    6.40    2.60
   0 -11  -5    8.00    3.90
   0 -11   5    5.80    2.80
   0 -11   5    3.10    3.90
   0 -11  -5   11.10    4.10
   0 -11   5    4.00    3.30
   0  11   6   29.70    4.40
   0  11   6   29.30    5.10
   0  11  -6   33.30    6.30
   0 -11  -6   26.50    4.90
   0 -11  -6   25.60    4.10
   0 -11  -6   23.80    6.00
   0 -11  -6   20.60    5.40
   0 -11   6   14.80    4.30
   0 -11   6   19.50    6.20
   0  12   0  254.37   10.00
   0  12   0  248.28    9.10
   0 -12   0  256.87    9.10
   0 -12   0  261.37    9.70
   0 -12   0  256.97    9.20
   0 -12   0  257.47    9.10
   0  12   1  628.44   20.50
   0  12   1  604.24   19.30
   0  12  -1  647.04   20.80
   0  12   1  639.04   20.30
   0  12  -1  628.74   19.90
   0 -12   1  646.64   20.20
   0 -12   1  608.44   19.70
   0 -12  -1  620.34   19.20
   0 -12   1  618.74   19.50
   0 -12   1  619.94   20.00
   0 -12  -1  620.84   20.30
   0 -12  -1  629.04   19.90
   0 -12   1  646.94   20.30
   0  12  -2   64.19    5.00
   0  12   2   60.99    4.50
   0  12   2   63.99    4.20
   0  12  -2   56.69    5.10
   0  12   2   57.09    4.40
   0 -12   2   64.99    4.50
   0 -12   2   60.09    4.00
   0 -12  -2   57.29    4.00
   0 -12   2   60.39    4.80
   0 -12  -2   62.89    4.40
   0  12   3   64.89    4.80
   0  12  -3   56.89    5.80
   0  12  -3   66.19    5.30
   0  12   3   63.69    4.70
   0  12  -3   50.49    4.90
   0 -12   3   65.39    4.90
   0 -12  -3   66.19    5.10
   0 -12  -3   57.59    4.80
   0 -12   3   63.49    5.60
   0 -12  -3   58.79    5.10
   0 -12   3   59.59    4.20
   0  12  -4   39.80    5.00
   0  12   4   34.20    4.20
   0  12   4   34.90    3.70
   0  12  -4   35.10    4.50
   0 -12   4   35.20    5.20
   0 -12  -4   34.10    4.20
   0 -12  -4   32.20    4.30
   0 -12   4   38.00    4.80
   0 -12   4   37.00    3.60
   0 -12  -4   38.40    4.60
   0  12  -5   13.20    4.10
   0  12   5   23.00    5.10
   0  12  -5   18.50    5.30
   0  12   5   14.10    3.20
   0 -12   5   11.60    3.80
   0 -12  -5   18.70    4.60
   0 -12  -5   22.30    4.80
   0 -12   5   19.40    5.00
   0 -12  -5   17.20    4.10
   0 -12  -5   15.30    3.00
   0 -12   5   16.30    3.50
   0  12   6   -1.70    4.40
   0  12  -6    5.90    5.50
   0  12   6   -4.90    3.80
   0 -12  -6    3.60    6.80
   0 -12  -6    0.10    3.50
   0 -12   6   -2.10    4.20
   0 -12  -6    3.90    4.50
   0  13   0    5.40    2.60
   0  13   0    5.20    2.50
   0  13   0    4.40    2.20
   0 -13   0   -1.60    1.90
   0 -13   0    4.60    1.90
   0 -13   0    1.70    2.30
   0  13   1  117.89    6.30
   0  13   1  116.29    6.10
   0  13  -1  112.29    6.10
   0  13   1  114.39    5.30
   0  13  -1  115.49    6.50
   0 -13   1  113.59    6.00
   0 -13   1  118.49    6.20
   0 -13   1  115.59    5.90
   0 -13  -1  107.79    5.80
   0 -13  -1  111.99    4.90
   0 -13  -1  107.39    6.10
   0 -13   1  117.39    5.50
   0  13   2   13.00    2.70
   0  13  -2   17.00    3.20
   0  13   2   10.30    2.70
   0  13   2    6.20    2.50
   0  13  -2    8.00    2.50
   0  13   2   18.40    2.80
   0  13  -2   14.20    3.20
   0 -13   2    9.00    2.90
   0 -13   2   14.40    2.40
   0 -13   2   18.30    2.90
   0 -13  -2   12.30    2.60
   0 -13   2   15.30    3.10
   0 -13  -2   15.20    2.90
   0  13   3   -0.40    2.50
   0  13   3    1.80    2.70
   0  13   3   -0.30    2.50
   0  13  -3   -0.20    3.40
   0 -13   3   -2.00    2.60
   0 -13  -3    0.70    2.70
   0 -13   3    1.50    2.30
   0 -13   3    4.50    3.20
   0 -13  -3   -1.50    2.80
   0 -13  -3   -0.50    2.70
   0  13  -4    8.90    4.20
   0  13   4    2.60    3.00
   0  13  -4   -1.90    3.30
   0  13   4    8.10    3.30
   0 -13   4    6.40    2.90
   0 -13   4   11.10    4.20
   0 -13  -4   13.10    3.70
   0 -13  -4    8.70    3.60
   0 -13   4    3.10    3.20
   0 -13  -4   -0.60    3.40
   0  13   5   -2.00    4.10
   0  13   5    1.80    3.60
   0  13  -5    3.00    4.90
   0  13  -5   -2.70    4.10
   0 -13   5   -1.40    3.50
   0 -13   5   -9.10    4.70
   0 -13  -5    1.70    4.50
   0 -13  -5   -6.90    3.70
   0 -13  -5   -2.90    4.30
   0  13   6    4.90    5.10
   0  13   6    4.20    4.40
   0  13  -6   19.80    6.30
   0 -13  -6   -1.50    4.70
   0 -13  -6    9.20    3.90
   0 -13   6    6.40    4.40
   0 -13  -6    5.40    5.70
   0  14   0    0.20    2.50
   0  14   0    1.30    2.60
   0  14   0    0.80    2.80
   0 -14   0    1.80    2.50
   0 -14   0   -2.70    2.20
   0 -14   0   -0.80    2.10
   0  14  -1  620.34   20.50
   0  14   1  502.55   18.50
   0  14  -1  565.04   19.10
   0  14   1  609.84   20.20
   0  14   1  626.74   20.10
   0 -14  -1  603.94   19.00
   0 -14   1  607.64   20.00
   0 -14  -1  625.44   19.60
   0 -14  -1  619.24   18.90
   0 -14  -1  600.44   18.50
   0 -14   1  605.14   19.60
   0 -14   1  578.94   19.50
   0 -14   1  598.34   19.00
   0 -14  -1  595.24   20.00
   0  14   2    4.70    2.80
   0  14  -2    4.70    3.10
   0  14   2    1.40    2.70
   0  14  -2   -1.90    2.90
   0  14   2    1.80    2.50
   0 -14   2    3.00    2.80
   0 -14   2   -0.50    2.60
   0 -14  -2    1.30    2.60
   0 -14   2    1.10    2.40
   0 -14  -2    3.70    2.90
   0  14   3  226.58    9.20
   0  14   3  235.58    9.90
   0  14  -3  205.48   10.10
   0  14  -3  228.78   10.40
   0  14   3  224.18    9.70
   0 -14  -3  209.98    9.70
   0 -14   3  223.28    8.70
   0 -14   3  219.48    9.80
   0 -14   3  233.58   10.60
   0 -14  -3  230.18   10.00
   0  14   4   13.80    3.70
   0  14   4   13.40    3.70
   0  14  -4   14.00    4.40
   0 -14  -4   10.70    4.20
   0 -14  -4   15.60    4.00
   0 -14   4   17.20    3.70
   0 -14   4   17.30    4.60
   0 -14  -4   17.90    3.80
   0 -14   4   12.30    3.20
   0  14  -5   -4.20    4.40
   0  14   5    1.00    3.90
   0  14  -5   -3.20    5.00
   0 -14   5  -10.90    4.60
   0 -14  -5   -1.20    4.90
   0 -14  -5    2.30    4.10
   0 -14   5   -0.30    3.90
   0  15   0    2.10    3.00
   0  15   0   -1.90    2.80
   0 -15   0    3.60    2.60
   0 -15   0    3.40    2.80
   0 -15   0    0.10    2.40
   0 -15   0   -3.70    2.50
   0  15   1  101.69    6.50
   0  15   1   96.19    6.60
   0  15   1   81.79    5.70
   0  15  -1  104.49    6.90
   0  15  -1   91.89    6.10
   0 -15  -1   95.89    4.80
   0 -15  -1   99.79    6.10
   0 -15   1   91.79    6.10
   0 -15  -1  103.59    5.50
   0 -15  -1   97.69    6.30
   0 -15  -1   91.39    5.50
   0 -15   1   92.49    5.60
   0 -15   1  104.59    6.40
   0  15   2    0.80    3.00
   0  15  -2    7.00    3.40
   0  15   2    1.00    2.70
   0 -15   2    1.80    3.10
   0 -15  -2    3.00    3.00
   0 -15  -2   -3.20    3.10
   0 -15   2    3.80    2.60
   0  15  -3   54.09    6.30
   0  15   3   50.09    5.90
   0  15   3   48.10    5.60
   0  15  -3   47.80    5.40
   0  15   3   41.80    5.10
   0 -15   3   50.09    6.30
   0 -15  -3   59.29    6.00
   0 -15   3   55.59    5.70
   0 -15  -3   49.80    6.30
   0 -15   3   55.79    4.80
   0  15  -4    2.10    4.10
   0  15  -4    4.50    4.80
   0  15   4    3.80    3.60
   0  15   4    1.30    3.70
   0 -15  -4    1.50    3.60
   0 -15   4    3.50    3.50
   0 -15   4   -2.10    4.20
   0 -15  -4    0.30    4.20
   0  15   5   -2.20    4.10
   0  15  -5   -7.00    5.60
   0  15  -5    7.30    5.10
   0 -15  -5    7.90    5.40
   0 -15  -5    4.00    4.50
   0 -15   5    3.70    4.40
   0 -15   5    0.60    5.20
   0  16   0   64.79    5.20
   0  16   0   60.19    6.20
   0 -16   0   70.69    5.60
   0 -16   0   70.29    5.30
   0 -16   0   67.29    5.90
   0  16   1   -1.30    3.30
   0  16   1    4.80    3.10
   0  16  -1    7.40    3.40
   0  16  -1   -2.80    2.90
   0 -16   1    3.10    2.80
   0 -16  -1    2.90    2.50
   0 -16  -1   -5.40    2.80
   0 -16  -1    1.90    3.00
   0 -16   1    8.10    3.10
   0 -16   1    1.00    3.10
   0  16   2   43.90    6.20
   0  16   2   44.10    5.60
   0  16  -2   38.30    4.60
   0  16  -2   42.50    5.40
   0 -16   2   35.20    4.70
   0 -16   2   38.00    4.70
   0 -16  -2   34.40    4.50
   0 -16   2   32.60    3.80
   0 -16  -2   36.70    4.50
   0  16  -3    0.70    3.90
   0  16   3   11.20    6.30
   0  16   3   -2.30    3.20
   0  16  -3   -0.10    3.90
   0 -16  -3    5.20    3.70
   0 -16   3   -3.80    3.60
   0 -16   3   -4.00    3.50
   0 -16   3    2.20    4.00
   0 -16  -3    2.10    3.60
   0  16   4    4.60    3.90
   0  16  -4    4.10    4.70
   0  16   4   -1.60    7.30
   0 -16   4   11.00    4.90
   0 -16   4    1.70    4.00
   0 -16  -4    7.70    4.60
   0 -16  -4   -1.20    3.90
   0  16   5    6.00    5.00
   0  16  -5   19.60    6.40
   0  16  -5    8.00    5.70
   0 -16  -5   12.10   10.90
   0 -16   5   -5.80    4.60
   0 -16  -5    1.30    4.80
   0 -16   5   11.40    6.10
   0  17   0    0.60    3.40
   0 -17   0    3.40    3.30
   0 -17   0   -1.60    2.80
   0 -17   0   -1.70    3.20
   0  17   1   17.00    4.30
   0  17  -1    7.60    4.00
   0  17  -1   12.10    3.50
   0  17   1   16.60    3.80
   0 -17  -1   16.80    3.80
   0 -17  -1   13.50    3.80
   0 -17  -1   10.20    2.90
   0 -17   1   16.90    3.50
   0 -17   1   18.00    3.70
   0 -17   1   15.60    3.80
   0  17   2   -1.20    3.50
   0  17   2   -2.10    3.70
   0  17  -2    0.30    3.90
   0  17  -2   -3.80    3.80
   0 -17   2   -5.20    3.50
   0 -17  -2   -0.70    3.50
   0 -17   2    1.00    3.60
   0 -17  -2   -2.30    3.50
   0 -17   2    4.10    3.40
   0  17   3   -3.30    3.90
   0  17   3   -0.20    3.70
   0  17  -3    3.00    4.60
   0  17  -3   -3.50    4.30
   0 -17   3   -1.20    4.30
   0 -17   3   -3.60    3.70
   0 -17  -3    4.00    4.00
   0 -17  -3   -6.70    3.90
   0  17  -4   -1.20    5.30
   0  17  -4    3.70    5.10
   0  17   4   -1.40    4.50
   0  17   4    7.70    4.50
   0 -17   4    7.40    5.60
   0 -17  -4   10.80    5.40
   0 -17  -4    7.30    4.60
   0 -17   4    5.90    4.60
   0  18   0   21.40    4.80
   0  18   0   16.50    4.40
   0 -18   0   18.00    4.20
   0 -18   0   12.50    3.50
   0 -18   0   20.20    4.10
   0  18   1   18.20    4.50
   0  18   1   25.10    4.80
   0  18  -1   20.50    4.90
   0 -18   1   21.60    4.30
   0 -18  -1   21.80    4.40
   0 -18  -1   24.70    5.30
   0 -18   1   20.60    4.20
   0 -18  -1   22.00    3.60
   0 -18   1   20.90    4.10
   0  18   2   37.90    5.30
   0  18   2   33.50    5.60
   0  18  -2   33.30    5.60
   0 -18  -2   34.80    5.00
   0 -18   2   33.70    5.20
   0 -18   2   33.10    5.10
   0  18   3   10.60    5.00
   0  18  -3    4.50    5.00
   0  18   3   10.30    4.60
   0 -18   3   17.60    5.20
   0 -18   3   16.90    4.70
   0 -18  -3    8.90    4.80
   0  19   0   -1.10    4.40
   0  19   0    8.90    4.60
   0 -19   0   -2.30    3.40
   0 -19   0   -8.10    3.80
   0 -19   0   -1.00    4.10
   0  19   1   -3.10    4.40
   0  19   1    8.30    4.50
   0  19  -1   -2.40    4.50
   0 -19  -1    2.90    4.30
   0 -19   1   -1.50    4.30
   0 -19   1    2.10    3.70
   0 -19  -1   -6.60    3.90
   0 -19  -1    1.90    3.40
   0  19  -2   18.20    5.30
   0  19   2   11.30    5.00
   0  19   2   24.80    5.40
   0 -19  -2   22.90    5.30
   0 -19   2   11.80    4.70
   0 -19   2   20.90    5.20
   0  19  -3    4.50    5.50
   0  19   3    1.80    4.80
   0  19   3    0.80    5.50
   0 -19   3   12.80    5.30
   0 -19   3   -4.60    4.70
   0 -19  -3    2.40    5.10
   0  20   0   -0.50    5.00
   0  20   0   -3.90    5.00
   0 -20   0   -2.40    3.70
   0 -20   0   -5.60    7.00
   0 -20   0   -7.40    4.30
   0  20   1   29.00    5.90
   0  20  -1   23.50    5.60
   0  20   1   29.30    5.90
   0 -20  -1   20.50    5.10
   0 -20  -1   19.80    4.00
   0 -20   1   16.30    4.80
   0 -20   1   27.90    5.30
  -1   0   8    3.70    4.40
   1   0  -8   15.40    5.60
  -1   0   8    1.40    4.20
   1   0  -8    2.40    5.60
   1   0  -8   -1.20    4.50
  -1   0   7    6.60    3.20
   1   0  -7    1.10    4.10
   1   0  -7    2.40    3.50
  -1   0   7    0.90    3.50
   1   0  -7    1.90    3.80
  -1   0   6  115.59    6.00
  -1   0   6   87.09    6.20
   1   0  -6  112.89    6.50
   1   0  -6  122.69    7.40
   1   0  -6  116.29    6.90
  -1   0   6  114.49    5.90
  -1   0   5   -1.10    1.70
  -1   0   5   -1.20    1.70
   1   0  -5   -2.60    2.20
   1   0  -5   -3.10    2.00
   1   0  -5    3.20    2.10
  -1   0   5    0.00    1.90
   1   0  -5   -1.00    2.40
   1   0  -4    0.90    1.70
  -1   0   4    0.40    1.30
   1   0  -4   -0.30    1.30
   1   0  -4    0.00    1.40
  -1   0   4    1.80    1.40
   1   0  -4   -1.50    1.40
   1   0  -4   -0.10    1.90
  -1   0   4    1.30    1.40
  -1   0   4   -1.00    1.40
   1   0  -3   -0.30    0.80
  -1   0   3    0.40    1.30
  -1   0   3   -0.10    0.90
   1   0  -3    0.70    1.00
   1   0  -3    0.10    0.90
   1   0  -3    0.60    0.70
  -1   0   3   -0.50    0.90
   1   0  -3    0.80    0.90
   1   0  -3   -0.90    1.40
  -1   0   3   -0.60    0.90
  -1   0   3   -1.10    0.80
   1   0  -3    1.00    1.10
  -1   0   3   -0.90    1.10
  -1   0   2  215.28    6.90
   1   0  -2  223.98    6.60
   1   0  -2  210.98    6.60
  -1   0   2  199.88    6.90
  -1   0   2  212.98    6.60
  -1   0   2  202.78    6.80
   1   0  -2  205.78    7.00
  -1   0   2  212.78    6.80
  -1   0   2  209.68    7.00
   1   0  -2  215.08    7.00
   1   0  -2  206.88    6.80
  -1   0   2  213.08    6.60
   1   0  -2  212.88    7.00
   1   0  -2  209.88    6.70
   1   0  -1    2.60    0.50
  -1   0   1    2.00    0.40
   1   0  -1    0.80    0.50
  -1   0   1    3.00    0.50
   1   0  -1    3.80    0.60
  -1   0   1    2.50    0.50
   1   0  -1    4.00    0.50
   1   0  -1    2.10    0.40
   1   0  -1    4.00    0.50
  -1   0   1    4.30    0.60
   1   0   0  456.55   13.10
   1   0   0  457.95   13.10
   1   0   0  477.65   13.20
  -1   0   0  388.96   13.10
   1   0   1    0.10    0.70
   1   0   1    1.30    0.60
   1   0   1    1.40    0.80
  -1   0  -1   -0.40    0.50
  -1   0  -1    0.70    0.60
   1   0   1   -0.10    0.60
  -1   0  -1    0.30    0.70
  -1   0  -1    0.50    0.60
   1   0   1    0.30    0.50
   1   0   2  984.70   28.90
  -1   0  -2  990.90   29.10
  -1   0  -2  960.30   29.00
   1   0   2  954.20   28.90
  -1   0  -2  981.70   28.40
   1   0   2  976.30   28.90
  -1   0  -2  996.80   29.40
  -1   0  -2  964.40   28.90
  -1   0  -2 1000.90   29.10
   1   0   2  959.20   29.30
   1   0   2  983.60   28.40
  -1   0  -3   -1.20    1.30
  -1   0  -3    3.80    2.00
   1   0   3    2.00    1.40
   1   0   3   -0.80    0.90
   1   0   3    0.70    1.20
  -1   0  -3   -0.80    1.50
  -1   0  -3    0.90    1.50
   1   0   4   39.30    3.40
  -1   0  -4   35.90    3.80
  -1   0  -4   32.10    3.80
  -1   0  -4   36.30    4.40
  -1   0  -4   34.30    2.80
   1   0   4   36.30    3.40
  -1   0  -4   38.50    4.00
  -1   0  -5   -4.10    2.40
   1   0   5    2.60    1.90
  -1   0  -5    0.20    2.60
   1   0   5    2.50    2.40
  -1   0  -5   -5.20    3.10
   1   0   5   -1.40    2.40
  -1   0  -5    1.20    3.60
  -1   0  -6   58.19    6.10
   1   0   6   50.09    5.90
   1   0   6   45.30    4.50
  -1   0  -6   46.90    6.70
  -1   0  -6   49.50    6.20
   1   0   7   -0.20    4.10
  -1   0  -7   -8.90    5.20
  -1   0  -7    5.30    4.40
  -1   0  -7   -2.60    5.20
  -1   1   8   -6.80    4.30
   1   1  -8   -2.50    4.20
   1   1  -8   -1.80    5.30
   1   1  -8    1.50    5.70
  -1   1   8   -5.60    4.20
  -1  -1   8   -0.30    4.10
  -1  -1   8    7.50    4.20
   1  -1  -8   -1.60    4.60
   1  -1  -8   -1.50    5.50
   1  -1  -8   -4.60    5.00
  -1   1   7   84.69    6.10
  -1   1   7   76.29    6.20
   1   1  -7   74.19    8.10
   1   1  -7   73.99    6.50
   1   1  -7   71.69    7.50
   1  -1  -7   71.69    6.70
   1  -1  -7   73.59    7.60
  -1  -1   7   70.09    6.00
  -1  -1   7   82.59    6.00
   1  -1  -7   69.39    7.90
  -1   1   6   13.20    3.10
   1   1  -6   20.90    4.20
   1   1  -6   21.80    3.70
  -1   1   6   20.50    3.10
   1   1  -6   21.80    3.60
  -1   1   6   20.50    3.10
   1  -1  -6   22.10    3.60
   1  -1  -6   19.40    3.40
  -1  -1   6   16.00    3.20
   1  -1  -6   27.10    4.40
  -1  -1   6   17.00    3.00
  -1  -1   6   24.10    3.00
  -1   1   5   22.10    2.80
  -1   1   5   19.90    2.70
   1   1  -5   20.40    4.50
   1   1  -5   25.20    3.40
  -1   1   5   23.10    3.30
   1   1  -5   28.60    3.70
   1   1  -5   26.00    3.20
   1  -1  -5   23.80    3.30
   1  -1  -5   24.00    3.10
  -1  -1   5   24.80    3.00
  -1  -1   5   24.20    2.70
   1  -1  -5   21.80    3.20
   1  -1  -5   26.40    3.60
  -1  -1   5   23.60    2.80
   1   1  -4  421.76   13.70
  -1   1   4  392.76   12.80
   1   1  -4  401.56   13.00
  -1   1   4  396.96   13.10
  -1   1   4  408.66   12.90
   1   1  -4  409.96   13.40
   1   1  -4  392.16   14.50
   1  -1  -4  383.06   12.80
   1  -1  -4  393.36   13.60
   1  -1  -4  393.46   13.10
   1  -1  -4  395.66   13.30
  -1  -1   4  395.16   12.90
   1  -1  -4  390.96   13.20
  -1  -1   4  393.96   13.30
  -1  -1   4  382.46   12.80
  -1  -1   4  395.46   12.60
   1   1  -3 3577.94  101.19
  -1   1   3 3533.55  101.49
   1   1  -3 3549.74  101.89
   1   1  -3 3602.74  100.99
  -1   1   3 3440.06  101.59
   1   1  -3 3664.53  101.89
  -1   1   3 3440.96  101.39
   1   1  -3 3589.84  101.89
  -1   1   3 3533.55  101.19
  -1   1   3 3699.03  101.79
   1   1  -3 3234.78  101.29
   1   1  -3 3539.65  101.49
   1  -1  -3 3540.25  101.69
  -1  -1   3 3664.33  101.09
   1  -1  -3 3488.25  101.89
   1  -1  -3 3461.85  101.29
   1  -1  -3 3550.64  101.79
  -1  -1   3 3594.24  101.19
  -1  -1   3 3493.65  101.79
   1  -1  -3 3478.35  100.89
  -1  -1   3 3482.45  101.79
  -1  -1   3 3553.64  101.19
   1  -1  -3 3214.48  101.29
  -1  -1   3 3639.04  101.49
  -1  -1   3 3609.94  102.59
   1  -1  -3 3564.74  101.69
   1   1  -2  309.17    9.20
   1   1  -2  300.67    9.70
  -1   1   2  282.87    9.50
   1   1  -2  306.47    9.70
   1   1  -2  298.77    9.60
  -1   1   2  309.77    9.40
   1   1  -2  305.47    9.10
   1   1  -2  315.27    9.40
  -1   1   2  298.97    9.30
  -1   1   2  307.77    9.50
   1   1  -2  296.57    9.30
  -1   1   2  303.57    9.50
  -1   1   2  304.67    9.20
  -1   1   2  302.17    9.50
  -1  -1   2  289.47    9.30
  -1  -1   2  290.17    9.60
   1  -1  -2  298.77    9.50
  -1  -1   2  310.87    9.60
   1  -1  -2  305.97    9.50
  -1  -1   2  309.77    9.40
   1  -1  -2  294.87    9.30
   1  -1  -2  304.17    9.10
  -1  -1   2  304.77    9.60
  -1  -1   2  300.67    9.20
   1  -1  -2  293.97    9.50
   1  -1  -2  300.07    9.50
   1  -1  -2  303.77    9.30
  -1  -1   2  303.57    9.10
  -1   1   1 2812.52   80.39
   1  -1   0 1350.66   43.40
   1  -1   0 1673.63   43.60
   1   1   1 9221.18  262.97
   1   1   2  477.45   14.80
  -1   1  -2  451.25   14.60
   1   1   2  477.05   14.50
  -1   1  -2  482.85   15.00
   1   1   2  491.65   14.20
   1   1   2  480.75   15.10
  -1   1  -2  485.35   15.20
  -1   1  -2  460.85   15.00
   1   1   2  474.75   14.70
   1   1   2  495.55   14.60
  -1   1  -2  479.75   14.80
  -1   1  -2  473.75   14.20
   1  -1   2  472.05   15.10
  -1  -1  -2  489.55   15.30
   1  -1   2  486.45   14.70
  -1  -1  -2  467.35   14.90
   1  -1   2  484.25   14.20
  -1  -1  -2  473.95   14.70
   1  -1   2  496.85   14.90
   1  -1   2  444.66   14.80
  -1  -1  -2  464.25   14.10
  -1  -1  -2  489.85   14.80
  -1   1  -3  704.63   21.90
  -1   1  -3  706.03   21.50
  -1   1  -3  710.63   21.80
  -1   1  -3  694.23   22.10
  -1   1  -3  684.23   20.70
   1   1   3  709.73   20.80
   1   1   3  688.03   21.40
  -1  -1  -3  698.43   21.70
  -1  -1  -3  701.83   22.20
   1  -1   3  695.83   21.60
   1  -1   3  700.63   20.80
  -1  -1  -3  673.03   20.70
  -1  -1  -3  698.53   21.60
   1  -1   3  695.93   21.40
  -1   1  -4   35.00    3.90
  -1   1  -4   39.30    3.90
   1   1   4   36.30    3.40
  -1   1  -4   32.70    3.80
   1   1   4   39.80    3.50
  -1   1  -4   40.10    2.90
  -1   1  -4   40.00    4.70
  -1  -1  -4   35.80    4.00
  -1  -1  -4   34.90    2.90
   1  -1   4   37.20    3.40
  -1  -1  -4   35.50    3.60
  -1  -1  -4   35.60    4.30
  -1  -1  -4   32.20    3.70
   1  -1   4   33.70    3.40
   1   1   5    6.40    2.10
  -1   1  -5    5.70    5.20
   1   1   5   -1.40    2.30
  -1   1  -5    3.60    3.40
   1   1   5    3.50    2.40
  -1   1  -5    5.50    2.70
  -1   1  -5    1.60    2.80
  -1  -1  -5    1.20    3.30
  -1  -1  -5    5.40    3.10
   1  -1   5    0.80    2.50
   1  -1   5    2.50    2.40
  -1  -1  -5   -2.10    2.50
   1  -1   5    2.40    1.90
  -1  -1  -5   -2.30    3.70
  -1   1  -6    4.30    3.50
  -1   1  -6    4.60    4.30
  -1   1  -6    1.40    4.10
   1   1   6    1.70    2.80
   1   1   6    6.50    3.30
  -1  -1  -6    4.00    4.30
   1  -1   6    4.00    2.60
  -1  -1  -6    1.90    3.30
  -1  -1  -6    6.60    6.20
   1   1   7   16.10    4.40
  -1   1  -7    3.40    4.50
  -1   1  -7   11.30    5.80
  -1   1  -7    3.10    5.30
  -1  -1  -7   17.70    5.60
  -1  -1  -7   11.20    4.70
  -1  -1  -7   18.20    5.80
   1  -1   7    5.80    4.10
   1   2  -8    3.00    4.40
  -1   2   8    0.80    4.20
   1   2  -8    0.10    5.30
   1   2  -8   -1.10    5.50
  -1   2   8   -9.20    4.00
   1  -2  -8   10.70    5.40
  -1  -2   8    1.80    4.10
   1  -2  -8    9.90    5.10
  -1  -2   8    2.40    4.20
   1   2  -7   68.09    8.20
   1   2  -7   84.09    7.70
   1   2  -7   85.19    6.70
  -1   2   7   71.89    6.10
  -1  -2   7   87.99    6.20
   1  -2  -7   88.19   11.50
   1  -2  -7   97.39    7.60
   1  -2  -7   82.99    8.30
  -1  -2   7   78.29    6.10
  -1   2   6   10.10    2.70
   1   2  -6   10.10    3.90
   1   2  -6   10.30    4.70
   1   2  -6    8.10    3.20
  -1   2   6    6.90    2.80
   1   2  -6    7.50    2.90
  -1  -2   6    6.00    2.40
  -1  -2   6    8.00    2.80
   1  -2  -6    6.40    3.00
  -1  -2   6    4.70    2.50
   1  -2  -6    8.50    3.50
   1  -2  -6    8.50    3.00
   1   2  -5   30.10    3.90
   1   2  -5   27.20    3.40
  -1   2   5   27.80    3.20
   1   2  -5   25.20    4.90
  -1   2   5   24.80    3.10
   1   2  -5   31.70    4.30
  -1   2   5   23.80    3.20
   1  -2  -5   24.30    3.20
   1  -2  -5   24.00    3.60
  -1  -2   5   25.00    3.60
   1  -2  -5   27.50    3.60
   1  -2  -5   24.70    3.10
   1  -2  -5   25.80    3.70
  -1  -2   5   25.00    2.90
  -1  -2   5   25.90    2.90
  -1   2   4   29.20    2.70
  -1   2   4   30.30    2.70
   1   2  -4   33.90    3.30
   1   2  -4   35.90    3.90
   1   2  -4   35.60    2.10
   1   2  -4   35.80    2.60
   1   2  -4   30.70    3.20
  -1  -2   4   33.20    2.50
   1  -2  -4   37.90    5.00
   1  -2  -4   36.20    2.90
   1  -2  -4   35.60    2.90
  -1  -2   4   36.70    3.00
   1  -2  -4   28.30    3.50
  -1  -2   4   34.20    3.30
   1  -2  -4   35.40    3.10
  -1  -2   4   34.30    2.80
  -1  -2   4   35.90    2.00
  -1  -2   4   32.20    2.60
  -1   2   3    9.80    1.40
   1   2  -3    9.90    1.30
  -1   2   3   10.40    1.40
   1   2  -3    8.60    1.50
   1   2  -3   10.70    1.60
   1   2  -3    9.80    1.20
  -1   2   3   11.10    1.70
  -1   2   3    9.60    1.10
   1   2  -3   11.70    1.40
  -1   2   3   11.70    1.40
  -1   2   3    8.90    1.40
  -1  -2   3    8.70    1.10
  -1  -2   3   10.20    1.10
   1  -2  -3    9.00    1.70
  -1  -2   3   11.20    1.80
  -1  -2   3   12.50    1.70
  -1  -2   3   17.10    1.90
  -1  -2   3   10.10    1.20
  -1  -2   3    9.80    1.50
   1  -2  -3   10.60    1.10
   1  -2  -3   11.00    1.50
   1  -2  -3   11.00    1.40
   1  -2  -3   10.30    1.60
   1  -2  -3    9.00    1.40
   1  -2  -3   12.70    1.50
   1   2  -2  225.08    7.50
  -1   2   2  225.98    7.00
  -1   2   2  235.98    7.20
   1   2  -2  228.68    7.10
  -1   2   2  226.68    7.20
   1   2  -2  229.48    7.50
   1   2  -2  231.18    7.20
  -1   2   2  221.08    7.20
  -1   2   2  230.48    7.20
   1   2  -2  225.38    7.60
   1   2  -2  225.48    7.10
  -1   2   2  230.38    7.30
  -1  -2   2  235.48    7.50
   1  -2  -2  221.18    7.00
  -1  -2   2  228.08    7.30
  -1  -2   2  231.38    7.50
   1  -2  -2  223.98    7.20
   1  -2  -2  226.38    7.30
  -1  -2   2  225.88    6.80
  -1  -2   2  226.98    7.10
  -1  -2   2  206.88    7.40
  -1  -2   2  219.28    7.10
   1  -2  -2  219.38    7.20
  -1  -2   2  228.48    6.80
   1  -2  -2  190.18    7.20
   1  -2  -2  220.98    7.30
   1  -2  -2  220.48    7.20
   1   2  -1 2418.96   68.59
  -1   2   1 2389.36   68.69
  -1   2   1 2341.77   68.69
   1   2  -1 2366.56   68.79
   1   2  -1 2468.55   68.69
  -1   2   1 2411.86   68.69
   1   2  -1 2400.06   68.79
   1   2  -1 2476.95   68.69
   1   2  -1 2505.35   68.69
  -1   2   1 2443.46   68.69
  -1   2   1 2444.76   68.79
   1  -2  -1 2379.56   68.69
  -1  -2   1 2516.25   68.79
   1  -2  -1 2359.96   68.69
  -1  -2   1 2149.28   68.49
   1  -2  -1 2420.56   68.79
  -1  -2   1 2362.56   68.69
  -1  -2   1 2449.16   68.89
   1  -2  -1 2246.58   68.79
   1  -2  -1 2408.36   68.69
  -1  -2   1 2426.56   68.79
   1  -2  -1 2335.77   68.69
   1   2   0  137.49    4.60
   1   2   0  139.79    4.40
  -1   2   0  136.19    4.30
  -1   2   0  135.39    4.40
  -1   2   0  138.89    4.20
   1   2   0  135.89    4.20
  -1   2   0  136.99    4.60
   1   2   0  136.19    4.20
  -1   2   0  140.89    4.40
  -1   2   0  129.39    4.20
   1   2   0  132.49    4.40
  -1   2   0  136.79    4.50
   1   2   0  136.39    4.30
   1  -2   0  134.89    4.40
  -1  -2   0  119.19    4.30
   1  -2   0  136.89    4.40
  -1  -2   0  136.39    4.60
   1  -2   0  133.99    4.20
   1  -2   0  138.49    4.20
  -1  -2   0  134.49    4.20
  -1  -2   0  123.89    4.40
   1  -2   0  136.19    4.50
   1   2   1 9962.70  296.87
   1   2   1 9559.34  294.87
  -1   2  -1 9999.00  312.57
   1  -2   1 9620.14  310.87
   1   2   2   17.70    2.20
   1   2   2   13.10    1.40
   1   2   2   14.80    1.70
  -1   2  -2   15.90    1.20
  -1   2  -2   16.10    1.60
  -1   2  -2   13.10    1.50
  -1   2  -2   17.10    2.40
  -1   2  -2   13.60    1.20
   1   2   2   15.40    1.80
   1   2   2   15.00    1.20
  -1   2  -2   14.50    1.90
  -1   2  -2   15.70    1.90
  -1  -2  -2   15.70    2.20
   1  -2   2   13.70    1.20
   1  -2   2   17.10    2.10
   1  -2   2   14.80    1.80
   1  -2   2   16.40    1.70
  -1  -2  -2   14.50    1.70
  -1  -2  -2   15.70    1.50
  -1  -2  -2   15.80    1.20
   1  -2   2   14.80    1.20
  -1  -2  -2   14.80    1.80
   1  -2   2   13.00    1.70
   1   2   3  789.82   22.80
   1   2   3  777.92   23.00
  -1   2  -3  767.52   24.10
   1   2   3  785.02   23.60
  -1   2  -3  775.52   23.40
  -1   2  -3  740.83   22.70
  -1   2  -3  756.42   23.90
  -1   2  -3  770.52   24.00
   1  -2   3  772.02   22.80
  -1  -2  -3  764.82   23.50
   1  -2   3  763.72   23.30
  -1  -2  -3  749.82   22.70
   1  -2   3  795.52   23.70
  -1  -2  -3  732.43   23.40
  -1  -2  -3  760.02   23.70
  -1  -2  -3  765.32   24.10
  -1   2  -4   39.80    4.60
  -1   2  -4   43.30    3.00
  -1   2  -4   36.70    5.40
   1   2   4   42.40    3.60
  -1   2  -4   40.00    4.10
   1   2   4   50.69    3.30
  -1   2  -4   41.00    4.10
   1   2   4   38.80    3.20
  -1  -2  -4   46.50    4.20
  -1  -2  -4   44.90    3.00
   1  -2   4   40.60    3.50
   1  -2   4   43.20    3.70
  -1  -2  -4   37.90    3.80
   1  -2   4   42.80    3.10
  -1  -2  -4   37.50    4.60
   1   2   5    6.40    2.50
  -1   2  -5    8.10    3.20
  -1   2  -5    5.50    3.60
  -1   2  -5   12.90    2.90
   1   2   5    8.90    2.70
   1   2   5   12.20    2.30
   1  -2   5    6.20    2.50
  -1  -2  -5    8.90    3.70
  -1  -2  -5    9.70    3.10
   1  -2   5    6.20    2.70
  -1  -2  -5    7.50    3.00
   1  -2   5   11.10    2.30
  -1   2  -6   29.40    5.30
  -1   2  -6   35.80    4.60
   1   2   6   29.70    4.20
   1   2   6   30.00    3.50
  -1   2  -6   32.20    5.30
  -1  -2  -6   40.10    5.10
  -1  -2  -6   27.40    4.50
   1  -2   6   34.90    4.40
  -1  -2  -6   39.30    5.60
   1  -2   6   29.40    4.40
   1   2   7   49.00    5.80
  -1   2  -7   47.90    6.00
  -1   2  -7   46.80    6.80
  -1   2  -7   40.90    7.00
  -1  -2  -7   48.30    6.70
  -1  -2  -7   45.90    6.40
   1  -2   7   55.29    7.00
  -1  -2  -7   36.80    6.50
  -1   3   8   -0.60    4.30
  -1   3   8   11.60    4.20
   1   3  -8   10.20    4.60
   1   3  -8   14.60    5.90
   1   3  -8    1.30    5.60
   1  -3  -8    9.00    5.10
   1  -3  -8   14.30    5.70
  -1  -3   8   14.00    4.50
   1  -3  -8   13.80    5.60
  -1  -3   8    4.90    4.30
   1   3  -7    0.00    4.00
   1   3  -7    0.90    3.40
   1   3  -7   -3.20    4.00
  -1   3   7   -1.20    3.40
  -1   3   7    6.20    3.40
   1  -3  -7   -0.30    3.70
   1  -3  -7    2.10    4.30
  -1  -3   7    5.00    3.30
  -1  -3   7    2.90    3.20
   1  -3  -7    1.50    3.90
  -1   3   6   92.59    6.00
   1   3  -6   91.49    7.30
   1   3  -6   96.89    6.80
  -1   3   6   87.79    5.60
   1   3  -6  102.19    5.90
   1  -3  -6   91.29    6.30
   1  -3  -6   93.09    7.10
  -1  -3   6   97.89    5.40
  -1  -3   6   80.29    6.20
   1  -3  -6   94.59    6.50
  -1  -3   6   88.49    5.40
   1   3  -5  165.08    7.00
   1   3  -5  170.78    8.10
   1   3  -5  162.48    7.80
  -1   3   5  161.68    7.00
  -1   3   5  161.18    6.90
  -1   3   5  171.48    7.00
   1   3  -5  160.58    7.90
   1  -3  -5  171.18    7.30
   1  -3  -5  162.28    8.40
   1  -3  -5  162.28    7.50
  -1  -3   5  161.18    7.40
   1  -3  -5  164.28    7.00
  -1  -3   5  172.38    7.00
  -1  -3   5  165.78    6.60
   1  -3  -5  171.68    7.90
   1   3  -4    3.50    1.80
   1   3  -4    5.40    2.30
   1   3  -4    4.90    1.20
  -1   3   4    2.90    1.50
   1   3  -4    2.50    1.60
   1   3  -4    5.70    2.40
  -1   3   4    4.50    1.50
  -1  -3   4    4.80    1.40
  -1  -3   4    5.80    1.90
   1  -3  -4    4.70    1.60
   1  -3  -4    4.60    1.60
   1  -3  -4    6.40    2.20
   1  -3  -4    3.90    1.70
  -1  -3   4    5.80    1.30
  -1  -3   4    4.00    1.10
   1  -3  -4    3.30    1.40
  -1  -3   4    1.50    1.60
  -1  -3   4    5.60    1.60
   1   3  -3   68.49    3.60
   1   3  -3   71.19    3.00
   1   3  -3   76.19    3.40
  -1   3   3   72.49    3.40
   1   3  -3   78.99    4.20
   1   3  -3   74.49    3.20
  -1   3   3   66.49    3.50
  -1   3   3   73.59    3.40
  -1   3   3   77.39    3.50
   1   3  -3   72.79    4.30
  -1   3   3   73.89    2.90
  -1   3   3   72.19    3.30
   1  -3  -3   70.69    3.50
  -1  -3   3   75.49    3.60
  -1  -3   3   75.09    2.90
  -1  -3   3   70.59    3.10
  -1  -3   3   75.39    3.70
  -1  -3   3   73.19    2.90
   1  -3  -3   73.69    3.50
  -1  -3   3   76.59    4.10
  -1  -3   3   73.89    3.70
   1  -3  -3   73.69    2.90
   1  -3  -3   77.79    3.30
  -1   3   2  290.77    9.10
   1   3  -2  296.07    9.30
  -1   3   2  294.47    9.10
   1   3  -2  283.77    9.10
  -1   3   2  271.87    8.90
   1   3  -2  289.57    9.40
   1   3  -2  291.87    9.10
  -1   3   2  293.47    8.90
  -1   3   2  292.77    9.00
   1   3  -2  282.87    9.30
  -1   3   2  283.07    9.10
   1   3  -2  291.47    8.80
  -1  -3   2  288.87    9.10
   1  -3  -2  288.27    9.20
   1  -3  -2  286.37    9.10
   1  -3  -2  284.67    9.00
   1  -3  -2  283.57    9.10
  -1  -3   2  289.57    9.10
  -1  -3   2  285.27    9.30
  -1  -3   2  288.37    8.80
   1  -3  -2  284.17    9.10
   1  -3  -2  289.97    8.90
  -1  -3   2  279.67    9.40
  -1  -3   2  298.67    9.40
   1   3  -1   32.20    1.40
  -1   3   1   32.00    1.60
   1   3  -1   37.00    1.60
  -1   3   1   34.20    1.60
   1   3  -1   31.80    1.60
  -1   3   1   33.90    1.70
   1   3  -1   33.70    1.70
  -1   3   1   39.20    1.70
   1   3  -1   33.70    1.60
  -1   3   1   34.10    1.70
  -1   3   1   35.10    1.60
   1   3  -1   36.80    1.90
   1  -3  -1   35.00    1.70
  -1  -3   1   34.70    1.70
  -1  -3   1   31.30    1.40
   1  -3  -1   35.10    1.70
  -1  -3   1   34.20    1.80
   1  -3  -1   31.90    1.70
   1  -3  -1   33.70    1.60
   1  -3  -1   34.20    1.70
  -1  -3   1   38.40    1.70
  -1   3   0  690.13   20.60
   1   3   0  731.53   20.70
  -1   3   0  712.53   20.80
  -1   3   0  725.53   20.90
   1   3   0  670.63   20.90
  -1   3   0  725.03   21.00
  -1   3   0  706.43   20.60
   1   3   0  696.73   20.70
   1   3   0  717.73   20.80
  -1   3   0  716.93   21.00
  -1   3   0  714.23   21.10
   1   3   0  693.03   21.00
   1  -3   0  710.83   21.00
   1  -3   0  704.13   20.80
  -1  -3   0  726.03   20.80
  -1  -3   0  705.23   20.70
   1  -3   0  726.13   21.00
  -1  -3   0  719.33   20.80
   1  -3   0  717.03   20.60
   1  -3   0  710.53   20.90
  -1  -3   0  701.13   21.00
   1  -3   0  703.43   21.10
  -1  -3   0  719.23   20.90
   1   3   1  976.50   28.50
  -1   3  -1  963.10   28.40
  -1   3  -1  963.10   28.20
  -1   3  -1  961.10   28.70
  -1   3  -1  977.00   28.60
  -1   3  -1  969.40   28.20
   1   3   1  971.70   28.80
   1   3   1 1001.80   28.30
  -1   3  -1  989.90   28.40
   1   3   1  982.90   28.20
   1   3   1  974.50   28.20
   1   3   1  937.31   28.40
   1  -3   1  965.80   28.20
   1  -3   1  969.20   28.60
  -1  -3  -1  974.40   28.80
   1  -3   1  975.10   28.80
  -1  -3  -1  959.90   28.60
  -1  -3  -1  971.80   28.20
   1  -3   1  970.20   28.40
  -1  -3  -1  973.80   28.50
   1  -3   1  952.60   28.20
   1  -3   1  976.00   28.80
   1  -3   1  980.00   28.40
   1   3   2    8.00    2.40
  -1   3  -2   10.30    1.20
  -1   3  -2    9.50    1.10
   1   3   2    8.50    1.40
  -1   3  -2    7.50    1.40
  -1   3  -2    8.10    1.60
  -1   3  -2    8.20    1.00
  -1   3  -2    8.90    1.90
   1   3   2   10.10    1.70
   1   3   2    8.20    1.00
  -1   3  -2    6.50    1.10
  -1   3  -2    7.20    1.20
  -1  -3  -2    8.10    1.70
   1  -3   2    5.90    1.40
  -1  -3  -2    6.80    1.90
   1  -3   2   10.10    1.70
   1  -3   2    8.60    1.10
  -1  -3  -2    7.30    1.00
   1  -3   2    8.60    1.10
   1  -3   2    9.10    1.40
  -1  -3  -2    8.50    1.40
   1  -3   2    9.70    1.40
  -1  -3  -2    8.10    1.00
  -1   3  -3  113.29    5.80
  -1   3  -3  110.09    6.40
   1   3   3  111.29    5.00
   1   3   3  111.39    4.30
  -1   3  -3  102.89    4.30
  -1   3  -3  119.89    6.40
  -1   3  -3  111.79    5.30
  -1  -3  -3  108.09    4.20
  -1  -3  -3  114.19    5.60
  -1  -3  -3  117.19    4.90
   1  -3   3  108.79    4.90
   1  -3   3  108.59    4.30
  -1  -3  -3  118.19    5.20
   1  -3   3  114.19    5.10
  -1  -3  -3  113.99    4.70
  -1   3  -4   24.90    2.80
  -1   3  -4   26.20    3.50
  -1   3  -4   30.20    4.00
   1   3   4   28.10    3.30
  -1   3  -4   28.10    3.80
  -1   3  -4   27.60    3.20
   1   3   4   24.20    2.90
  -1  -3  -4   30.60    3.50
  -1  -3  -4   33.80    3.90
   1  -3   4   34.10    3.00
  -1  -3  -4   28.50    3.20
   1  -3   4   24.80    3.40
   1  -3   4   25.90    3.20
  -1  -3  -4   30.00    3.60
  -1  -3  -4   23.20    2.60
  -1   3  -5   28.20    3.70
   1   3   5   26.40    2.90
   1   3   5   33.50    4.20
  -1   3  -5   29.40    4.40
  -1   3  -5   31.50    4.60
  -1  -3  -5   23.80    3.50
  -1  -3  -5   29.60    4.40
   1  -3   5   28.00    3.50
  -1  -3  -5   34.70    4.20
   1  -3   5   26.10    3.70
   1  -3   5   28.00    3.00
   1   3   6   86.89    6.80
  -1   3  -6   89.29    6.60
  -1   3  -6   78.99    8.40
  -1   3  -6  101.29    8.20
   1   3   6   71.69    5.40
   1  -3   6   83.69    6.50
  -1  -3  -6   91.79    8.10
  -1  -3  -6   94.29    7.40
   1  -3   6   87.99    5.50
  -1  -3  -6   84.79    7.30
   1   3   7   -0.90    4.20
  -1   3  -7   11.20    5.60
  -1   3  -7   16.00    4.70
  -1   3  -7    5.40    5.30
  -1  -3  -7   -3.10    4.80
   1  -3   7    2.50    4.20
  -1  -3  -7    4.90    5.40
  -1  -3  -7    9.20    6.10
   1   4  -8   25.90    5.40
   1   4  -8   30.90    6.80
  -1   4   8   29.40    5.50
  -1   4   8   24.00    4.70
   1   4  -8    9.30   10.60
   1  -4  -8   36.00    6.00
  -1  -4   8   25.90    4.80
   1  -4  -8   44.10    6.60
   1  -4  -8   22.70    6.40
  -1  -4   8   24.50    5.10
   1   4  -7   35.60    5.80
  -1   4   7   37.30    4.90
  -1   4   7   35.10    4.50
   1   4  -7   39.70    4.90
   1   4  -7   32.50    5.70
   1  -4  -7   40.90    5.50
   1  -4  -7   33.90    5.60
   1  -4  -7   37.70    5.10
  -1  -4   7   36.10    4.50
  -1  -4   7   33.80    4.60
   1   4  -6  289.47   12.70
  -1   4   6  290.57   11.30
  -1   4   6  292.47   10.90
   1   4  -6  281.37   12.10
   1   4  -6  271.77   10.90
   1  -4  -6  286.77   11.90
   1  -4  -6  281.87   11.50
  -1  -4   6  282.87   10.80
   1  -4  -6  281.37   12.10
   1  -4  -6  284.97   11.20
  -1  -4   6  288.67   10.50
  -1  -4   6  292.27   12.00
   1   4  -5   10.90    3.00
  -1   4   5   11.00    2.10
   1   4  -5    9.90    2.10
   1   4  -5    5.90    3.10
   1   4  -5   10.20    1.70
  -1   4   5   11.40    2.30
   1   4  -5   11.90    1.90
  -1  -4   5    7.90    2.20
   1  -4  -5   12.10    2.50
  -1  -4   5   11.20    1.70
  -1  -4   5    5.70    2.50
   1  -4  -5   11.90    2.80
   1  -4  -5    7.50    2.20
   1  -4  -5    9.40    2.40
  -1  -4   5    8.70    2.10
   1  -4  -5    9.30    2.90
  -1   4   4   33.60    2.70
  -1   4   4   29.10    2.70
   1   4  -4   25.30    2.30
   1   4  -4   28.50    3.10
   1   4  -4   32.10    3.90
   1   4  -4   30.10    2.40
   1   4  -4   35.10    3.60
   1  -4  -4   29.10    2.80
   1  -4  -4   27.90    2.80
   1  -4  -4   30.70    3.40
  -1  -4   4   28.70    2.30
  -1  -4   4   30.50    2.40
  -1  -4   4   28.20    3.20
  -1  -4   4   34.00    3.50
  -1  -4   4   26.60    2.30
  -1  -4   4   30.40    2.80
   1  -4  -4   28.40    3.20
   1   4  -3   62.59    3.00
  -1   4   3   62.59    3.30
   1   4  -3   65.79    3.60
  -1   4   3   63.39    3.30
   1   4  -3   63.99    3.20
  -1   4   3   64.79    2.80
   1   4  -3   68.69    4.30
  -1   4   3   67.09    3.00
  -1   4   3   61.59    3.30
   1   4  -3   64.89    2.50
   1   4  -3   65.49    3.30
   1   4  -3   64.39    3.50
  -1   4   3   62.59    3.00
  -1  -4   3   65.69    3.40
  -1  -4   3   68.29    2.60
   1  -4  -3   60.79    3.40
  -1  -4   3   59.99    4.00
  -1  -4   3   67.19    3.10
   1  -4  -3   58.49    3.10
  -1  -4   3   68.89    3.60
   1  -4  -3   65.99    3.30
   1  -4  -3   64.39    2.80
  -1  -4   3   66.49    2.60
   1  -4  -3   63.49    3.30
   1  -4  -3   53.99    3.20
  -1  -4   3   63.19    3.50
  -1   4   2 1310.37   39.20
   1   4  -2 1350.56   39.50
  -1   4   2 1407.26   39.60
   1   4  -2 1344.07   39.70
   1   4  -2 1361.16   39.80
   1   4  -2 1328.47   39.50
   1   4  -2 1347.27   39.10
  -1   4   2 1335.67   39.20
   1   4  -2 1400.06   39.90
  -1   4   2 1397.06   39.40
  -1   4   2 1319.57   39.50
   1  -4  -2 1368.36   39.60
   1  -4  -2 1406.86   39.50
   1  -4  -2 1325.87   39.50
   1  -4  -2 1342.37   39.20
  -1  -4   2 1326.97   39.80
  -1  -4   2 1406.56   39.60
  -1  -4   2 1252.77   40.30
   1  -4  -2 1323.27   39.50
   1  -4  -2 1402.76   39.40
  -1  -4   2 1369.66   39.60
  -1  -4   2 1400.46   39.80
  -1  -4   2 1313.27   39.10
   1   4  -1 2235.48   64.29
   1   4  -1 2173.28   64.19
   1   4  -1 2224.88   64.59
   1   4  -1 2207.18   64.09
  -1   4   1 2357.96   64.39
  -1   4   1 2204.18   64.29
  -1   4   1 2305.77   64.49
  -1   4   1 2277.87   64.59
   1   4  -1 2177.58   64.39
  -1   4   1 2249.07   64.49
   1   4  -1 2263.97   64.59
  -1   4   1 2220.38   64.49
  -1   4   1 2328.67   64.39
  -1  -4   1 2123.39   63.99
  -1  -4   1 2115.99   64.59
   1  -4  -1 2259.67   64.49
  -1  -4   1 2266.07   64.29
   1  -4  -1 2291.97   64.59
  -1  -4   1 2332.87   64.49
   1  -4  -1 2184.78   64.39
  -1  -4   1 2220.98   64.29
   1  -4  -1 2216.18   64.29
   1  -4  -1 2215.18   64.39
  -1  -4   1 2267.67   64.59
   1   4   0   23.50    1.60
  -1   4   0   23.10    1.30
   1   4   0   24.90    1.50
  -1   4   0   25.40    1.70
   1   4   0   24.30    1.30
  -1   4   0   22.70    1.40
  -1   4   0   24.00    1.40
  -1   4   0   22.30    1.50
  -1   4   0   23.90    1.20
   1   4   0   22.30    1.60
   1   4   0   25.00    1.40
   1   4   0   23.20    1.50
  -1   4   0   23.20    1.50
  -1  -4   0   25.70    1.60
  -1  -4   0   22.10    1.40
   1  -4   0   21.90    1.50
  -1  -4   0   24.00    1.40
   1  -4   0   24.00    1.60
  -1  -4   0   22.70    1.50
   1  -4   0   24.20    1.40
   1  -4   0   22.50    1.60
   1  -4   0   22.40    1.40
   1  -4   0   21.70    1.50
   1  -4   0   24.20    1.20
  -1  -4   0   24.60    1.30
  -1   4  -1  905.71   26.40
   1   4   1  905.21   26.40
  -1   4  -1  883.11   26.80
   1   4   1  882.91   26.70
  -1   4  -1  914.81   26.50
   1   4   1  902.61   26.30
  -1   4  -1  874.51   26.70
  -1   4  -1  906.41   26.20
  -1   4  -1  903.51   26.40
   1   4   1  925.11   26.20
   1   4   1  902.51   26.20
  -1  -4  -1  900.61   26.30
   1  -4   1  852.51   26.00
   1  -4   1  907.21   26.30
   1  -4   1  899.41   26.80
  -1  -4  -1  894.81   26.40
   1  -4   1  884.41   26.00
   1  -4   1  889.81   26.40
   1  -4   1  879.41   26.50
   1  -4   1  895.91   26.40
  -1  -4  -1  910.81   26.20
  -1  -4  -1  879.31   26.70
  -1  -4  -1  892.41   26.60
   1  -4   1  904.71   26.80
  -1   4  -2 1805.32   51.49
  -1   4  -2 1768.82   52.19
  -1   4  -2 1749.92   51.69
  -1   4  -2 1806.92   51.49
  -1   4  -2 1801.82   51.59
   1   4   2 1727.93   51.29
   1   4   2 1727.83   51.79
  -1   4  -2 1777.92   52.19
   1   4   2 1747.73   51.09
   1   4   2 1773.72   51.09
  -1   4  -2 1747.33   51.39
   1   4   2 1751.02   51.29
  -1   4  -2 1891.11   53.39
   1   4   2 1761.72   51.79
   1   4   2 1793.72   52.09
  -1  -4  -2 1742.93   51.79
   1  -4   2 1843.92   51.69
   1  -4   2 1776.92   51.89
  -1  -4  -2 1798.42   51.99
   1  -4   2 1806.62   52.19
   1  -4   2 1814.82   51.39
   1  -4   2 1614.04   51.29
   1  -4   2 1784.62   52.19
   1  -4   2 1798.92   52.09
  -1  -4  -2 1712.33   52.59
  -1  -4  -2 1800.22   51.09
  -1   4  -3  290.57    9.30
  -1   4  -3  289.17    9.70
  -1   4  -3  301.77   10.80
  -1   4  -3  288.57    9.50
  -1   4  -3  278.17   10.50
  -1   4  -3  291.37   10.80
  -1   4  -3  284.57    9.30
   1   4   3  288.57   10.20
   1   4   3  297.77    9.60
   1  -4   3  289.97    9.90
  -1  -4  -3  287.97    9.40
  -1  -4  -3  286.57    9.70
  -1  -4  -3  290.17   10.40
   1  -4   3  297.87    9.60
   1  -4   3  297.07   10.50
  -1  -4  -3  284.57   10.70
  -1  -4  -3  291.67    9.80
   1  -4   3  329.77   13.40
   1   4   4   -0.20    1.50
  -1   4  -4    6.10    1.80
   1   4   4    3.40    2.20
  -1   4  -4    1.80    2.90
  -1   4  -4    5.60    2.60
  -1   4  -4    6.20    2.90
  -1  -4  -4    5.40    2.10
  -1  -4  -4    2.80    2.40
   1  -4   4    0.90    1.60
  -1  -4  -4    2.10    1.90
   1  -4   4    3.70    2.20
   1  -4   4    1.30    1.80
  -1  -4  -4    6.20    2.70
  -1   4  -5  125.89    8.00
   1   4   5  120.49    6.80
   1   4   5  117.59    5.70
  -1   4  -5  124.59    6.40
  -1   4  -5  119.39    7.60
  -1  -4  -5  124.79    7.30
   1  -4   5  112.59    5.70
   1  -4   5  115.29    6.30
   1  -4   5  104.59    6.80
  -1  -4  -5  127.49    7.80
  -1  -4  -5  123.59    6.70
   1   4   6  161.68    7.80
  -1   4  -6  172.28    8.70
   1   4   6  166.38    9.00
  -1   4  -6  185.38   10.90
  -1   4  -6  180.28   10.40
   1  -4   6  162.58    7.80
  -1  -4  -6  182.88   10.40
  -1  -4  -6  176.38    9.70
  -1  -4  -6  188.68    9.90
   1  -4   6  180.68    8.90
   1   4   7   25.90    4.90
  -1   4  -7   18.80    5.00
  -1   4  -7   19.10    6.20
   1  -4   7   22.40    4.70
  -1  -4  -7   34.10    6.20
  -1  -4  -7   18.20    5.50
  -1  -4  -7   33.80    6.50
  -1   5   8   -0.60    4.30
   1   5  -8    4.60    5.90
  -1   5   8    9.00    4.90
   1   5  -8   -2.50    4.40
   1  -5  -8   -4.80    5.40
   1  -5  -8    7.60    5.30
  -1  -5   8    7.90    4.60
   1  -5  -8    1.00    5.40
  -1  -5   8   -7.40    4.20
   1   5  -7   20.80    5.20
   1   5  -7   10.00    4.70
  -1   5   7    5.10    3.60
   1   5  -7    5.10    3.40
  -1   5   7   17.20    4.00
   1  -5  -7   10.40    3.90
   1  -5  -7   17.10    4.70
  -1  -5   7    9.40    3.40
   1  -5  -7    7.00    4.80
  -1  -5   7   15.40    3.70
   1   5  -6  317.37   12.00
  -1   5   6  329.97   12.00
   1   5  -6  327.37   13.80
   1   5  -6  299.07   13.10
  -1   5   6  335.87   12.50
  -1  -5   6  275.37   15.00
  -1  -5   6  329.57   11.50
   1  -5  -6  318.27   13.00
   1  -5  -6  320.67   12.30
   1  -5  -6  326.27   13.10
  -1  -5   6  328.87   12.00
   1  -5  -6  326.77   12.50
   1   5  -5  150.18    7.80
   1   5  -5  151.58    6.10
  -1   5   5  131.29    6.20
   1   5  -5  149.09    6.30
   1   5  -5  155.88    8.10
  -1   5   5  153.18    6.70
  -1  -5   5  153.48    6.20
   1  -5  -5  157.38    7.50
   1  -5  -5  149.79    6.90
   1  -5  -5  153.88    6.80
  -1  -5   5  150.88    6.70
   1  -5  -5  161.08    7.60
  -1   5   4    0.40    1.00
   1   5  -4   -2.40    2.30
   1   5  -4    3.40    1.60
   1   5  -4   -0.30    1.30
  -1   5   4   -3.40    1.40
   1   5  -4    1.40    1.50
  -1   5   4   -1.00    1.50
   1  -5  -4   -0.10    1.50
  -1  -5   4    3.30    1.60
  -1  -5   4    0.70    1.20
   1  -5  -4   -1.40    1.90
  -1  -5   4   -2.10    2.00
  -1  -5   4    1.90    1.10
   1  -5  -4   -4.20    2.10
   1  -5  -4   -1.80    1.50
  -1  -5   4   -1.20    2.10
  -1  -5   4    0.80    1.50
   1  -5  -4   -1.00    1.10
   1  -5  -4    0.80    1.40
   1   5  -3  854.71   25.80
  -1   5   3  788.82   25.20
  -1   5   3  856.81   25.00
  -1   5   3  840.32   25.50
   1   5  -3  806.92   24.70
  -1   5   3  852.51   25.10
   1   5  -3  844.02   24.90
   1   5  -3  849.91   25.40
   1   5  -3  862.61   25.90
   1   5  -3  866.91   26.10
   1   5  -3  842.52   26.20
  -1  -5   3  836.52   25.00
  -1  -5   3  865.21   25.40
   1  -5  -3  813.22   25.60
   1  -5  -3  854.01   25.30
  -1  -5   3  859.01   24.70
   1  -5  -3  824.22   25.00
  -1  -5   3  861.91   25.90
   1  -5  -3  845.52   25.70
   1  -5  -3  821.92   25.60
   1  -5  -3  847.12   25.30
   1  -5  -3  856.81   25.40
  -1  -5   3  876.91   26.10
  -1  -5   3  836.82   25.50
   1   5  -2 2240.38   63.39
  -1   5   2 2223.58   62.89
  -1   5   2 2133.79   62.79
   1   5  -2 2273.87   63.39
  -1   5   2 2217.88   63.29
   1   5  -2 2194.18   62.59
  -1   5   2 2177.38   63.29
   1   5  -2 2105.29   63.29
  -1   5   2 2241.38   63.19
   1   5  -2 2197.18   63.59
   1   5  -2 2224.28   63.29
   1  -5  -2 2174.68   63.09
   1  -5  -2 2208.68   63.39
   1  -5  -2 2212.68   63.09
  -1  -5   2 2178.38   63.39
  -1  -5   2 1990.60   63.39
   1  -5  -2 2168.88   63.19
  -1  -5   2 2213.58   63.29
  -1  -5   2 2192.18   63.49
  -1  -5   2 2205.28   63.49
   1  -5  -2 2122.59   63.09
   1  -5  -2 2183.08   63.29
   1  -5  -2 2162.08   62.79
  -1   5   1  132.79    4.80
   1   5  -1  128.29    4.90
  -1   5   1  142.59    5.00
  -1   5   1  133.99    4.80
   1   5  -1  134.69    4.40
   1   5  -1  135.49    4.30
   1   5  -1  135.99    5.00
  -1   5   1  129.49    4.80
  -1   5   1  134.79    4.60
  -1   5   1  140.09    4.60
   1   5  -1  130.49    4.80
  -1  -5   1  128.39    4.90
  -1  -5   1  134.49    4.80
   1  -5  -1  124.39    4.70
   1  -5  -1  138.29    4.70
  -1  -5   1  135.59    5.00
   1  -5  -1  150.18    4.90
  -1  -5   1  136.29    4.60
   1  -5  -1  130.19    4.60
  -1  -5   1  134.79    4.70
   1  -5  -1  133.19    4.90
   1   5   0 1362.46   40.30
  -1   5   0 1421.06   40.30
   1   5   0 1401.46   40.20
  -1   5   0 1353.76   40.20
  -1   5   0 1396.66   40.20
   1   5   0 1361.46   40.00
  -1   5   0 1416.76   40.40
   1   5   0 1335.37   40.30
   1   5   0 1408.76   40.40
  -1   5   0 1372.86   40.40
   1   5   0 1436.86   40.00
   1  -5   0 1394.06   40.50
   1  -5   0 1328.47   40.40
  -1  -5   0 1404.96   40.20
  -1  -5   0 1345.17   40.00
   1  -5   0 1347.17   40.30
   1  -5   0 1359.06   40.20
   1  -5   0 1399.16   40.20
  -1  -5   0 1372.06   40.40
  -1  -5   0 1428.96   40.00
   1   5   1  444.46   14.10
   1   5   1  459.65   14.00
  -1   5  -1  438.26   14.40
   1   5   1  460.25   14.00
  -1   5  -1  449.26   14.00
   1   5   1  462.85   14.10
  -1   5  -1  466.45   15.10
  -1   5  -1  462.65   14.20
   1   5   1  458.75   14.40
  -1   5  -1  438.66   14.00
  -1   5  -1  471.35   14.20
   1  -5   1  474.25   14.10
  -1  -5  -1  455.45   14.10
  -1  -5  -1  454.65   14.20
  -1  -5  -1  457.75   14.40
   1  -5   1  433.26   14.10
   1  -5   1  465.55   14.50
   1  -5   1  476.35   14.60
   1  -5   1  469.15   14.10
   1  -5   1  470.15   14.10
  -1  -5  -1  466.45   14.00
  -1  -5  -1  465.25   14.10
  -1   5  -2  722.23   22.10
   1   5   2  731.13   22.50
  -1   5  -2  764.22   23.00
  -1   5  -2  748.63   22.30
   1   5   2  710.73   22.10
   1   5   2  729.83   23.30
  -1   5  -2  772.12   22.30
   1   5   2  756.92   22.00
   1   5   2  736.53   22.80
   1   5   2  754.02   22.00
  -1   5  -2  709.03   22.90
  -1   5  -2  751.42   21.90
  -1   5  -2  730.43   22.30
   1   5   2  763.22   22.20
   1  -5   2  751.12   22.80
   1  -5   2  716.43   21.90
   1  -5   2  746.03   22.90
   1  -5   2  759.82   23.00
   1  -5   2  705.83   22.20
   1  -5   2  744.53   22.20
  -1  -5  -2  754.72   22.80
  -1  -5  -2  727.53   22.60
   1  -5   2  763.02   22.60
   1   5   3  486.05   16.10
  -1   5  -3  517.65   16.70
  -1   5  -3  501.35   15.50
  -1   5  -3  526.85   16.80
  -1   5  -3  516.25   16.70
   1   5   3  513.65   15.60
  -1   5  -3  499.35   15.50
  -1   5  -3  477.55   15.40
   1   5   3  481.95   16.10
  -1   5  -3  507.65   15.50
  -1  -5  -3  484.45   15.40
  -1  -5  -3  490.25   16.50
  -1  -5  -3  504.65   15.60
   1  -5   3  501.15   15.80
  -1  -5  -3  512.05   16.50
   1  -5   3  491.85   16.60
   1  -5   3  487.85   16.50
  -1  -5  -3  495.05   16.20
  -1  -5  -3  495.75   15.50
   1  -5   3  478.75   15.80
  -1   5  -4    8.60    1.60
  -1   5  -4   10.60    3.00
   1   5   4    9.30    2.10
   1   5   4    8.60    2.50
  -1   5  -4    7.40    2.00
  -1   5  -4    7.00    1.70
  -1   5  -4   13.80    3.40
   1  -5   4   10.60    2.20
   1  -5   4   10.70    2.70
   1  -5   4   11.70    2.30
  -1  -5  -4    7.90    2.70
  -1  -5  -4    9.70    2.90
  -1  -5  -4   10.60    1.90
  -1  -5  -4    4.90    2.10
  -1   5  -5  102.29    7.80
   1   5   5  104.29    5.40
  -1   5  -5   89.29    7.20
   1   5   5  103.89    6.50
  -1   5  -5  102.29    6.10
   1  -5   5   81.19    6.30
  -1  -5  -5  105.69    6.30
   1  -5   5  101.99    5.40
  -1  -5  -5  105.99    7.40
   1  -5   5  103.59    5.90
  -1  -5  -5   94.69    6.90
   1   5   6   90.19    5.90
  -1   5  -6   91.79    6.80
  -1   5  -6   96.79    8.80
  -1   5  -6   80.79    8.60
   1   5   6   84.79    6.90
  -1  -5  -6   97.99    7.30
   1  -5   6   96.49    6.80
   1  -5   6   89.99    6.00
  -1  -5  -6   87.99    8.30
  -1  -5  -6   91.59    8.00
  -1   5  -7    0.30    6.40
  -1   5  -7    2.90    4.60
  -1   5  -7   -4.60    5.80
   1   5   7    1.40    4.50
  -1  -5  -7    5.10    5.30
  -1  -5  -7    5.50    5.60
   1  -5   7    2.00    4.20
  -1  -5  -7    2.60    5.10
  -1   6   8    1.50    4.90
   1   6  -8    4.50    6.40
   1   6  -8    1.30    4.40
  -1   6   8    0.10    4.50
   1  -6  -8    5.10    5.00
  -1  -6   8    5.00    4.70
   1  -6  -8    2.90    5.70
   1  -6  -8    0.60    6.00
   1   6  -7   46.10    6.30
   1   6  -7   44.40    6.30
   1   6  -7   40.10    4.70
  -1   6   7   34.90    5.40
  -1  -6   7   43.80    4.50
   1  -6  -7   43.40    6.20
   1  -6  -7   45.50    6.50
   1  -6  -7   47.90    6.20
  -1   6   6    6.50    2.80
   1   6  -6   17.50    4.60
   1   6  -6   12.80    4.00
   1   6  -6    6.60    2.50
   1   6  -6    5.00    3.00
  -1   6   6    4.70    3.10
  -1  -6   6   15.40    4.50
   1  -6  -6    8.70    3.50
   1  -6  -6   11.00    3.90
  -1  -6   6    7.80    2.90
   1  -6  -6    4.30    2.90
   1  -6  -6    9.30    3.00
  -1  -6   6   10.80    2.70
   1   6  -5   58.69    5.40
   1   6  -5   65.99    6.10
  -1   6   5   56.39    4.20
   1   6  -5   48.50    3.60
   1   6  -5   56.79    4.00
   1  -6  -5   55.19    4.50
   1  -6  -5   54.39    4.30
  -1  -6   5   51.69    4.20
   1  -6  -5   54.69    5.10
   1  -6  -5   49.60    4.50
  -1  -6   5   56.39    5.30
   1  -6  -5   50.69    5.10
  -1  -6   5   57.09    4.00
  -1  -6   5   60.19    3.90
   1   6  -4    5.30    1.30
   1   6  -4   11.20    2.90
  -1   6   4    6.80    2.90
   1   6  -4    8.40    1.90
  -1   6   4    9.80    1.40
   1   6  -4    9.90    1.50
  -1   6   4   10.30    2.00
   1   6  -4    7.50    1.90
   1  -6  -4    8.30    1.50
   1  -6  -4    8.90    2.10
   1  -6  -4    6.70    2.40
   1  -6  -4    5.80    1.70
  -1  -6   4    9.80    1.60
  -1  -6   4    3.30    2.30
  -1  -6   4    6.50    1.80
  -1  -6   4    7.90    1.40
  -1  -6   4    4.30    2.30
   1  -6  -4    9.10    2.30
   1  -6  -4    5.00    1.80
  -1  -6   4    5.20    1.90
  -1   6   3   15.10    1.90
   1   6  -3   15.10    2.00
   1   6  -3   17.30    2.80
  -1   6   3   15.30    2.10
  -1   6   3   16.00    2.20
   1   6  -3   15.50    1.50
   1   6  -3   13.50    1.40
   1   6  -3   18.10    2.30
  -1  -6   3   14.90    2.10
   1  -6  -3   17.10    2.10
  -1  -6   3   14.90    1.50
   1  -6  -3   12.90    2.00
  -1  -6   3   13.40    2.00
  -1  -6   3   16.20    2.50
  -1  -6   3   16.90    1.40
   1  -6  -3   12.90    1.60
  -1  -6   3   13.90    2.00
   1  -6  -3   14.60    2.00
   1  -6  -3   11.40    1.80
   1  -6  -3   15.80    2.00
   1   6  -2  108.69    4.50
  -1   6   2  103.69    4.40
  -1   6   2  105.49    4.50
  -1   6   2  102.19    4.40
  -1   6   2  109.49    4.40
   1   6  -2  107.79    4.50
   1   6  -2  109.09    4.40
   1   6  -2  108.79    4.40
  -1  -6   2  112.29    4.70
   1  -6  -2  109.59    3.80
  -1  -6   2  106.69    4.60
  -1  -6   2  104.49    5.20
   1  -6  -2  110.09    4.20
   1  -6  -2  106.79    4.30
   1  -6  -2  100.69    4.50
   1  -6  -2   94.09    4.20
   1  -6  -2  107.39    4.40
   1  -6  -2  104.59    4.20
  -1  -6   2  110.19    4.50
   1   6  -1  125.89    4.80
  -1   6   1  121.99    4.80
  -1   6   1  126.29    4.30
   1   6  -1  122.19    4.60
  -1   6   1  108.59    4.50
   1   6  -1  120.49    4.80
  -1   6   1  121.19    5.50
  -1   6   1  121.29    4.40
   1   6  -1  119.99    4.00
  -1   6   1  120.59    4.60
  -1  -6   1  119.69    4.70
  -1  -6   1  125.99    4.90
   1  -6  -1  123.29    4.50
  -1  -6   1  124.89    4.70
  -1  -6   1  124.09    4.50
   1  -6  -1  118.09    4.30
   1  -6  -1  128.49    4.60
   1  -6  -1  115.19    4.70
   1  -6  -1  125.49    4.70
  -1  -6   1  122.59    4.40
  -1  -6   1  124.09    4.00
   1  -6  -1  124.29    4.60
  -1   6   0   45.80    2.70
  -1   6   0   46.00    2.40
  -1   6   0   53.49    2.30
   1   6   0   50.59    2.60
   1   6   0   47.00    2.50
  -1   6   0   43.20    2.40
   1   6   0   41.20    2.40
   1   6   0   48.50    3.50
  -1   6   0   48.00    2.40
   1   6   0   48.70    2.60
   1   6   0   48.20    2.20
  -1   6   0   47.90    2.60
  -1  -6   0   44.40    2.60
  -1  -6   0   51.19    2.20
  -1  -6   0   46.20    2.40
   1  -6   0   51.19    2.70
   1  -6   0   49.30    2.70
   1  -6   0   48.50    2.40
   1  -6   0   50.19    2.50
   1  -6   0   44.50    2.50
  -1  -6   0   47.60    2.20
  -1   6  -1   33.10    2.50
   1   6   1   29.00    2.10
  -1   6  -1   29.00    2.10
   1   6   1   33.00    2.40
   1   6   1   32.90    2.20
   1   6   1   30.60    2.10
  -1   6  -1   35.30    2.10
  -1   6  -1   33.60    2.50
   1   6   1   30.30    2.10
  -1   6  -1   33.30    2.40
  -1   6  -1   33.20    2.50
  -1  -6  -1   31.90    2.20
   1  -6   1   33.40    2.10
  -1  -6  -1   30.90    2.20
  -1  -6  -1   32.40    2.40
   1  -6   1   34.20    2.50
  -1  -6  -1   31.70    2.10
   1  -6   1   28.60    2.20
   1  -6   1   30.20    2.10
   1  -6   1   30.40    2.30
   1  -6   1   31.40    2.50
  -1  -6  -1   32.00    2.20
   1   6   2   94.69    4.00
  -1   6  -2   94.09    4.20
  -1   6  -2   95.09    4.20
   1   6   2   88.49    3.80
   1   6   2   93.59    4.00
  -1   6  -2   92.99    4.20
  -1   6  -2   95.59    5.10
  -1   6  -2   92.79    3.50
  -1   6  -2   90.29    3.90
   1   6   2   88.89    3.70
  -1   6  -2   88.89    4.80
  -1  -6  -2   90.29    4.40
   1  -6   2   95.69    4.90
   1  -6   2   90.59    3.60
  -1  -6  -2   91.29    4.70
   1  -6   2   91.89    4.60
   1  -6   2   97.29    4.90
  -1  -6  -2   87.29    4.30
   1  -6   2   87.59    4.20
   1  -6   2   90.69    4.20
   1  -6   2   91.29    4.00
   1   6   3    0.00    1.50
   1   6   3   -2.80    1.70
  -1   6  -3   -1.40    1.80
  -1   6  -3    2.30    2.20
  -1   6  -3    0.50    2.60
  -1   6  -3    2.30    1.70
  -1   6  -3    1.30    1.20
   1   6   3   -2.10    1.50
  -1  -6  -3    1.20    2.40
   1  -6   3   -1.30    2.00
   1  -6   3   -1.50    1.50
   1  -6   3   -1.70    1.40
   1  -6   3    3.80    2.10
  -1  -6  -3   -1.80    1.90
  -1  -6  -3    1.30    1.70
  -1   6  -4   10.90    3.10
   1   6   4   11.20    2.80
   1   6   4    9.90    2.10
  -1   6  -4    7.50    2.00
  -1   6  -4    7.20    2.10
  -1   6  -4    9.10    3.20
   1  -6   4   10.90    2.20
  -1  -6  -4   10.10    2.20
  -1  -6  -4    7.40    1.90
  -1  -6  -4    9.50    3.00
   1  -6   4   12.30    2.30
  -1  -6  -4    9.00    2.90
   1  -6   4   12.50    3.30
   1   6   5   32.50    3.50
   1   6   5   37.80    4.40
  -1   6  -5   31.30    4.00
  -1   6  -5   36.10    5.30
  -1   6  -5   30.10    4.50
   1  -6   5   30.70    3.50
  -1  -6  -5   35.00    4.70
  -1  -6  -5   32.00    3.90
  -1  -6  -5   36.00    4.70
   1  -6   5   26.40    4.30
   1  -6   5   29.00    3.60
  -1   6  -6    9.80    3.70
   1   6   6    3.40    2.90
   1   6   6    0.60    3.70
  -1   6  -6   -6.60    4.50
  -1   6  -6   -4.90    4.50
  -1  -6  -6   -0.10    4.20
  -1  -6  -6    7.30    4.40
   1  -6   6   -0.50    3.00
  -1  -6  -6    3.20    3.60
   1  -6   6    2.00    3.50
   1   6   7    0.00    4.90
  -1   6  -7    2.50    6.20
  -1   6  -7   11.20    4.70
  -1   6  -7   -3.60    7.60
  -1  -6  -7    4.90    5.80
  -1  -6  -7    4.20    5.70
   1  -6   7   -0.80    4.60
  -1  -6  -7    5.10    5.30
   1   7  -8    0.20    5.10
  -1   7   8    8.40    4.80
  -1   7   8   -3.90    4.90
   1   7  -8    8.60    6.40
   1  -7  -8    1.20    5.20
   1  -7  -8   -0.40    6.10
   1  -7  -8    5.40    6.10
  -1  -7   8   -7.60    4.60
   1   7  -7    7.40    5.30
  -1   7   7   -2.80    3.80
  -1   7   7   -3.10    4.00
   1   7  -7   -0.10    3.50
   1  -7  -7   -8.10    4.80
  -1  -7   7    5.90    3.50
   1  -7  -7    0.30    3.60
   1  -7  -7   -1.90    4.70
  -1  -7   7   -1.80    3.80
   1  -7  -7   -2.10    3.60
  -1   7   6   65.49    8.80
   1   7  -6   86.19    5.30
   1   7  -6   85.79    5.80
   1   7  -6   81.39    7.50
  -1   7   6   89.99    5.80
  -1  -7   6   87.39    6.00
   1  -7  -6   81.99    6.90
  -1  -7   6   82.89    7.40
   1  -7  -6   96.79    7.30
   1  -7  -6   66.49    9.60
  -1  -7   6   88.09    5.30
   1   7  -5  730.63   23.10
  -1   7   5  731.73   22.40
   1   7  -5  754.02   24.90
   1   7  -5  740.53   22.80
   1   7  -5  753.02   24.50
  -1   7   5  752.42   23.60
   1  -7  -5  757.82   24.00
  -1  -7   5  749.82   23.70
  -1  -7   5  743.83   22.70
   1  -7  -5  755.22   24.40
   1  -7  -5  747.23   23.90
   1  -7  -5  743.93   23.50
   1  -7  -5  700.83   23.50
  -1  -7   5  728.63   24.60
   1   7  -4  256.47    9.70
   1   7  -4  251.87    9.10
   1   7  -4  249.18    8.30
  -1   7   4  257.27    8.70
   1   7  -4  247.08   10.20
  -1   7   4  247.18   10.00
  -1   7   4  256.87    9.30
  -1  -7   4  263.67    8.30
  -1  -7   4  251.97   10.10
  -1  -7   4  251.37    9.10
   1  -7  -4  243.08    9.00
   1  -7  -4  248.18    9.50
  -1  -7   4  253.57    9.30
   1  -7  -4  249.58    9.00
   1  -7  -4  241.28    9.30
  -1  -7   4  253.17    9.90
   1  -7  -4  241.18    8.50
   1  -7  -4  247.88    9.70
  -1   7   3    2.00    1.50
  -1   7   3    4.90    1.60
  -1   7   3    3.00    1.70
   1   7  -3    2.40    2.30
   1   7  -3    2.90    1.00
   1   7  -3    2.60    1.50
   1  -7  -3    4.30    1.50
  -1  -7   3    3.90    1.90
   1  -7  -3    4.90    1.60
  -1  -7   3    3.00    1.60
   1  -7  -3    3.90    1.30
  -1  -7   3    1.70    1.50
  -1  -7   3    3.20    0.90
   1  -7  -3    1.70    1.40
   1  -7  -3    7.40    1.50
   1  -7  -3    3.40    1.50
  -1  -7   3    3.10    1.60
  -1   7   2 2675.83   77.79
   1   7  -2 2668.33   77.89
   1   7  -2 2733.43   77.59
   1  -7  -2 2708.33   77.59
   1  -7  -2 2703.83   77.39
  -1  -7   2 2693.73   77.99
  -1  -7   2 2652.13   77.79
   1  -7  -2 2711.43   77.69
  -1  -7   2 2720.73   77.89
  -1  -7   2 2638.04   77.89
   1  -7  -2 2673.03   77.39
   1  -7  -2 2702.33   77.89
  -1  -7   2 2589.84   77.79
  -1   7   1 2646.74   73.39
   1   7  -1 2595.24   73.89
   1   7  -1 2351.06   73.09
   1   7  -1 2587.44   73.99
   1   7  -1 2597.24   74.19
  -1   7   1 2601.94   73.79
  -1   7   1 2498.95   73.39
  -1   7   1 2588.84   73.89
  -1   7   1 2616.24   73.39
  -1   7   1 2532.45   73.89
  -1   7   1 2394.86   74.69
  -1  -7   1 2601.64   73.59
  -1  -7   1 2589.74   74.19
   1  -7  -1 2601.54   73.79
   1  -7  -1 2531.85   73.89
   1  -7  -1 2512.35   73.59
  -1  -7   1 2597.44   73.59
  -1  -7   1 2545.55   73.89
   1  -7  -1 2575.64   73.99
  -1  -7   1 2609.84   73.19
   1  -7  -1 2569.14   74.19
   1  -7  -1 2554.64   73.39
  -1  -7   1 2389.16   73.89
   1   7   0  237.78    8.20
   1   7   0  246.68    8.20
  -1   7   0  245.78    8.10
  -1   7   0  245.48    8.20
  -1   7   0  242.18    8.20
   1   7   0  249.97    8.90
   1   7   0  245.58    8.20
  -1   7   0  246.48    8.10
   1   7   0  232.48    7.80
  -1   7   0  241.48    8.50
   1   7   0  238.88    8.40
   1  -7   0  252.97    8.20
   1  -7   0  251.47    7.60
  -1  -7   0  239.88    7.80
   1  -7   0  236.98    8.40
  -1  -7   0  235.58    9.00
  -1  -7   0  242.28    7.80
   1   7   1  291.27    9.20
  -1   7  -1  278.77    9.20
  -1   7  -1  276.87    9.50
  -1   7  -1  283.87    9.50
   1   7   1  279.17    9.20
  -1   7  -1  274.37    9.00
   1   7   1  281.07    9.30
  -1   7  -1  274.47    9.50
   1   7   1  270.47    9.20
  -1   7  -1  277.27    9.50
   1   7   1  251.87    9.30
  -1   7  -1  277.97    9.10
  -1  -7  -1  281.77    9.30
  -1  -7  -1  274.47    9.30
  -1  -7  -1  274.07    9.20
   1  -7   1  263.37    9.40
   1  -7   1  291.07    9.10
   1  -7   1  251.57    9.90
   1  -7   1  275.37    9.10
   1  -7   1  266.37    9.50
  -1  -7  -1  280.67    9.40
   1   7   2  726.63   21.90
  -1   7  -2  708.03   21.70
  -1   7  -2  705.73   21.80
   1   7   2  724.93   22.40
   1   7   2  724.83   21.90
  -1   7  -2  721.23   22.50
  -1   7  -2  723.43   22.30
  -1   7  -2  714.43   22.10
   1   7   2  651.83   21.60
  -1   7  -2  721.33   22.10
   1   7   2  744.53   21.80
   1  -7   2  699.13   22.50
   1  -7   2  717.93   21.80
  -1  -7  -2  727.83   22.20
   1  -7   2  717.03   21.90
  -1  -7  -2  729.43   22.40
   1  -7   2  706.13   22.20
  -1  -7  -2  730.83   22.20
   1  -7   2  713.83   22.60
  -1   7  -3   15.60    2.30
  -1   7  -3   18.20    3.10
   1   7   3   18.40    2.40
   1   7   3   17.70    2.10
   1   7   3   19.60    2.40
  -1   7  -3   20.40    2.90
   1   7   3   17.20    2.50
  -1   7  -3   17.30    2.10
  -1  -7  -3   22.60    3.00
  -1  -7  -3   19.60    2.70
   1  -7   3   18.50    2.40
   1  -7   3   21.30    3.30
  -1  -7  -3   19.80    3.10
   1  -7   3   18.00    3.00
   1  -7   3   18.30    2.40
   1   7   4    0.10    1.90
  -1   7  -4    1.00    2.10
  -1   7  -4   -2.50    2.80
  -1   7  -4    0.50    3.10
   1   7   4    3.10    2.40
  -1   7  -4   -0.80    1.60
   1  -7   4    1.70    2.80
  -1  -7  -4    2.80    2.80
  -1  -7  -4   -3.10    1.90
   1  -7   4    3.80    2.20
  -1  -7  -4    0.30    1.80
  -1  -7  -4    2.70    2.70
  -1  -7  -4    2.60    2.30
   1  -7   4    1.40    2.00
  -1   7  -5   89.99    5.30
   1   7   5   90.79    5.60
  -1   7  -5   92.79    8.00
  -1   7  -5   91.19    7.70
   1  -7   5   98.39    7.90
   1  -7   5   92.19    5.70
  -1  -7  -5  106.59    7.50
   1  -7   5  101.19    6.10
  -1  -7  -5   97.89    7.40
  -1   7  -6   29.50    5.80
   1   7   6   32.70    5.10
  -1   7  -6   29.70    4.20
   1   7   6   35.90    4.30
  -1   7  -6   42.40    6.20
  -1  -7  -6   39.90    4.90
   1  -7   6   33.20    4.70
  -1  -7  -6   39.40    5.80
  -1  -7  -6   28.70    5.60
   1  -7   6   26.00    4.10
  -1   7  -7    6.30    6.40
  -1   7  -7    3.70    4.50
   1   7   7    8.00    5.10
   1  -7   7   -0.10    4.70
  -1  -7  -7   10.00    6.20
  -1  -7  -7   -6.00    5.70
  -1  -7  -7   -4.40    5.30
  -1   8   7    8.90    3.70
   1   8  -7   -4.60    5.10
   1   8  -7    5.20    3.50
  -1   8   7    6.70    4.40
   1  -8  -7   -0.80    3.60
   1  -8  -7    0.20    5.10
   1  -8  -7    7.00    4.10
  -1  -8   7    4.70    3.90
   1  -8  -7    2.20    5.10
  -1   8   6   74.79    5.90
   1   8  -6   87.29    7.80
   1   8  -6   55.89    7.20
   1   8  -6   75.49    5.30
   1   8  -6   78.59    5.50
   1  -8  -6   80.29    7.30
  -1  -8   6   75.59    5.10
   1  -8  -6   80.89    6.10
  -1  -8   6   72.49    5.90
   1  -8  -6   65.39    6.70
   1  -8  -6   63.59    5.80
  -1  -8   6   81.69    7.40
   1   8  -5  114.69    6.90
  -1   8   5  122.09    6.20
   1   8  -5  117.59    5.20
   1   8  -5  114.59    7.70
  -1   8   5  118.89    5.60
  -1   8   5  124.19    5.50
   1   8  -5  120.89    6.00
  -1  -8   5  122.79    7.50
  -1  -8   5  113.49    6.20
  -1  -8   5  111.39    5.40
   1  -8  -5  121.19    7.10
   1  -8  -5  117.79    6.00
   1  -8  -5  112.99    6.20
   1  -8  -5  114.79    6.70
   1  -8  -5  119.39    6.40
  -1   8   4   57.09    5.00
   1   8  -4   57.69    5.10
  -1   8   4   56.29    3.80
   1   8  -4   51.39    4.20
  -1   8   4   53.79    4.00
   1   8  -4   53.19    4.00
  -1   8   4   55.19    4.00
   1  -8  -4   58.39    4.70
  -1  -8   4   54.49    4.70
   1  -8  -4   55.99    3.70
   1  -8  -4   56.59    3.80
  -1  -8   4   55.59    4.70
  -1  -8   4   54.59    3.10
  -1  -8   4   53.89    4.10
  -1  -8   4   58.99    4.10
   1  -8  -4   62.19    3.80
   1  -8  -4   65.39    4.30
   1  -8  -4   51.99    4.20
   1   8  -3  107.39    5.80
  -1   8   3   95.19    4.30
   1   8  -3  100.19    3.80
   1   8  -3  102.09    5.00
  -1   8   3  101.39    4.90
  -1   8   3  103.69    4.80
   1   8  -3  104.39    5.00
   1  -8  -3  103.99    4.40
   1  -8  -3   94.09    4.70
  -1  -8   3  103.69    3.80
  -1  -8   3   94.69    5.00
  -1  -8   3  104.89    5.00
  -1  -8   3  103.79    5.00
   1  -8  -3  101.09    4.40
   1  -8  -3  107.49    4.50
   1  -8  -3  100.59    5.00
   1  -8  -3  101.49    5.00
  -1  -8   3  108.39    5.50
  -1   8   2  564.74   18.00
  -1   8   2  575.14   18.10
   1  -8  -2  587.94   17.70
  -1  -8   2  574.74   18.10
   1  -8  -2  576.84   18.70
  -1  -8   2  568.84   18.10
   1  -8  -2  566.74   18.10
  -1  -8   2  576.64   18.20
   1  -8  -2  576.74   17.60
  -1  -8   2  572.84   18.30
   1  -8  -2  579.44   17.80
   1   8  -1    1.70    0.80
  -1   8   1    1.30    1.50
   1   8  -1    0.00    1.50
  -1   8   1    3.40    1.30
  -1   8   1    0.70    1.20
  -1  -8   1    0.20    1.20
   1  -8  -1    3.20    1.40
  -1  -8   1    0.70    1.40
  -1  -8   1    0.60    1.00
   1  -8  -1    2.00    1.40
   1  -8  -1   -0.50    1.00
   1  -8  -1    1.00    1.20
  -1  -8   1    0.80    1.30
   1  -8  -1    0.10    1.10
  -1  -8   1    0.80    0.80
  -1  -8   1    0.50    0.90
   1   8   0    3.80    1.00
  -1   8   0    1.70    1.50
   1   8   0    0.50    1.60
   1   8   0    1.60    1.90
   1   8   0    2.30    1.40
   1   8   0    2.30    1.30
  -1   8   0    2.50    1.20
  -1   8   0    2.30    1.60
   1   8   0    1.80    1.30
  -1  -8   0    2.40    0.90
  -1  -8   0    1.90    1.00
   1  -8   0    3.80    1.50
  -1  -8   0    1.50    1.50
   1  -8   0    3.20    1.70
   1  -8   0    1.40    1.30
  -1  -8   0    1.30    1.30
   1   8   1   46.60    3.10
  -1   8  -1   43.40    2.90
   1   8   1   42.20    3.20
  -1   8  -1   46.50    3.00
  -1   8  -1   46.80    2.80
   1   8   1   41.90    3.10
  -1   8  -1   42.80    3.20
   1  -8   1   42.00    2.90
   1  -8   1   44.70    2.90
  -1  -8  -1   41.60    3.00
  -1  -8  -1   42.30    3.10
  -1  -8  -1   41.30    3.10
  -1  -8  -1   44.50    2.70
   1  -8   1   45.00    3.00
  -1  -8  -1   41.80    3.20
   1  -8   1   48.20    3.30
   1  -8   1   42.80    3.30
  -1   8  -2  593.74   19.00
   1   8   2  591.04   18.40
   1   8   2  592.74   18.40
  -1   8  -2  604.84   18.80
   1   8   2  614.74   19.70
  -1   8  -2  587.24   18.70
   1   8   2  589.14   18.40
  -1  -8  -2  587.14   18.60
   1  -8   2  594.14   18.30
   1  -8   2  586.04   19.10
   1  -8   2  572.64   19.10
  -1  -8  -2  594.34   18.70
   1  -8   2  559.94   18.60
   1  -8   2  597.84   18.50
  -1  -8  -2  580.74   18.80
  -1   8  -3   58.49    5.00
   1   8   3   62.49    3.70
   1   8   3   63.59    4.30
  -1   8  -3   61.49    4.10
   1   8   3   60.29    3.80
  -1   8  -3   62.99    4.70
  -1  -8  -3   67.39    4.80
  -1  -8  -3   58.89    4.90
   1  -8   3   59.29    3.80
   1  -8   3   60.89    4.90
   1  -8   3   60.89    3.90
   1  -8   3   61.39    5.40
  -1  -8  -3   70.29    4.30
  -1   8  -4   39.10    5.90
   1   8   4   41.50    4.30
  -1   8  -4   34.70    4.60
   1   8   4   29.60    3.70
  -1   8  -4   39.50    3.90
  -1   8  -4   32.10    3.10
  -1  -8  -4   38.10    5.00
   1  -8   4   35.20    4.00
  -1  -8  -4   37.20    3.60
  -1  -8  -4   32.90    4.20
  -1  -8  -4   38.20    5.00
   1  -8   4   38.80    4.80
   1  -8   4   35.20    3.80
  -1   8  -5   62.59    7.30
  -1   8  -5   63.39    5.00
   1   8   5   74.29    6.30
  -1   8  -5   65.99    7.60
   1   8   5   67.19    5.00
  -1   8  -5   61.49    5.00
   1  -8   5   58.99    7.10
  -1  -8  -5   67.99    7.00
   1  -8   5   64.69    5.40
  -1  -8  -5   79.89    7.00
  -1  -8  -5   67.29    5.40
   1  -8   5   69.19    5.20
   1   8   6   61.89    7.00
  -1   8  -6   51.29   10.20
   1   8   6   50.99    5.80
  -1   8  -6   61.59    7.20
  -1   8  -6   45.40    4.80
   1  -8   6   56.39    9.00
  -1  -8  -6   39.80    6.40
  -1  -8  -6   51.49    6.90
   1  -8   6   54.79    5.80
  -1  -8  -6   58.29    6.80
   1   8   7    5.40    5.10
  -1   9   7    0.70    3.80
   1   9  -7    5.70    5.60
  -1   9   7    8.40    4.30
   1  -9  -7   -3.20    6.20
   1  -9  -7    6.00    4.30
   1  -9  -7    0.90    3.90
  -1  -9   7   -0.40    4.10
   1  -9  -7    3.70    5.20
   1   9  -6   45.50    5.30
   1   9  -6   55.19    6.50
   1   9  -6   31.20    4.20
  -1   9   6   40.70    4.60
  -1  -9   6   50.59    5.90
   1  -9  -6   47.20    5.30
   1  -9  -6   50.39    6.00
   1  -9  -6   42.30    5.00
  -1  -9   6   38.90    4.60
   1  -9  -6   43.50    4.90
  -1  -9   6   39.00    4.70
  -1   9   5  259.67   10.30
   1   9  -5  266.77   10.20
   1   9  -5  236.88   10.80
   1   9  -5  269.17   11.80
  -1   9   5  262.37    9.50
   1  -9  -5  265.97   10.60
   1  -9  -5  254.67   10.00
   1  -9  -5  265.07   10.10
  -1  -9   5  264.07   11.60
   1  -9  -5  270.17   11.30
  -1  -9   5  272.97   10.50
   1  -9  -5  253.97   10.60
  -1  -9   5  265.97    9.30
  -1   9   4   -0.90    1.90
   1   9  -4    2.40    1.60
   1   9  -4    1.60    2.30
   1   9  -4    1.30    2.80
   1   9  -4    3.30    2.20
  -1   9   4   -0.20    2.90
  -1   9   4    2.90    2.10
  -1  -9   4   -2.30    2.00
  -1  -9   4   -0.10    1.50
   1  -9  -4   -1.20    1.60
   1  -9  -4   -3.90    2.10
  -1  -9   4    3.30    2.80
   1  -9  -4    4.20    1.90
   1  -9  -4   -1.30    2.50
   1  -9  -4   -0.70    2.30
  -1  -9   4    0.30    2.10
  -1  -9   4   -1.40    2.30
   1   9  -3   22.30    2.70
   1   9  -3   19.70    2.80
  -1   9   3   20.80    2.60
   1   9  -3   28.20    3.70
  -1   9   3   20.40    2.60
   1   9  -3   19.00    1.90
  -1   9   3   20.60    2.50
  -1  -9   3   21.90    2.80
   1  -9  -3   22.80    2.30
  -1  -9   3   18.90    1.80
  -1  -9   3   23.60    3.10
   1  -9  -3   26.50    3.00
  -1  -9   3   24.50    3.30
   1  -9  -3   20.00    2.70
   1  -9  -3   18.00    2.50
   1  -9  -3   18.10    2.50
  -1  -9   3   24.20    3.10
  -1   9   2    2.30    1.60
   1   9  -2   -0.20    0.90
   1   9  -2    1.60    1.60
   1   9  -2    5.00    2.50
  -1   9   2   -0.30    1.50
   1   9  -2    4.10    1.50
  -1  -9   2    0.90    1.70
   1  -9  -2    1.20    1.20
   1  -9  -2    0.80    1.60
  -1  -9   2   -0.10    1.40
   1  -9  -2    1.40    1.30
  -1  -9   2    1.70    1.70
   1  -9  -2    3.00    1.40
   1   9  -1  186.78    7.20
  -1   9   1  180.18    6.90
   1   9  -1  173.18    6.00
  -1   9   1  168.98    7.00
  -1  -9   1  179.68    7.10
   1  -9  -1  180.38    6.20
  -1  -9   1  177.88    6.40
  -1  -9   1  179.58    6.50
   1  -9  -1  185.78    6.60
   1  -9  -1  179.38    6.90
  -1  -9   1  183.18    6.10
   1  -9  -1  178.18    6.80
  -1  -9   1  175.38    6.90
   1  -9  -1  182.18    6.60
  -1  -9   1  173.28    6.70
   1   9   0  190.68    7.10
  -1   9   0  190.38    6.80
   1   9   0  193.78    7.10
   1   9   0  195.08    7.40
  -1   9   0  185.78    7.40
  -1   9   0  177.58    7.60
   1   9   0  181.98    6.50
  -1  -9   0  186.98    7.40
  -1  -9   0  189.48    6.40
   1  -9   0  188.18    6.20
   1  -9   0  181.38    6.90
   1  -9   0  183.78    7.10
   1  -9   0  192.18    7.20
  -1  -9   0  184.88    7.20
  -1  -9   0  198.58    6.70
  -1   9  -1    3.50    1.70
   1   9   1    4.60    1.90
  -1   9  -1    3.30    1.60
  -1   9  -1    0.90    1.40
  -1   9  -1    2.90    1.60
   1   9   1    3.20    1.70
   1  -9   1    3.20    1.50
   1  -9   1    2.90    1.60
   1  -9   1    0.70    1.60
  -1  -9  -1    2.20    1.50
   1  -9   1    3.30    1.60
   1  -9   1    4.30    1.50
  -1  -9  -1    1.60    1.60
  -1  -9  -1    3.00    1.30
  -1  -9  -1    2.40    2.00
   1   9   2   73.19    4.10
  -1   9  -2   69.99    4.40
  -1   9  -2   78.79    4.60
   1   9   2   79.09    4.30
  -1   9  -2   72.19    4.80
   1  -9   2   79.99    4.90
  -1  -9  -2   75.79    4.20
   1  -9   2   74.29    4.80
   1  -9   2   77.69    4.20
  -1  -9  -2   84.69    4.70
  -1  -9  -2   72.59    4.30
   1  -9   2   74.99    4.10
  -1   9  -3   61.09    4.80
  -1   9  -3   59.59    5.10
   1   9   3   58.29    4.00
  -1   9  -3   55.79    4.30
   1   9   3   52.59    5.00
   1   9   3   56.69    3.90
  -1  -9  -3   55.39    4.80
   1  -9   3   58.09    5.10
  -1  -9  -3   56.89    4.90
   1  -9   3   58.79    4.00
  -1  -9  -3   53.09    4.30
   1  -9   3   59.79    5.60
   1  -9   3   52.89    4.00
  -1   9  -4    4.70    2.60
   1   9   4    3.00    2.70
  -1   9  -4    4.70    3.40
   1   9   4    4.60    2.20
   1   9   4    1.10    2.30
  -1  -9  -4    3.10    3.10
   1  -9   4    1.80    2.30
   1  -9   4    4.00    2.40
  -1  -9  -4    0.10    3.00
  -1  -9  -4    3.60    2.70
   1  -9   4    1.20    3.20
   1   9   5  108.09    7.40
   1   9   5   87.99    6.00
  -1   9  -5   87.39    5.40
  -1   9  -5   88.99    6.10
  -1  -9  -5  108.39    7.90
   1  -9   5   95.59    6.40
   1  -9   5   95.39    8.10
  -1  -9  -5  101.99    6.10
   1  -9   5   95.29    6.10
  -1  -9  -5  101.79    8.10
   1   9   6   21.80    4.30
  -1   9  -6   27.30    6.10
   1   9   6   26.20    4.90
  -1  -9  -6   33.10    6.10
   1  -9   6    9.00    7.30
   1  -9   6   23.70    4.40
  -1  -9  -6   32.90    9.80
  -1  -9  -6   32.90    4.60
  -1  10   7    9.10    4.40
   1  10  -7   20.20    6.30
  -1  10   7   11.00    5.00
   1 -10  -7   10.20    4.80
   1 -10  -7   14.10    5.90
   1 -10  -7    7.30    5.60
   1 -10  -7   15.70    4.40
  -1 -10   7   13.80    4.60
   1  10  -6    6.00    3.40
  -1  10   6    4.20    3.30
   1  10  -6   12.60    4.90
   1 -10  -6    6.30    3.60
   1 -10  -6    6.90    3.00
   1 -10  -6   10.10    4.30
  -1 -10   6   10.50    3.60
  -1 -10   6    8.10    4.30
   1 -10  -6   16.50    4.90
   1  10  -5   41.90    5.50
  -1  10   5   47.90    4.70
  -1  10   5   41.50    4.20
   1  10  -5   42.30    5.20
   1  10  -5   41.40    5.30
   1 -10  -5   36.40    4.40
   1 -10  -5   38.20    4.50
   1 -10  -5   38.20    5.40
  -1 -10   5   35.40    4.20
   1 -10  -5   35.60    4.80
  -1 -10   5   43.50    6.30
  -1 -10   5   39.50    3.90
  -1  10   4    3.10    2.30
   1  10  -4    1.50    3.20
   1  10  -4    2.70    2.60
  -1  10   4   -1.10    2.00
  -1  10   4    2.10    2.90
   1  10  -4    2.80    1.70
   1  10  -4    2.60    2.30
  -1 -10   4    3.60    2.30
  -1 -10   4   -0.90    2.80
   1 -10  -4    1.50    2.50
   1 -10  -4   -0.90    1.90
   1 -10  -4    0.70    1.90
  -1 -10   4    1.30    2.70
   1 -10  -4   -1.10    2.20
  -1 -10   4    4.90    1.80
   1 -10  -4    1.10    2.40
   1  10  -3   70.99    5.60
  -1  10   3   71.89    3.80
   1  10  -3   80.49    4.90
  -1  10   3   86.79    4.70
  -1  10   3   80.59    4.60
   1 -10  -3   78.09    4.10
  -1 -10   3   82.69    4.80
   1 -10  -3   78.19    4.80
  -1 -10   3   77.79    4.90
  -1 -10   3   79.79    5.10
  -1 -10   3   79.19    4.90
   1 -10  -3   80.19    3.80
  -1 -10   3   79.69    3.40
   1 -10  -3   85.59    4.20
   1 -10  -3   83.99    5.00
  -1  10   2   47.90    3.60
   1  10  -2   46.80    3.80
   1  10  -2   43.20    3.20
  -1  10   2   41.90    3.60
   1  10  -2   45.90    4.60
   1  10  -2   45.70    2.50
   1 -10  -2   45.80    3.00
   1 -10  -2   44.90    3.50
  -1 -10   2   50.99    3.90
  -1 -10   2   46.90    2.50
  -1 -10   2   47.60    3.70
   1 -10  -2   52.39    3.20
   1 -10  -2   47.90    3.10
  -1 -10   2   50.69    3.70
   1  10  -1   17.70    1.80
  -1  10   1   16.10    2.50
   1  10  -1   16.70    2.40
   1  10  -1   21.40    2.80
  -1  10   1   15.60    2.30
   1 -10  -1   15.20    2.10
   1 -10  -1   16.80    2.00
  -1 -10   1   10.90    2.20
   1 -10  -1   17.00    2.20
  -1 -10   1   14.90    1.60
   1 -10  -1   14.60    2.40
  -1 -10   1   17.60    2.20
  -1 -10   1   17.90    2.30
  -1 -10   1   11.90    2.10
   1 -10  -1   18.30    1.90
  -1 -10   1   20.80    2.20
  -1  10   0    1.90    1.40
   1  10   0    3.40    1.80
   1  10   0    1.50    2.00
   1  10   0    2.30    1.70
  -1  10   0    3.60    1.90
   1  10   0    4.80    1.50
   1 -10   0    2.30    1.70
  -1 -10   0    4.20    1.70
  -1 -10   0    2.20    1.70
   1 -10   0    4.30    1.60
  -1 -10   0    3.30    1.20
   1 -10   0    3.90    1.70
  -1 -10   0    4.50    1.70
  -1  10  -1    5.20    2.00
  -1  10  -1    2.00    1.70
   1  10   1    3.90    1.80
   1  10   1    2.60    2.20
   1  10   1    4.00    1.90
  -1  10  -1    0.80    1.70
  -1 -10  -1    6.80    1.90
  -1 -10  -1    3.40    1.40
   1 -10   1    3.60    1.80
  -1 -10  -1    9.40    2.00
   1 -10   1    2.70    1.80
   1 -10   1   -0.30    1.70
   1 -10   1    2.60    1.80
   1 -10   1    0.10    1.70
   1  10   2   24.50    2.80
  -1  10  -2   23.30    3.00
   1  10   2   24.00    2.80
  -1  10  -2   21.10    2.70
  -1  10  -2   24.00    3.30
   1 -10   2   19.30    3.00
   1 -10   2   27.60    3.00
   1 -10   2   25.00    3.30
   1 -10   2   26.70    3.10
  -1 -10  -2   22.50    2.90
  -1 -10  -2   22.80    2.80
  -1 -10  -2   19.80    2.90
   1  10   3   -3.10    2.00
  -1  10  -3    0.30    2.40
  -1  10  -3    3.00    2.90
  -1  10  -3    1.90    2.40
   1  10   3    1.40    2.00
   1 -10   3    3.40    2.60
   1 -10   3   -2.60    3.20
   1 -10   3    1.60    2.10
  -1 -10  -3    1.10    2.60
  -1 -10  -3    2.60    2.30
   1 -10   3   -0.80    2.10
  -1 -10  -3    2.20    2.70
  -1  10  -4    1.30    2.80
  -1  10  -4    4.10    3.70
  -1  10  -4    9.60    3.70
   1  10   4    1.90    2.50
   1  10   4    1.70    2.30
   1  10   4    4.20    2.90
   1 -10   4    4.10    3.70
  -1 -10  -4    4.70    3.00
   1 -10   4    2.80    2.70
  -1 -10  -4   -1.20    3.10
   1 -10   4    5.00    2.60
  -1 -10  -4    3.90    3.30
   1  10   5   38.00    5.20
  -1  10  -5   43.70    5.40
  -1  10  -5   45.90    6.20
   1  10   5   35.30    4.30
   1 -10   5   36.20    4.40
   1 -10   5   52.39    7.30
   1 -10   5   35.00    4.40
  -1 -10  -5   33.90    5.60
  -1 -10  -5   36.40    5.00
  -1 -10  -5   51.89    6.20
   1  10   6   25.30    5.30
   1  10   6   22.90    8.20
  -1  10  -6   31.10    6.50
   1 -10   6   26.80    5.00
  -1 -10  -6   43.90    6.50
   1 -10   6   26.40    7.40
  -1 -10  -6   24.80    6.30
  -1 -10  -6   28.30    4.60
  -1  11   7    0.90    4.80
   1  11  -7   -3.50    5.80
  -1  11   7    0.70    4.30
  -1 -11   7    0.90    4.60
   1 -11  -7   -3.10    4.00
   1 -11  -7   -5.60    5.80
   1 -11  -7    4.30    4.90
   1  11  -6   -1.20    4.80
  -1  11   6   -1.40    3.50
   1  11  -6   -1.00    3.70
   1 -11  -6    0.10    4.60
  -1 -11   6   -6.00    4.30
  -1 -11   6    2.10    3.50
   1 -11  -6   -3.90    2.90
   1 -11  -6   -0.60    3.70
   1 -11  -6   -5.10    4.20
  -1  11   5    4.10    2.70
   1  11  -5    2.20    3.20
  -1  11   5    3.60    3.00
   1  11  -5    3.40    3.90
   1 -11  -5    2.60    3.20
   1 -11  -5    1.40    2.40
  -1 -11   5    3.50    2.40
   1 -11  -5    7.10    3.70
   1 -11  -5    4.30    3.30
  -1 -11   5   -3.10    3.60
  -1 -11   5    2.00    3.00
  -1  11   4   14.30    3.10
   1  11  -4    6.50    2.90
  -1  11   4    8.30    3.10
  -1  11   4    7.90    2.70
   1  11  -4    9.10    2.00
   1  11  -4   14.70    3.70
  -1 -11   4    6.00    2.90
   1 -11  -4   11.60    2.30
   1 -11  -4   10.90    2.90
   1 -11  -4    7.70    2.80
   1 -11  -4    2.00    2.80
  -1 -11   4   10.80    2.90
  -1 -11   4    9.30    2.30
   1 -11  -4    8.70    2.40
   1  11  -3    4.80    2.30
  -1  11   3    6.00    2.20
   1  11  -3    0.40    2.90
   1  11  -3    6.70    1.60
  -1  11   3    3.60    2.10
   1  11  -3    1.50    2.30
   1 -11  -3    4.80    2.30
  -1 -11   3    4.40    2.20
  -1 -11   3    0.80    2.30
  -1 -11   3    5.50    1.50
   1 -11  -3    4.20    1.80
   1 -11  -3    4.70    1.70
   1 -11  -3    8.80    4.20
  -1 -11   3    7.30    2.50
   1 -11  -3    3.40    1.60
   1  11  -2   41.80    4.40
  -1  11   2   42.40    3.60
   1  11  -2   38.40    3.80
  -1  11   2   35.50    3.70
   1  11  -2   42.20    3.20
   1  11  -2   28.90    2.50
  -1 -11   2   42.60    3.70
   1 -11  -2   40.90    3.10
   1 -11  -2   38.00    3.00
   1 -11  -2   39.50    3.70
  -1 -11   2   38.90    2.50
  -1 -11   2   41.10    3.90
   1 -11  -2   41.70    3.10
  -1 -11   2   38.80    4.40
  -1 -11   2   33.50    3.50
   1  11  -1  114.59    5.80
   1  11  -1  120.99    5.80
  -1  11   1  118.79    5.60
  -1  11   1  117.99    5.90
   1  11  -1  109.69    4.60
   1 -11  -1  117.49    5.70
   1 -11  -1  115.29    5.20
  -1 -11   1  117.29    5.20
  -1 -11   1  118.99    5.00
  -1 -11   1  120.89    5.70
  -1 -11   1  120.19    5.90
  -1 -11   1  120.89    4.90
   1 -11  -1  118.69    5.30
   1 -11  -1  115.69    4.60
   1 -11  -1  114.69    5.40
   1  11   0   10.80    2.40
   1  11   0   14.50    2.40
   1  11   0   13.70    2.50
  -1  11   0   16.30    2.70
   1  11   0   13.60    2.40
  -1  11   0   12.20    1.90
   1 -11   0   15.90    2.50
   1 -11   0   13.30    2.30
  -1 -11   0   15.50    2.40
  -1 -11   0   15.20    1.70
  -1 -11   0   13.20    2.10
   1 -11   0   15.50    2.40
   1 -11   0   15.40    2.30
   1  11   1    5.50    2.10
  -1  11  -1   12.60    2.40
  -1  11  -1    9.90    2.20
  -1  11  -1   10.80    2.50
   1  11   1   12.20    2.80
   1  11   1    8.30    2.20
   1 -11   1   10.00    2.40
   1 -11   1    7.90    2.20
  -1 -11  -1    8.30    1.80
  -1 -11  -1    7.00    2.30
  -1 -11  -1    4.20    1.90
   1 -11   1    7.50    4.10
   1 -11   1    7.50    2.00
   1 -11   1    8.90    2.00
  -1  11  -2  141.19    6.90
   1  11   2  175.38    7.00
   1  11   2  158.88    7.00
  -1  11  -2  155.88    7.30
  -1  11  -2  150.68    7.20
   1 -11   2  156.58    7.60
   1 -11   2  162.48    6.90
   1 -11   2  156.68    6.60
  -1 -11  -2  160.88    7.20
   1 -11   2  145.99    7.50
  -1 -11  -2  161.48    6.90
  -1  11  -3    0.70    2.50
   1  11   3   -0.30    2.20
  -1  11  -3    0.20    2.60
   1  11   3    1.50    2.30
  -1  11  -3   -2.60    3.00
   1 -11   3    4.60    2.40
   1 -11   3   -4.30    2.80
  -1 -11  -3    1.20    2.50
   1 -11   3    5.30    5.30
  -1 -11  -3    3.00    2.80
   1 -11   3    0.20    2.20
  -1 -11  -3    0.60    2.70
  -1  11  -4   34.80    4.30
   1  11   4   42.70    7.60
   1  11   4   37.60    4.70
  -1  11  -4   38.80    5.00
   1  11   4   34.40    4.20
  -1 -11  -4   36.00    5.00
   1 -11   4   31.70    3.80
  -1 -11  -4   39.70    4.80
  -1 -11  -4   33.60    6.90
   1 -11   4   41.80    5.50
   1 -11   4   37.60    4.80
   1  11   5   22.70    4.50
   1  11   5   25.80    4.10
  -1  11  -5   28.30    5.60
  -1  11  -5   26.00    4.30
   1 -11   5   20.90    4.20
   1 -11   5   25.20    4.30
   1 -11   5   23.10    5.40
  -1 -11  -5   27.80    5.40
  -1 -11  -5   21.50    5.20
  -1 -11  -5   23.00    4.20
   1  11   6    5.60    4.10
   1  11   6    3.20    5.00
  -1  11  -6   -4.10    5.70
  -1 -11  -6   -2.60    4.00
  -1 -11  -6    1.00    5.50
  -1 -11  -6    3.70    5.70
   1 -11   6   -1.60    4.20
   1 -11   6    5.60    4.40
  -1  12   7   -4.60    4.60
  -1  12   7    0.80    5.40
   1  12  -7    3.40    6.60
   1 -12  -7    2.30    4.40
   1 -12  -7   -2.30    5.00
  -1 -12   7   -0.20    4.80
   1  12  -6   -3.00    4.20
  -1  12   6    6.80    3.80
   1  12  -6   -5.00    5.10
  -1 -12   6    3.80    5.30
  -1 -12   6    3.10    3.80
   1 -12  -6    5.10    5.00
   1 -12  -6    2.20    4.00
   1 -12  -6   -4.00    3.10
  -1  12   5    2.40    2.90
  -1  12   5    1.50    3.10
   1  12  -5   -0.30    3.60
   1  12  -5    6.30    7.20
  -1 -12   5    6.50    4.20
  -1 -12   5   -0.70    3.10
   1 -12  -5    3.90    3.30
   1 -12  -5    4.90    3.30
   1 -12  -5    5.90    2.70
   1 -12  -5   -0.20    3.90
   1  12  -4    7.10    3.20
  -1  12   4    3.00    2.70
  -1  12   4    9.10    3.10
   1  12  -4   10.00    3.90
   1 -12  -4    8.10    3.00
   1 -12  -4    5.10    2.90
  -1 -12   4    8.00    2.80
   1 -12  -4    5.30    3.30
   1 -12  -4    1.50    2.10
  -1 -12   4   10.00    3.50
   1 -12  -4    9.00    2.60
  -1 -12   4    3.40    2.60
   1  12  -3    0.20    3.00
   1  12  -3   -1.50    2.30
  -1  12   3   -0.10    2.20
  -1  12   3   -4.30    2.10
   1  12  -3    1.30    2.40
   1  12  -3    1.80    1.80
  -1 -12   3   -1.60    1.60
   1 -12  -3   -1.80    1.90
   1 -12  -3    2.70    2.80
  -1 -12   3   -5.60    2.40
  -1 -12   3    2.00    2.20
   1 -12  -3    1.50    1.80
  -1 -12   3    3.00    2.50
   1 -12  -3    2.60    2.40
  -1  12   2   17.00    2.70
  -1  12   2   13.10    2.70
   1  12  -2   19.30    3.30
   1  12  -2   14.40    2.90
   1  12  -2   14.20    2.00
  -1 -12   2   13.50    2.70
   1 -12  -2   14.20    2.30
  -1 -12   2   15.10    2.60
   1 -12  -2   17.40    2.30
   1 -12  -2   12.50    2.70
  -1 -12   2   16.90    2.00
  -1 -12   2   15.20    2.70
   1 -12  -2   17.60    2.30
  -1  12   1  100.29    5.70
   1  12  -1   88.09    4.50
   1  12  -1  104.19    6.00
  -1  12   1  112.49    5.50
   1  12  -1  110.19    5.80
  -1 -12   1  104.99    5.50
  -1 -12   1   99.39    5.10
   1 -12  -1  111.59    5.10
   1 -12  -1  106.49    5.10
   1 -12  -1   89.49    4.20
   1 -12  -1  105.09    5.50
  -1 -12   1   95.09    4.70
  -1 -12   1  102.59    4.90
   1 -12  -1  105.99    5.30
   1  12   0  133.19    6.50
   1  12   0  134.99    6.20
  -1  12   0  131.79    6.60
   1 -12   0  135.99    6.20
  -1 -12   0  134.69    6.20
   1 -12   0  131.29    5.90
   1 -12   0  124.89    6.00
  -1 -12   0  119.59    5.00
   1 -12   0  127.39    6.00
  -1 -12   0  127.89    5.70
  -1  12  -1  103.79    5.70
  -1  12  -1  119.59    6.40
  -1  12  -1   99.99    5.70
   1  12   1  117.79    5.80
   1  12   1  117.69    6.00
   1  12   1  119.89    5.90
  -1 -12  -1  114.89    5.70
   1 -12   1  115.39    5.90
  -1 -12  -1  124.69    5.30
  -1 -12  -1  123.69    6.00
   1 -12   1  125.69    6.30
   1 -12   1   96.69    8.40
   1 -12   1  119.89    5.60
   1  12   2    4.00    2.30
   1  12   2    5.10    2.50
  -1  12  -2    3.00    2.70
  -1  12  -2    3.60    2.40
  -1  12  -2   -2.80    2.30
   1  12   2    0.90    2.30
   1 -12   2    3.90    2.30
  -1 -12  -2    0.40    2.30
   1 -12   2    7.20    2.40
  -1 -12  -2    4.70    2.70
   1 -12   2   -5.00    2.80
   1 -12   2   -2.40    2.50
  -1 -12  -2    5.40    2.70
   1  12   3    9.70    2.60
  -1  12  -3   -0.10    3.30
   1  12   3    6.90    2.80
  -1  12  -3    9.00    3.20
  -1 -12  -3    5.10    3.10
   1 -12   3    8.50    3.30
  -1 -12  -3   10.30    3.00
  -1 -12  -3    5.20    3.20
   1 -12   3    1.60    2.60
   1 -12   3    9.40    2.70
   1  12   4   28.20    4.40
  -1  12  -4   24.20    4.20
  -1  12  -4   27.10    4.90
   1  12   4   20.00    3.80
   1  12   4   25.10    3.50
   1 -12   4   20.40    3.50
  -1 -12  -4   21.20    4.30
   1 -12   4   26.90    4.00
  -1 -12  -4   21.60    4.10
   1 -12   4   28.30    5.00
  -1 -12  -4   25.10    4.50
  -1  12  -5   14.20    5.10
   1  12   5   10.10    4.40
  -1  12  -5    0.90    4.00
   1 -12   5    3.40    4.50
   1 -12   5    6.00    3.90
  -1 -12  -5    3.40    4.90
  -1 -12  -5   10.60    4.10
   1 -12   5    2.30    5.10
  -1 -12  -5    6.30    4.80
   1  12   6    0.80    4.30
  -1  12  -6    6.30    6.40
   1  12   6    0.90    5.20
  -1 -12  -6   -1.40    4.10
   1 -12   6    0.90    4.60
  -1 -12  -6    4.50    6.10
  -1 -12  -6   -6.60    5.90
   1  13  -6   -1.50    5.70
   1  13  -6    6.80    5.00
  -1  13   6   -7.60    3.80
   1 -13  -6    5.30    3.50
   1 -13  -6    0.40    4.30
   1 -13  -6   -4.60    5.10
  -1 -13   6   -8.40    5.40
  -1 -13   6    9.10    4.20
  -1  13   5   43.10    4.90
  -1  13   5   44.50    4.60
   1  13  -5   50.19    6.40
   1  13  -5   50.09    5.80
   1 -13  -5   52.29    6.00
  -1 -13   5   43.50    5.90
   1 -13  -5   51.29    5.50
  -1 -13   5   47.20    5.70
   1 -13  -5   37.70    4.70
  -1  13   4   90.49    6.20
  -1  13   4  105.69    7.20
   1  13  -4  113.29    7.80
   1  13  -4  107.39    7.20
  -1 -13   4  103.89    7.40
   1 -13  -4   73.49    9.10
  -1 -13   4  101.29    5.30
   1 -13  -4  104.39    6.00
  -1 -13   4  103.79    7.80
   1 -13  -4  103.89    5.70
   1 -13  -4  106.59    7.10
  -1  13   3   60.79    5.00
   1  13  -3   65.79    6.10
   1  13  -3   63.49    5.60
  -1  13   3   58.09    5.00
   1 -13  -3   56.99    4.50
   1 -13  -3   47.70    5.10
   1 -13  -3   65.09    4.30
  -1 -13   3   58.79    5.60
   1 -13  -3   56.69    5.10
  -1 -13   3   54.69    5.10
   1  13  -2  157.58    7.60
  -1  13   2  160.38    7.50
  -1  13   2  148.89    7.20
   1  13  -2  142.19    5.90
   1  13  -2  154.68    7.50
  -1 -13   2  150.98    7.20
   1 -13  -2  154.68    6.70
  -1 -13   2  141.99    6.10
  -1 -13   2  140.99    7.00
  -1 -13   2  139.39    6.80
   1 -13  -2  160.98    7.20
   1 -13  -2  140.39    6.30
   1 -13  -2  155.58    6.60
  -1  13   1    8.30    2.80
   1  13  -1   11.40    3.20
  -1  13   1   15.50    2.90
   1  13  -1   12.90    2.90
   1 -13  -1   14.80    2.70
  -1 -13   1    7.60    2.20
   1 -13  -1   13.00    2.80
  -1 -13   1   15.90    2.60
   1 -13  -1   15.90    1.90
   1 -13  -1   11.10    2.40
  -1 -13   1   15.10    2.40
  -1 -13   1   18.80    3.10
   1 -13  -1   13.60    2.30
   1  13   0 2855.11   88.39
   1  13   0 3016.60   87.49
   1  13   0 3149.88   89.49
  -1  13   0 3068.19   89.49
   1 -13   0 3078.99   89.09
  -1 -13   0 3058.59   89.09
   1 -13   0 2887.31   88.79
  -1 -13   0 3118.09   88.29
   1 -13   0 3082.09   88.89
   1 -13   0 3082.69   88.59
   1  13   1    3.50    2.30
  -1  13  -1    0.50    2.50
   1  13   1    2.00    2.40
  -1  13  -1    0.80    2.50
  -1  13  -1    3.40    2.60
   1  13   1    3.70    2.30
   1 -13   1    6.00    2.70
   1 -13   1    1.10    2.40
  -1 -13  -1    0.90    2.30
   1 -13   1   -1.50    2.40
   1 -13   1    4.10    2.30
   1 -13   1    2.20    2.50
  -1 -13  -1    1.00    1.90
  -1 -13  -1   -0.50    2.40
   1  13   2   25.30    3.50
   1  13   2   27.20    3.60
   1  13   2   33.40    4.20
  -1  13  -2   32.20    3.80
  -1  13  -2   27.50    3.80
  -1 -13  -2   25.10    3.40
   1 -13   2   30.10    4.10
  -1 -13  -2   28.40    3.80
   1 -13   2   29.40    3.40
   1 -13   2   25.50    3.40
   1  13   3   12.90    3.30
  -1  13  -3   17.20    3.60
   1  13   3   17.40    3.40
  -1  13  -3   16.90    4.00
   1 -13   3   21.20    3.50
  -1 -13  -3   20.20    3.90
  -1 -13  -3   20.70    3.80
   1 -13   3   17.10    3.30
   1 -13   3   19.90    4.00
  -1 -13  -3   19.40    3.80
   1  13   4   51.09    5.40
  -1  13  -4   60.69    6.30
  -1  13  -4   47.30    5.50
   1  13   4   54.19    5.90
   1  13   4   50.99    5.60
   1 -13   4   49.30    4.70
   1 -13   4   49.50    5.40
   1 -13   4   41.10    5.70
  -1 -13  -4   45.50    6.70
  -1 -13  -4   46.50    5.10
  -1 -13  -4   53.99    5.90
  -1  13  -5    3.50    4.50
  -1  13  -5    7.30    5.40
   1  13   5    5.80    4.70
   1 -13   5   11.50    5.80
  -1 -13  -5    4.50    4.30
  -1 -13  -5    5.50    5.00
   1 -13   5    5.00    4.20
   1 -13   5   10.80    4.10
  -1  14   6   -0.80    4.50
   1  14  -6    1.30    5.80
   1  14  -6    0.20    5.00
  -1 -14   6    0.20    4.30
  -1 -14   6   13.00    6.00
   1 -14  -6    5.70    3.50
   1 -14  -6    2.30    4.90
   1 -14  -6    5.00    6.10
  -1  14   5    4.80    3.60
  -1  14   5    0.00    3.60
   1  14  -5    3.00    4.30
   1  14  -5   -6.10    4.70
   1 -14  -5   -1.60    4.50
  -1 -14   5    7.20    4.60
  -1 -14   5    7.80    3.80
   1 -14  -5   -4.10    2.70
   1 -14  -5    1.90    3.90
   1  14  -4    5.70    4.30
  -1  14   4    6.30    3.20
  -1  14   4    0.40    3.00
   1 -14  -4    2.80    3.60
  -1 -14   4   -2.10    6.50
   1 -14  -4    4.10    2.60
  -1 -14   4    1.90    3.20
   1 -14  -4    3.20    3.50
   1  14  -3   16.40    4.00
  -1  14   3   23.10    3.70
   1  14  -3   22.40    4.00
  -1  14   3   16.20    3.50
  -1 -14   3   20.70    3.80
   1 -14  -3   15.80    3.50
   1 -14  -3   14.20    3.00
   1 -14  -3   18.00    3.80
  -1 -14   3   20.90    2.80
   1 -14  -3   20.60    3.40
  -1 -14   3   15.40    3.90
   1  14  -2   -1.10    2.80
  -1  14   2   -2.10    2.60
  -1  14   2    7.40    2.70
   1  14  -2   -0.80    3.00
   1 -14  -2   -3.20    2.00
  -1 -14   2    4.40    2.70
  -1 -14   2   -3.60    2.30
   1 -14  -2    1.90    2.10
  -1 -14   2    2.80    2.10
   1 -14  -2    1.30    2.40
   1 -14  -2   -0.60    2.50
  -1  14   1    9.10    2.90
   1  14  -1   11.60    3.40
  -1  14   1    7.20    2.90
   1  14  -1    6.50    3.10
  -1 -14   1    7.50    2.40
   1 -14  -1    7.00    2.70
   1 -14  -1    7.40    2.40
  -1 -14   1    3.80    2.20
  -1 -14   1   11.70    3.10
   1 -14  -1    5.30    2.80
  -1 -14   1    8.10    2.50
   1 -14  -1    7.30    2.40
   1  14   0   18.50    3.50
  -1  14   0   18.90    3.60
  -1 -14   0   23.60    2.90
   1 -14   0   24.30    3.20
   1 -14   0   22.00    3.30
   1 -14   0   21.50    3.50
  -1 -14   0   33.60    4.30
  -1  14  -1   40.80    4.80
   1  14   1   49.70    5.00
  -1  14  -1   40.90    5.10
   1  14   1   41.30    4.70
   1  14   1   44.10    4.70
   1 -14   1   50.29    5.10
   1 -14   1   52.99    4.50
  -1 -14  -1   46.10    4.60
  -1 -14  -1   36.70    4.80
  -1 -14  -1   50.09    3.90
   1 -14   1   57.39    4.90
  -1  14  -2    2.30    3.10
  -1  14  -2    2.50    3.00
   1  14   2    3.50    2.90
   1  14   2   -3.30    2.60
   1  14   2    3.40    2.80
  -1 -14  -2   -2.60    2.90
  -1 -14  -2   -3.70    2.60
   1 -14   2    0.80    3.00
   1 -14   2    4.50    2.90
   1 -14   2   -3.80    2.50
   1  14   3   25.40    4.00
  -1  14  -3   20.70    4.30
   1  14   3   26.10    3.90
  -1  14  -3   22.20    4.30
   1  14   3   23.00    3.80
   1 -14   3   19.50    4.00
   1 -14   3   16.80    3.60
  -1 -14  -3   19.40    7.00
   1 -14   3   28.20    5.00
  -1 -14  -3   22.10    4.20
  -1 -14  -3   19.50    4.10
  -1  14  -4    3.20    4.10
   1  14   4    6.40    3.90
  -1  14  -4   13.10    4.70
   1  14   4   10.10    3.60
   1  14   4   15.40    4.50
   1 -14   4    9.00    4.90
  -1 -14  -4   17.70    4.60
   1 -14   4    9.30    3.70
   1 -14   4   13.60    4.00
  -1 -14  -4    9.80    4.00
  -1 -14  -4   11.70    4.70
  -1  14  -5   14.80    6.00
   1  14   5   12.50    4.60
   1  14   5   12.00    4.90
  -1  14  -5    6.60    5.00
   1 -14   5   10.00    5.80
   1 -14   5    7.60    4.30
  -1 -14  -5   14.10   10.90
  -1 -14  -5    1.20    4.40
   1  15  -5    0.40    5.30
   1  15  -5   10.70    4.80
  -1  15   5    5.70    4.30
  -1  15   5    5.00    4.10
  -1 -15   5    3.20    4.10
   1 -15  -5   -1.00    5.10
   1 -15  -5    5.40    3.20
  -1 -15   5    3.50    4.80
   1 -15  -5    0.80    4.30
  -1  15   4   47.00    5.80
   1  15  -4   43.30    6.20
  -1  15   4   40.70    5.10
   1  15  -4   43.10    5.40
  -1 -15   4   32.60    5.00
   1 -15  -4   35.80    5.10
   1 -15  -4   36.30    4.60
  -1 -15   4   36.40    5.00
   1 -15  -4   35.30    5.00
  -1  15   3   50.79    5.60
  -1  15   3   47.30    5.20
   1  15  -3   53.69    6.70
   1  15  -3   40.40    5.30
   1 -15  -3   46.80    4.80
   1 -15  -3   32.00    5.80
  -1 -15   3   47.00    5.30
  -1 -15   3   44.90    5.40
   1 -15  -3   45.90    4.50
  -1 -15   3   39.60    5.60
  -1  15   2   18.20    3.80
   1  15  -2   16.90    3.90
  -1 -15   2   13.20    2.80
  -1 -15   2    8.40    5.60
   1 -15  -2   21.70    3.00
   1 -15  -2   19.80    3.70
  -1  15   1    9.20    3.10
   1  15  -1    1.60    3.40
  -1  15   1    7.90    3.10
   1  15  -1   11.30    3.50
   1 -15  -1    6.10    3.20
   1 -15  -1    6.80    2.60
  -1 -15   1    7.20    2.60
  -1 -15   1    4.90    2.90
   1 -15  -1    4.40    2.90
  -1 -15   1    5.90    2.50
  -1  15   0  549.25   18.80
   1  15   0  484.45   17.40
   1  15   0  547.75   18.70
  -1 -15   0  544.75   18.30
   1 -15   0  524.05   17.90
   1 -15   0  530.15   17.60
   1 -15   0  511.55   18.10
  -1 -15   0  505.05   17.20
  -1  15  -1    3.40    2.80
   1  15   1    2.00    2.90
   1  15   1    4.20    3.10
  -1  15  -1    0.50    4.20
   1  15   1   -0.70    2.90
   1 -15   1    2.70    3.00
   1 -15   1    3.00    2.70
  -1 -15  -1    5.80    3.00
  -1 -15  -1    1.20    3.10
  -1 -15  -1    7.70    2.50
   1 -15   1    1.40    3.00
   1  15   2   -2.10    3.10
  -1  15  -2   -1.00    3.40
  -1  15  -2    2.90    3.10
   1  15   2    5.10    3.20
   1  15   2    6.90    5.90
  -1 -15  -2   -1.50    3.10
  -1 -15  -2   -0.20    3.00
   1 -15   2    0.30    3.60
   1 -15   2    2.40    2.90
   1 -15   2    2.70    5.20
   1  15   3   14.30    3.90
   1  15   3   11.90    3.50
   1  15   3   10.90    3.90
  -1  15  -3   13.30    4.20
  -1  15  -3   12.40    4.10
  -1 -15  -3   16.10    4.10
   1 -15   3    8.70    3.50
  -1 -15  -3   16.90    4.20
   1 -15   3   12.20    4.60
   1 -15   3    9.10    3.50
  -1  15  -4   39.50    5.70
   1  15   4   26.90    4.70
  -1  15  -4   23.10   10.10
   1  15   4   36.40    4.90
   1  15   4   20.00    5.10
   1  15   4   26.40    5.30
  -1 -15  -4   31.90    5.90
   1 -15   4   35.70    6.10
   1 -15   4   31.00    4.80
  -1 -15  -4   34.80    5.10
   1 -15   4   33.80    4.70
   1  15   5   11.80    5.40
  -1  15  -5    2.80    5.20
   1  15   5   -0.10    4.70
  -1  15  -5    3.00    6.30
  -1 -15  -5   11.00    6.30
   1 -15   5   -2.90    4.70
  -1 -15  -5    2.90    4.90
   1 -15   5   -2.40    6.20
   1  16  -5    8.30    5.50
  -1  16   5    3.50    4.40
  -1  16   5    8.60    4.80
   1  16  -5   -1.90    5.20
  -1 -16   5   14.50    5.70
   1 -16  -5    4.50    3.40
   1 -16  -5    3.80    5.30
  -1 -16   5    0.70    4.50
   1 -16  -5    2.80    4.70
  -1  16   4    4.90    3.80
  -1  16   4    4.10    4.10
   1  16  -4    8.50    4.50
  -1 -16   4    5.30    4.10
   1 -16  -4    5.10    4.40
   1 -16  -4    4.30    4.20
  -1 -16   4    7.50    4.50
   1 -16  -4    4.30    2.90
  -1  16   3   -2.20    3.70
   1  16  -3    5.50    4.30
   1  16  -3    2.70    3.90
  -1  16   3   -0.50    3.50
   1 -16  -3    1.90    3.50
  -1 -16   3    6.30    3.50
  -1 -16   3   -1.00    3.50
   1 -16  -3   -0.40    2.60
   1  16  -2    1.10    3.80
  -1  16   2    3.60    3.20
  -1  16   2   -1.10    3.40
   1  16  -2    6.80    3.60
  -1 -16   2    2.70    3.00
   1 -16  -2    0.80    2.80
  -1 -16   2    5.20    3.20
   1 -16  -2    5.70    2.60
  -1 -16   2    1.30    2.60
   1 -16  -2    5.40    3.30
   1  16  -1    6.40    3.40
  -1  16   1   -1.30    3.20
  -1  16   1    5.30    3.20
   1  16  -1    2.00    3.80
   1 -16  -1   -5.50    2.80
  -1 -16   1    1.50    3.10
   1 -16  -1   -0.50    2.70
  -1 -16   1   -1.80    2.60
   1 -16  -1    6.00    3.10
  -1 -16   1   -0.90    2.60
   1  16   0   49.60    5.60
  -1  16   0   51.49    5.90
   1  16   0   47.70    5.70
   1 -16   0   51.49    5.30
  -1 -16   0   43.80    4.80
   1 -16   0   41.90    5.40
   1 -16   0   44.10    5.20
  -1 -16   0   53.19    5.50
   1  16   1   -0.10    3.20
  -1  16  -1    1.40    2.80
   1  16   1    7.90    3.40
   1  16   1   -0.10    3.40
  -1  16  -1    3.90    3.50
   1 -16   1    6.70    3.30
  -1 -16  -1    3.40    2.80
   1 -16   1   -1.50    3.20
  -1 -16  -1   -5.20    3.00
  -1 -16  -1    1.30    3.30
   1 -16   1    8.80    3.20
   1  16   2   -0.40    3.30
   1  16   2    4.50    3.40
  -1  16  -2    4.00    3.80
  -1  16  -2    5.20    3.60
   1  16   2    4.00    4.20
  -1 -16  -2    5.20    3.60
   1 -16   2    6.10    3.50
   1 -16   2    1.20    3.40
   1 -16   2    9.10    3.80
  -1 -16  -2   11.70    3.50
   1  16   3    5.80    3.80
   1  16   3    8.90    4.00
   1  16   3   11.70    7.50
  -1  16  -3    3.80    4.50
  -1  16  -3    9.90    4.50
  -1 -16  -3   18.00    4.50
  -1 -16  -3   20.70    4.50
   1 -16   3   13.00    4.80
   1 -16   3   19.60    4.00
   1 -16   3   13.80    4.30
   1  16   4    2.50    5.10
  -1  16  -4   17.00    6.00
   1  16   4   16.40    4.70
  -1  16  -4    9.40    5.00
   1 -16   4   14.40    4.70
  -1 -16  -4    6.30    4.70
  -1 -16  -4    9.00    5.40
   1 -16   4    8.50    5.60
   1  17  -4   -2.40    4.60
   1  17  -4    7.80    5.50
  -1  17   4    7.00    4.50
  -1  17   4    0.10    4.50
  -1 -17   4    3.70    4.40
  -1 -17   4    7.10    4.90
   1 -17  -4   -7.80    4.20
   1 -17  -4    8.40    4.60
   1  17  -3   17.80    5.10
   1  17  -3   13.50    4.60
  -1  17   3   10.60    4.30
  -1  17   3    8.60    4.20
   1 -17  -3    7.60    3.20
   1 -17  -3    6.40    3.90
  -1 -17   3    9.80    3.80
  -1 -17   3    9.50    4.20
   1 -17  -3   12.50    4.10
  -1  17   2    2.00    3.80
   1  17  -2    0.30    3.90
   1  17  -2   -5.90    3.80
  -1  17   2    4.60    3.70
   1 -17  -2    2.20    3.70
  -1 -17   2    1.40    3.40
  -1 -17   2    2.50    3.40
   1 -17  -2    6.50    2.90
   1  17  -1    5.00    3.70
  -1  17   1   10.90    3.70
  -1  17   1    8.80    3.80
   1  17  -1    8.70    4.00
   1 -17  -1    6.20    3.50
   1 -17  -1    5.60    3.10
  -1 -17   1    2.70    2.90
  -1 -17   1    8.80    3.60
   1 -17  -1    1.10    3.40
  -1 -17   1    6.70    3.20
   1  17   0   59.19    6.40
  -1  17   0   58.99    6.40
  -1  17   0   70.39    6.60
   1  17   0   49.00    6.40
   1 -17   0   48.50    5.80
   1 -17   0   63.19    5.90
  -1 -17   0   63.19    5.60
  -1 -17   0   49.80    4.90
  -1 -17   0   57.89    6.00
   1 -17   0   56.49    5.90
   1  17   1   -0.50    3.40
   1  17   1   -4.10    3.50
  -1  17  -1    0.40    3.70
   1  17   1   -0.50    3.60
  -1 -17  -1    1.50    3.40
   1 -17   1   -2.00    3.40
   1 -17   1    4.70    3.70
  -1 -17  -1   -3.60    3.40
   1 -17   1   -0.90    3.40
   1  17   2    4.10    4.00
   1  17   2    5.80    3.70
  -1  17  -2   -4.90    3.90
   1 -17   2    6.20    3.80
   1 -17   2    0.70    3.70
  -1 -17  -2    2.20    3.70
  -1 -17  -2    5.00    3.90
   1 -17   2    7.70    4.30
   1  17   3   19.70    4.80
  -1  17  -3   19.40    5.20
   1  17   3   14.50    4.30
   1 -17   3   12.00    5.00
   1 -17   3   18.70    4.50
  -1 -17  -3   24.90    5.00
  -1 -17  -3   13.60    4.70
   1  17   4    6.80    5.90
  -1  17  -4    2.50    5.60
   1  17   4    9.90    4.90
   1 -17   4    4.90    5.00
   1 -17   4   13.70    6.40
  -1 -17  -4   12.30    6.20
  -1 -17  -4    8.10    5.20
   1  18  -4   -1.50    5.20
  -1  18   4    5.70    4.90
  -1  18   4    6.50    5.00
   1  18  -4   -4.60    5.70
   1 -18  -4   -4.10    4.80
  -1 -18   4   -6.90    4.80
   1 -18  -4    8.00    5.20
   1 -18  -4    4.70    3.50
  -1 -18   4   11.50    4.70
  -1  18   3   13.90    4.80
   1  18  -3    9.30    4.90
   1  18  -3   15.10    5.30
  -1  18   3   22.50    4.90
   1 -18  -3   18.40    4.60
  -1 -18   3   13.60    4.50
  -1 -18   3   15.90    4.90
   1 -18  -3   14.50    3.50
   1  18  -2    9.00    4.30
   1  18  -2    0.40    4.40
  -1  18   2   13.00    4.30
  -1  18   2   12.80    4.50
  -1 -18   2   10.50    3.90
   1 -18  -2   13.20    4.00
   1 -18  -2    7.40    3.10
  -1 -18   2    3.60    3.70
   1  18  -1    3.10    4.70
  -1  18   1    2.70    4.00
   1  18  -1    8.90    4.30
  -1  18   1   -2.00    3.70
  -1 -18   1    4.30    3.40
   1 -18  -1    1.50    4.00
  -1 -18   1    2.70    3.90
   1 -18  -1    3.90    3.40
  -1  18   0   -0.90    3.80
   1  18   0    0.40    4.00
  -1  18   0    2.20    4.00
  -1 -18   0   -3.70    2.90
   1 -18   0    3.50    3.70
   1 -18   0   -4.40    3.70
   1 -18   0    2.30    3.40
  -1 -18   0   -1.70    3.50
  -1 -18   0   -3.70    3.50
   1  18   1   -6.80    4.00
  -1  18  -1   -1.40    4.00
   1  18   1   11.20    4.10
  -1 -18  -1    8.50    4.10
  -1 -18  -1   -0.70    3.90
   1 -18   1   -2.50    3.80
   1 -18   1   -2.00    3.80
   1 -18   1    6.80    4.10
  -1  18  -2    1.10    4.40
   1  18   2   -4.90    3.90
   1  18   2    6.60    4.50
   1 -18   2    8.50    4.20
   1 -18   2    5.80    4.50
   1 -18   2    4.40    4.20
  -1 -18  -2    4.80    4.30
   1  18   3   37.40    5.60
   1  18   3   36.10    5.90
  -1  18  -3   32.50    5.90
  -1 -18  -3   26.10    5.70
   1 -18   3   27.30    6.00
  -1 -18  -3   31.60    5.60
   1 -18   3   24.10    5.40
  -1  19   3   40.50    6.40
   1  19  -3   33.10    6.10
  -1  19   3   44.00    6.20
   1 -19  -3   42.60    5.90
   1 -19  -3   64.09    7.70
  -1 -19   3   34.30    5.80
  -1 -19   3   45.10    6.00
  -1  19   2   49.90    6.20
  -1  19   2   45.50    5.90
   1  19  -2   36.80    5.80
   1 -19  -2   45.80    5.90
   1 -19  -2   66.19    7.40
  -1 -19   2   47.00    5.90
  -1 -19   2   62.29    6.90
  -1  19   1    7.60    4.80
  -1  19   1   13.70    5.10
   1  19  -1    1.70    4.70
  -1 -19   1    8.40    3.70
   1 -19  -1    9.00    3.60
   1 -19  -1   -1.60    4.20
  -1 -19   1    6.60    4.30
  -1  19   0    6.30    4.70
  -1  19   0   -1.30    4.50
   1  19   0   -1.20    4.20
   1  19   0   14.80    4.90
   1 -19   0    4.90    4.00
   1 -19   0   11.40    4.40
  -1 -19   0    7.30    4.80
   1 -19   0    1.50    4.30
  -1 -19   0   16.30    4.50
   1  19   1    6.60    4.60
   1  19   1    7.10    4.60
  -1  19  -1    9.00    4.80
  -1 -19  -1    2.80    4.50
   1 -19   1    1.90    4.10
  -1 -19  -1    2.00    4.30
   1 -19   1   -1.40    4.30
   1 -19   1   -0.10    4.70
   1  19   2   68.59    7.20
  -1  19  -2   76.09    8.80
   1  19   2   78.09    8.70
  -1 -19  -2   82.09    7.80
   1 -19   2   74.09    7.90
   1 -19   2   92.59    9.00
  -1  20   2   17.60    5.70
   1  20  -2   16.00    5.50
  -1  20   2   12.20    5.50
  -1 -20   2   25.00    5.30
   1 -20  -2   16.70    5.60
   1 -20  -2    8.80    4.00
  -1 -20   2   12.10    5.10
  -1  20   1   13.10    5.50
  -1  20   1   -1.80    4.90
   1  20  -1   -3.90    4.80
   1 -20  -1   -2.80    3.70
  -1 -20   1    0.70    4.00
   1 -20  -1    0.80    4.90
  -1 -20   1    8.30    4.80
   1  20   0   -3.20    4.90
   1  20   0   -1.20    5.00
  -1  20   0    2.40    5.00
  -1  20   0   -1.00    5.00
   1 -20   0    5.80    4.30
  -1 -20   0    7.80    4.70
  -1 -20   0   -1.20    3.60
   1 -20   0    2.30    4.70
   1 -20   0    0.20    4.50
  -1  20  -1   -6.00    5.30
  -1  20  -1   13.40    5.30
   1  20   1    1.70    5.20
   1  20   1    9.70    5.10
   1 -20   1    7.70    4.70
  -1 -20  -1   -0.90    5.80
   1 -20   1   -0.30    4.70
  -2   0   8   29.00    4.60
  -2   0   8   16.70    4.60
   2   0  -8   30.00    5.10
   2   0  -8   20.10    5.50
   2   0  -8   30.10    6.10
   2   0  -7    3.90    3.60
   2   0  -7    3.50    3.10
   2   0  -7    2.20    3.90
  -2   0   7   -3.80    2.90
  -2   0   7    2.10    3.20
   2   0  -6   -0.80    3.00
   2   0  -6   -1.40    2.60
  -2   0   6    3.70    2.30
   2   0  -6    0.80    2.30
   2   0  -6   -3.50    3.50
  -2   0   6    1.90    2.20
  -2   0   6    0.20    2.40
  -2   0   5   -1.30    1.10
   2   0  -5    2.30    2.10
  -2   0   5   -1.10    1.70
   2   0  -5   -0.20    3.50
   2   0  -5    1.90    2.30
   2   0  -5    1.90    2.50
  -2   0   5    0.10    1.60
   2   0  -5    0.40    1.50
   2   0  -5   -0.70    1.30
  -2   0   5   -0.50    1.80
   2   0  -4 2994.90   86.19
   2   0  -4 2939.01   85.99
  -2   0   4 3005.50   85.19
  -2   0   4 3014.60   86.09
  -2   0   4 2974.80   85.69
  -2   0   4 2983.10   85.09
   2   0  -4 3028.40   86.09
   2   0  -4 2900.81   85.69
   2   0  -4 2924.31   85.19
   2   0  -4 2743.43   84.99
  -2   0   4 2991.60   85.89
   2   0  -3    1.10    0.90
   2   0  -3    1.20    1.10
   2   0  -3   -0.90    1.50
  -2   0   3   -0.60    0.80
  -2   0   3   -0.20    1.00
  -2   0   3    0.50    0.80
   2   0  -3    1.10    0.90
   2   0  -3    0.10    0.90
   2   0  -3    0.50    0.70
  -2   0   3   -0.50    1.20
  -2   0   3    0.20    1.00
   2   0  -3    0.20    0.90
  -2   0   3    0.20    1.10
  -2   0   2 5661.03  159.48
   2   0  -2 5393.96  159.38
   2   0  -2 5689.73  159.58
   2   0  -2 5458.35  159.08
   2   0  -2 5443.46  159.48
  -2   0   2 5705.93  159.68
   2   0  -2 5313.67  159.38
   2   0  -2 5624.14  159.58
  -2   0   2 5614.44  159.58
  -2   0   2 5470.85  159.38
   2   0  -2 5660.93  159.78
  -2   0   2 5761.02  159.78
  -2   0   2 5702.33  159.08
   2   0  -1    1.10    0.50
   2   0  -1    0.80    0.60
  -2   0   1   -0.40    0.60
  -2   0   1    0.80    0.50
  -2   0   1    0.80    0.60
   2   0  -1   -0.40    0.60
   2   0  -1    1.10    0.50
   2   0  -1   -0.40    0.60
  -2   0   1    0.10    0.70
  -2   0   1    0.10    0.40
  -2   0   1   -0.30    0.60
   2   0  -1   -0.30    0.60
   2   0  -1   -0.40    0.60
   2   0  -1    1.00    0.60
   2   0   1    0.30    0.80
  -2   0  -1    0.70    0.70
   2   0   1   -0.10    0.90
   2   0   1   -0.70    0.90
  -2   0  -1    0.70    0.90
   2   0   1    0.80    0.70
  -2   0  -1    1.40    0.90
  -2   0  -1    2.70    0.90
  -2   0  -1    1.70    1.10
  -2   0  -1   -0.80    0.80
   2   0   2  296.77    9.70
  -2   0  -2  288.67    9.90
  -2   0  -2  300.07   10.00
  -2   0  -2  288.27   10.40
   2   0   2  289.67    9.90
  -2   0  -2  281.57   10.00
  -2   0  -3   -0.50    2.00
  -2   0  -3   -3.00    1.90
  -2   0  -3    1.00    2.10
   2   0   3    0.20    1.60
  -2   0  -3    1.00    1.70
   2   0   3    1.90    1.60
  -2   0  -4   90.09    6.40
  -2   0  -4  100.89    6.00
   2   0   4   76.49    5.20
  -2   0  -4   92.09    5.80
   2   0   4   95.59    5.50
  -2   0  -4   98.99    5.90
  -2   0  -5    3.10    3.10
   2   0   5    3.50    3.00
  -2   0  -5   -0.40    3.30
   2   0   6   10.10    3.90
  -2   0  -6   20.90    4.90
  -2   0  -6   17.10    5.10
  -2   0  -6   14.80    4.70
  -2   0  -7    0.30    5.20
   2   0   7    2.80    4.90
  -2   0  -7   -5.90    5.80
  -2   0  -7    9.40    6.50
  -2   1   8    8.60    4.10
   2   1  -8    5.10    5.90
  -2   1   8    9.10    3.80
   2   1  -8   10.20    4.30
   2   1  -8    6.00    5.30
   2  -1  -8   10.20    4.90
   2  -1  -8    7.20    5.40
   2  -1  -8    0.30    4.30
  -2  -1   8    8.30    3.80
   2   1  -7   21.00    3.80
  -2   1   7   19.80    3.60
  -2   1   7   17.40    3.60
   2   1  -7   13.40    4.00
   2  -1  -7   19.20    4.30
  -2  -1   7   16.10    3.60
   2  -1  -7   17.80    3.80
  -2  -1   7   15.30    3.30
   2  -1  -7   22.20    4.80
   2   1  -6   34.30    4.10
   2   1  -6   34.70    4.30
   2   1  -6   29.40    4.30
  -2   1   6   39.50    3.90
   2   1  -6   36.60    4.50
  -2   1   6   30.20    3.70
  -2   1   6   32.10    4.30
  -2  -1   6   27.90    3.60
   2  -1  -6   26.00    3.70
   2  -1  -6   35.30    4.50
   2  -1  -6   28.20    3.30
  -2  -1   6   34.20    3.70
  -2  -1   6   28.60    3.20
   2  -1  -6   39.30    5.30
   2  -1  -6   28.70    3.70
  -2   1   5    5.70    1.90
   2   1  -5    3.50    2.10
   2   1  -5    4.60    1.40
  -2   1   5    1.60    1.20
   2   1  -5    2.50    1.60
   2   1  -5    5.70    2.20
  -2   1   5    3.20    1.90
   2   1  -5    6.70    2.30
   2   1  -5    0.50    2.40
   2  -1  -5    2.70    1.30
  -2  -1   5    4.40    1.60
   2  -1  -5    2.00    2.10
   2  -1  -5    2.00    2.20
   2  -1  -5    2.70    2.00
  -2  -1   5    3.70    1.30
   2  -1  -5    5.10    1.70
   2  -1  -5    3.30    2.40
  -2  -1   5    4.80    2.00
  -2  -1   5    1.50    1.70
   2   1  -4  155.08    5.60
  -2   1   4  155.38    6.30
   2   1  -4  160.48    6.10
  -2   1   4  155.68    6.10
   2   1  -4  149.99    6.80
   2   1  -4  161.48    6.50
  -2   1   4  157.98    5.50
   2   1  -4  146.69    6.50
  -2   1   4  146.89    6.50
   2   1  -4  153.38    5.60
  -2   1   4  155.18    5.80
  -2  -1   4  159.28    6.40
   2  -1  -4  155.28    6.60
  -2  -1   4  145.99    5.50
  -2  -1   4  158.68    6.40
  -2  -1   4  159.38    5.70
   2  -1  -4  152.58    5.50
   2  -1  -4  149.99    6.10
  -2  -1   4  144.79    6.10
   2  -1  -4  159.68    6.70
   2  -1  -4  157.28    6.50
   2  -1  -4  151.58    6.60
   2   1  -3  924.01   27.30
   2   1  -3  936.61   27.70
   2   1  -3  913.91   27.60
  -2   1   3  824.52   27.20
  -2   1   3  946.01   27.60
  -2   1   3  921.11   27.00
   2   1  -3  945.71   27.60
  -2   1   3  876.71   27.40
  -2   1   3  880.41   26.90
  -2   1   3  916.81   27.30
   2   1  -3  921.31   26.70
   2   1  -3  900.61   27.00
   2   1  -3  908.21   27.20
   2  -1  -3  921.21   27.40
  -2  -1   3  912.31   27.50
   2  -1  -3  916.81   27.00
   2  -1  -3  915.01   27.20
   2  -1  -3  929.71   27.50
  -2  -1   3  941.01   27.10
  -2  -1   3  918.71   26.70
  -2  -1   3  931.71   27.30
  -2  -1   3  876.71   27.40
   2  -1  -3  921.61   27.60
  -2  -1   3  940.51   27.60
   2  -1  -3  915.81   27.00
   2  -1  -3  908.71   27.40
  -2   1   2  469.25   13.80
   2   1  -2  444.46   13.90
   2   1  -2  461.75   14.20
   2   1  -2  459.75   13.50
   2   1  -2  458.75   14.10
  -2   1   2  471.05   14.30
  -2   1   2  459.55   14.00
  -2   1   2  472.35   14.00
  -2   1   2  461.15   14.20
  -2   1   2  450.25   14.00
   2   1  -2  434.16   13.90
   2   1  -2  462.95   14.10
  -2  -1   2  451.95   13.50
   2  -1  -2  448.06   14.10
   2  -1  -2  485.95   14.30
  -2  -1   2  468.55   14.00
  -2  -1   2  471.35   14.30
   2  -1  -2  456.55   13.80
  -2  -1   2  464.65   14.20
  -2  -1   2  465.85   14.10
   2  -1  -2  447.06   14.00
   2  -1  -2  474.55   14.30
   2  -1  -2  454.05   14.00
   2  -1  -2  440.16   13.90
  -2  -1   2  461.15   14.20
  -2   1   1   18.80    1.20
  -2   1   1   17.80    1.40
   2   1  -1   18.90    1.40
  -2   1   1   18.90    1.40
   2   1  -1   19.10    1.10
   2   1  -1   18.50    1.30
   2   1  -1   16.60    1.40
   2   1  -1   18.80    1.50
   2   1  -1   20.00    1.30
  -2   1   1   19.00    1.10
  -2   1   1   16.00    1.40
   2   1  -1   18.80    1.10
   2   1  -1   15.30    1.30
  -2   1   1   18.10    1.50
  -2  -1   1   19.40    1.40
   2  -1  -1   20.10    1.50
  -2  -1   1   19.40    1.40
   2  -1  -1   20.10    1.40
   2  -1  -1   16.40    1.20
   2  -1  -1   16.80    1.30
   2  -1  -1   19.90    1.30
   2  -1  -1   18.20    1.20
   2  -1  -1   17.90    1.10
  -2  -1   1   18.00    1.10
  -2  -1   1   15.20    1.30
   2  -1  -1   20.00    1.40
  -2  -1   1   19.80    1.10
  -2  -1   1   17.70    1.40
  -2   1   0 5078.99  154.08
   2   1   0 5526.75  153.48
   2   1   0 5629.14  153.58
   2   1   0 5294.67  153.38
  -2   1   0 5410.86  153.58
  -2   1   0 5422.36  153.68
  -2   1   0 5447.75  153.48
  -2   1   0 5395.56  153.68
   2   1   0 5376.16  153.88
  -2   1   0 5375.06  153.78
   2   1   0 5469.75  153.68
   2   1   0 5318.87  153.38
  -2  -1   0 5444.56  153.88
  -2  -1   0 4787.72  153.38
   2  -1   0 5390.96  153.58
   2  -1   0 5568.64  153.78
   2  -1   0 5356.16  153.68
  -2  -1   0 5435.26  153.48
   2  -1   0 5431.56  153.58
   2  -1   0 5405.86  153.58
  -2  -1   0 5440.46  153.48
  -2  -1   0 5181.98  153.38
   2  -1   0 5418.96  153.68
   2  -1   0 5317.07  153.68
   2   1   1  349.57   11.30
   2   1   1  368.96   11.40
  -2   1  -1  376.36   11.10
  -2   1  -1  362.06   11.80
  -2   1  -1  365.96   11.40
   2   1   1  371.36   11.20
  -2   1  -1  323.57   12.00
   2   1   1  363.36   11.30
   2   1   1  358.96   11.80
  -2   1  -1  366.16   11.50
  -2  -1  -1  377.66   12.00
   2  -1   1  348.77   11.70
  -2  -1  -1  381.36   11.10
   2  -1   1  355.26   11.50
  -2  -1  -1  364.46   11.30
   2  -1   1  357.46   11.40
  -2  -1  -1  359.96   11.40
  -2  -1  -1  341.77   11.30
  -2  -1  -1  363.56   11.60
   2  -1   1  371.96   11.50
   2  -1   1  365.76   11.10
  -2   1  -2  201.88    7.40
   2   1   2  189.48    7.10
  -2   1  -2  189.88    7.70
  -2   1  -2  195.48    7.50
  -2   1  -2  194.58    7.10
   2   1   2  204.38    6.80
  -2  -1  -2  195.18    7.30
   2  -1   2  192.58    7.20
  -2  -1  -2  194.78    7.80
  -2  -1  -2  195.28    7.20
   2  -1   2  197.78    7.10
  -2   1  -3   31.80    3.30
  -2   1  -3   34.10    4.00
  -2   1  -3   29.40    3.30
   2   1   3   34.60    3.10
   2   1   3   32.70    2.90
  -2   1  -3   30.30    3.40
  -2  -1  -3   30.90    3.80
   2  -1   3   24.60    3.10
  -2  -1  -3   32.20    3.40
   2  -1   3   32.60    3.10
   2   1   4   83.39    5.20
  -2   1  -4   85.39    5.90
  -2   1  -4   96.99    6.00
   2   1   4   87.39    5.00
  -2   1  -4   89.09    5.70
  -2   1  -4   94.59    6.60
  -2  -1  -4  104.59    6.60
   2  -1   4   85.19    5.30
   2  -1   4   92.29    5.40
  -2  -1  -4   90.49    5.70
  -2  -1  -4   94.39    5.60
  -2  -1  -4   93.89    5.90
  -2   1  -5   -0.20    3.30
   2   1   5    1.60    2.90
  -2   1  -5   -0.60    3.00
  -2  -1  -5    4.20    3.20
   2  -1   5    3.60    2.20
   2  -1   5   -2.50    2.90
  -2  -1  -5    0.70    3.50
   2   1   6    3.10    3.80
  -2   1  -6   11.60    4.60
  -2   1  -6    0.90    4.80
  -2   1  -6    7.60    4.10
  -2  -1  -6   -3.80    4.80
   2  -1   6    2.40    3.70
  -2  -1  -6   -0.90    4.50
  -2  -1  -6    9.80    4.20
  -2   1  -7    7.00    6.50
  -2   1  -7   15.80    6.50
   2   1   7   16.30    5.10
  -2   1  -7    1.20    5.20
  -2  -1  -7   14.40    6.80
  -2  -1  -7    2.70    6.10
  -2  -1  -7    7.50    5.70
   2  -1   7    7.20    5.00
   2   2  -8   33.10    6.10
   2   2  -8   18.40    4.50
   2   2  -8   18.80    5.90
  -2   2   8   25.20    4.90
  -2   2   8   13.60    4.10
  -2  -2   8   26.00    4.50
   2  -2  -8   21.50    5.20
   2  -2  -8   25.80    5.20
   2  -2  -8   24.20    5.80
  -2  -2   8   18.10    4.40
   2   2  -7   35.70    5.70
  -2   2   7   48.90    4.90
   2   2  -7   40.70    5.40
   2   2  -7   49.80    5.80
  -2   2   7   43.20    5.10
   2  -2  -7   32.60    4.70
  -2  -2   7   39.80    4.80
   2  -2  -7   41.20    5.70
   2  -2  -7   49.70    5.90
  -2  -2   7   39.00    4.50
  -2   2   6   31.20    3.50
  -2   2   6   36.20    3.90
  -2   2   6   33.00    3.70
   2   2  -6   33.60    4.40
   2   2  -6   33.10    4.50
   2   2  -6   25.10    2.90
   2   2  -6   33.80    4.20
   2  -2  -6   30.40    3.60
   2  -2  -6   33.50    4.50
  -2  -2   6   31.00    3.90
   2  -2  -6   28.70    4.00
  -2  -2   6   31.20    3.50
   2  -2  -6   37.60    4.50
  -2  -2   6   30.00    3.80
   2  -2  -6   33.30    4.30
  -2   2   5  386.86   13.00
   2   2  -5  380.46   13.60
   2   2  -5  376.96   12.10
  -2   2   5  376.36   12.00
   2   2  -5  390.26   13.00
  -2   2   5  363.06   13.10
   2   2  -5  392.36   13.80
   2   2  -5  372.26   13.70
  -2  -2   5  385.56   12.20
  -2  -2   5  370.76   13.40
  -2  -2   5  377.16   12.30
   2  -2  -5  372.96   13.30
  -2  -2   5  380.56   12.90
   2  -2  -5  391.06   13.50
   2  -2  -5  383.66   13.40
   2  -2  -5  381.46   12.00
   2  -2  -5  383.66   13.50
  -2  -2   5  372.66   12.20
   2  -2  -5  370.86   12.70
   2   2  -4  135.69    5.80
  -2   2   4  127.59    6.40
   2   2  -4  117.89    4.90
   2   2  -4  129.99    6.30
  -2   2   4  136.29    4.90
  -2   2   4  134.39    5.50
   2   2  -4  135.89    4.80
   2   2  -4  131.69    5.30
  -2   2   4  135.49    5.60
   2   2  -4  126.59    5.90
  -2   2   4  130.49    5.20
  -2  -2   4  135.39    5.10
  -2  -2   4  128.89    5.50
   2  -2  -4  125.69    6.00
  -2  -2   4  134.69    5.70
  -2  -2   4  125.09    4.70
   2  -2  -4  127.29    5.80
   2  -2  -4  130.49    5.30
   2  -2  -4  131.99    5.60
   2  -2  -4  125.99    4.80
   2  -2  -4  131.79    5.70
  -2  -2   4  129.49    4.70
  -2  -2   4  138.59    5.90
   2   2  -3   41.90    2.10
  -2   2   3   44.10    2.80
   2   2  -3   40.50    2.40
  -2   2   3   45.60    2.70
   2   2  -3   42.40    2.40
   2   2  -3   45.10    2.50
  -2   2   3   43.20    2.30
   2   2  -3   44.00    3.10
  -2   2   3   44.80    2.40
   2   2  -3   38.80    2.80
   2   2  -3   41.10    3.30
   2  -2  -3   44.20    2.50
   2  -2  -3   43.90    2.80
   2  -2  -3   41.40    2.80
  -2  -2   3   45.30    2.70
   2  -2  -3   45.80    2.80
   2  -2  -3   46.60    2.60
  -2  -2   3   44.90    1.90
   2  -2  -3   42.10    2.30
  -2  -2   3   43.10    3.00
  -2  -2   3   42.70    2.50
  -2  -2   3   46.60    2.80
   2  -2  -3   42.30    2.40
   2   2  -2  290.77    9.50
  -2   2   2  294.27    9.50
   2   2  -2  293.57    9.40
   2   2  -2  288.27    9.60
  -2   2   2  293.47    9.30
  -2   2   2  298.17    9.30
   2   2  -2  301.37    9.50
  -2   2   2  298.97    9.40
  -2   2   2  309.57    9.70
   2   2  -2  296.87    9.30
  -2   2   2  292.37    9.20
   2   2  -2  297.27    9.30
   2  -2  -2  288.37    9.30
   2  -2  -2  297.77    9.50
  -2  -2   2  297.47    9.70
  -2  -2   2  308.37    9.50
  -2  -2   2  283.77    9.60
   2  -2  -2  291.57    9.30
   2  -2  -2  293.97    9.70
   2  -2  -2  300.57    9.60
  -2  -2   2  305.37    9.70
   2  -2  -2  280.47    9.30
   2  -2  -2  287.47    9.20
  -2  -2   2  310.57    9.40
  -2   2   1  737.63   21.90
   2   2  -1  754.32   21.60
  -2   2   1  745.23   21.70
   2   2  -1  740.23   21.80
   2   2  -1  723.23   22.00
  -2   2   1  744.43   22.00
   2   2  -1  735.23   21.30
   2   2  -1  729.03   21.70
   2   2  -1  747.93   22.00
   2   2  -1  724.03   21.50
  -2   2   1  752.22   21.80
  -2   2   1  727.93   21.70
   2   2  -1  741.03   21.50
  -2   2   1  753.02   21.50
  -2  -2   1  705.43   21.70
   2  -2  -1  732.73   21.50
  -2  -2   1  721.73   21.90
   2  -2  -1  727.23   21.70
   2  -2  -1  733.73   21.90
  -2  -2   1  724.13   21.30
   2  -2  -1  725.73   21.50
   2  -2  -1  736.03   21.50
  -2  -2   1  732.63   21.50
  -2  -2   1  746.33   21.70
   2  -2  -1  718.73   21.70
  -2  -2   1  742.23   21.80
   2  -2  -1  694.63   21.80
   2  -2  -1  749.92   22.00
  -2   2   0 3361.36   96.69
  -2   2   0 3239.18   96.19
  -2   2   0 3259.27   96.89
   2   2   0 3359.76   96.59
  -2   2   0 3509.15   96.89
  -2   2   0 3433.26   97.09
   2   2   0 3456.15   96.69
  -2   2   0 3344.77   96.59
  -2   2   0 3251.17   96.69
   2   2   0 3351.36   97.09
   2   2   0 3405.76   96.19
   2   2   0 3358.86   96.79
   2  -2   0 3304.27   96.69
  -2  -2   0 3484.25   96.49
  -2  -2   0 3387.26   97.09
  -2  -2   0 3310.67   96.49
   2  -2   0 3362.06   96.69
   2  -2   0 3432.86   96.99
   2  -2   0 3268.17   96.59
  -2  -2   0 3352.66   96.39
  -2  -2   0 3412.86   96.69
  -2  -2   0 3385.16   96.19
   2  -2   0 3332.37   96.69
   2  -2   0 3529.15   97.09
  -2   2  -1   43.70    2.80
   2   2   1   51.39    3.10
   2   2   1   45.40    2.60
  -2   2  -1   46.50    2.50
   2   2   1   47.50    3.00
  -2   2  -1   53.19    2.30
  -2   2  -1   47.40    2.90
  -2   2  -1   49.10    2.80
  -2   2  -1   50.59    2.60
   2  -2   1   49.99    2.50
   2  -2   1   50.59    2.40
  -2  -2  -1   47.90    2.20
  -2  -2  -1   47.20    3.10
  -2  -2  -1   49.30    2.70
   2  -2   1   48.40    2.70
  -2  -2  -1   49.30    2.50
   2  -2   1   53.39    2.80
  -2  -2  -1   48.20    2.30
  -2  -2  -1   47.70    2.50
   2  -2   1   40.60    2.70
   2  -2   1   42.50    2.80
  -2   2  -2  412.56   13.60
  -2   2  -2  405.96   12.90
  -2   2  -2  389.76   13.30
   2   2   2  391.76   12.90
  -2   2  -2  404.36   12.20
  -2   2  -2  392.36   13.20
  -2  -2  -2  389.36   13.50
   2  -2   2  385.46   12.90
   2  -2   2  400.16   12.20
  -2  -2  -2  395.16   12.70
   2  -2   2  408.86   13.10
  -2  -2  -2  405.06   12.90
  -2  -2  -2  402.96   13.20
  -2   2  -3   27.00    3.40
  -2   2  -3   27.00    3.70
   2   2   3   31.80    3.10
   2   2   3   30.10    2.60
  -2   2  -3   31.20    3.10
  -2   2  -3   36.80    4.30
   2  -2   3   26.00    3.10
   2  -2   3   29.50    3.10
  -2  -2  -3   28.60    3.10
  -2  -2  -3   29.00    3.20
  -2  -2  -3   23.20    3.20
  -2  -2  -3   27.70    3.90
  -2   2  -4  238.18   10.00
   2   2   4  230.68    8.00
   2   2   4  227.68    9.30
  -2   2  -4  254.87   10.80
  -2   2  -4  237.18    9.60
  -2   2  -4  231.28   10.00
  -2  -2  -4  233.88   10.40
   2  -2   4  241.28    9.40
  -2  -2  -4  242.18    9.90
   2  -2   4  224.38    9.40
  -2  -2  -4  243.18    9.60
  -2   2  -5    2.70    3.40
  -2   2  -5    3.80    3.20
   2   2   5    2.10    2.10
  -2  -2  -5    0.80    3.10
   2  -2   5    1.30    2.20
   2  -2   5    4.80    3.10
  -2  -2  -5    1.10    3.50
  -2   2  -6    6.50    5.10
   2   2   6    2.20    3.90
  -2   2  -6    6.30    4.80
  -2   2  -6    3.50    3.90
  -2  -2  -6    3.20    4.20
  -2  -2  -6   -0.60    4.90
   2  -2   6    5.40    3.90
  -2  -2  -6   12.20    4.70
  -2   2  -7   17.10    6.90
   2   2   7   19.60    5.50
  -2  -2  -7   30.70    7.10
   2  -2   7   24.80    5.50
  -2   3   8   13.30    4.20
   2   3  -8    5.20    4.20
   2   3  -8   14.90    5.70
  -2   3   8    7.80    4.00
   2   3  -8   15.40    5.30
  -2  -3   8   13.40    4.10
  -2  -3   8    7.70    4.00
   2  -3  -8   12.20    5.40
   2  -3  -8    9.20    4.80
   2  -3  -8    0.10    5.00
  -2   3   7    4.30    3.30
  -2   3   7   -0.30    3.00
   2   3  -7    5.90    3.20
   2   3  -7    7.10    3.60
   2   3  -7    0.70    4.20
   2  -3  -7   -2.80    4.00
   2  -3  -7    0.30    3.50
   2  -3  -7    2.50    3.40
  -2  -3   7    1.60    2.90
   2  -3  -7    3.10    3.10
  -2  -3   7    6.20    3.20
   2   3  -6    5.30    3.00
  -2   3   6    7.90    2.60
   2   3  -6    8.40    2.70
   2   3  -6    7.20    2.20
  -2   3   6    3.40    2.70
   2   3  -6    4.30    3.50
   2  -3  -6    7.20    2.90
  -2  -3   6    9.10    2.30
   2  -3  -6    9.30    3.30
   2  -3  -6    5.70    3.10
  -2  -3   6   12.40    2.80
   2  -3  -6   11.60    2.60
   2  -3  -6   11.50    3.00
  -2  -3   6    7.20    3.10
   2   3  -5   33.90    2.90
  -2   3   5   28.40    3.40
   2   3  -5   31.50    3.20
  -2   3   5   30.90    2.40
  -2   3   5   24.70    3.20
   2   3  -5   35.10    4.00
   2  -3  -5   27.00    2.50
   2  -3  -5   27.50    3.40
   2  -3  -5   38.00    3.90
  -2  -3   5   21.90    2.80
  -2  -3   5   28.20    3.20
   2  -3  -5   28.30    3.10
  -2  -3   5   31.20    3.70
  -2  -3   5   29.60    2.80
  -2  -3   5   24.60    2.90
   2  -3  -5   30.50    4.20
   2  -3  -5   30.20    3.60
  -2   3   4    2.50    1.40
   2   3  -4    2.20    2.10
   2   3  -4   -1.50    1.80
  -2   3   4    1.80    1.10
   2   3  -4    0.60    1.30
   2   3  -4    2.40    1.50
  -2   3   4    2.20    1.40
  -2   3   4    2.30    2.00
   2   3  -4    1.20    1.20
  -2  -3   4    1.60    1.60
  -2  -3   4    0.90    0.90
   2  -3  -4    5.60    1.50
  -2  -3   4    0.70    0.90
   2  -3  -4    3.00    1.50
  -2  -3   4    4.40    1.60
   2  -3  -4    0.50    1.50
   2  -3  -4   -0.10    2.00
   2  -3  -4    0.30    1.10
  -2  -3   4    2.50    1.30
  -2  -3   4    1.70    1.70
   2  -3  -4    2.30    1.50
   2   3  -3  924.61   27.70
  -2   3   3  942.61   27.60
  -2   3   3  928.01   27.90
  -2   3   3  913.21   27.70
   2   3  -3  938.71   27.50
   2   3  -3  897.51   28.10
  -2   3   3  984.50   27.80
   2   3  -3  924.91   27.90
   2   3  -3  898.01   27.60
   2   3  -3  906.71   28.00
  -2   3   3  945.61   27.50
   2  -3  -3  915.11   28.00
  -2  -3   3  954.60   27.70
   2  -3  -3  892.31   27.40
  -2  -3   3  929.21   28.10
  -2  -3   3  933.31   27.80
   2  -3  -3  961.40   27.90
  -2  -3   3  934.71   28.00
  -2  -3   3  914.41   28.10
   2  -3  -3  907.71   27.50
   2  -3  -3  901.01   27.60
   2  -3  -3  920.01   27.80
   2  -3  -3  949.21   27.60
   2   3  -2 1154.08   32.90
  -2   3   2 1062.59   31.80
  -2   3   2 1114.99   32.50
   2   3  -2 1059.29   32.30
  -2   3   2 1102.59   32.20
   2   3  -2 1093.19   32.40
  -2   3   2 1113.39   32.30
  -2   3   2 1138.09   32.40
  -2   3   2 1117.89   32.20
   2   3  -2 1042.30   32.20
   2   3  -2 1103.39   32.60
   2   3  -2 1117.49   32.10
   2  -3  -2 1051.09   31.80
  -2  -3   2 1152.28   32.50
   2  -3  -2 1096.39   32.20
   2  -3  -2  998.80   32.10
  -2  -3   2 1103.39   32.30
  -2  -3   2 1114.59   32.20
  -2  -3   2 1084.59   32.10
   2  -3  -2 1114.39   32.40
   2  -3  -2 1105.99   32.50
   2  -3  -2 1107.09   32.30
  -2  -3   2 1104.29   32.40
  -2  -3   2 1052.99   32.50
   2  -3  -2 1110.49   32.30
   2   3  -1    0.50    0.80
   2   3  -1    2.80    1.00
   2   3  -1    0.40    0.60
   2   3  -1    2.70    0.90
  -2   3   1    2.10    0.70
  -2   3   1    1.40    0.80
  -2   3   1    1.10    0.70
   2   3  -1    0.90    0.60
  -2   3   1    0.90    0.70
  -2   3   1    0.80    0.60
   2   3  -1    0.00    0.30
   2   3  -1    0.70    0.60
  -2   3   1    0.80    0.80
   2   3  -1    1.50    0.70
  -2  -3   1    3.50    0.90
  -2  -3   1    2.10    0.70
   2  -3  -1    1.60    0.80
   2  -3  -1    0.60    0.90
   2  -3  -1    1.00    0.60
  -2  -3   1    0.10    0.70
   2  -3  -1    1.20    0.50
  -2  -3   1   -0.50    0.60
  -2  -3   1    1.50    0.40
   2  -3  -1    1.20    0.50
  -2  -3   1   -0.70    0.60
   2  -3  -1   -0.50    0.60
   2  -3  -1    1.40    0.80
   2  -3  -1   -0.80    0.60
  -2  -3   1    0.50    0.50
  -2   3   0 1202.98   34.50
  -2   3   0 1205.78   35.00
  -2   3   0 1182.78   34.90
  -2   3   0 1215.28   35.20
   2   3   0 1203.08   35.00
  -2   3   0 1194.18   34.50
   2   3   0 1111.59   35.20
  -2   3   0 1190.58   34.80
   2   3   0 1192.08   34.70
   2   3   0 1206.88   34.90
   2   3   0 1236.08   34.70
   2   3   0 1194.38   34.50
  -2   3   0 1144.79   34.70
  -2   3   0 1204.38   35.30
   2  -3   0 1204.88   34.80
  -2  -3   0 1205.18   34.90
  -2  -3   0 1143.99   34.90
  -2  -3   0 1186.18   35.30
  -2  -3   0 1230.18   34.50
  -2  -3   0 1201.28   34.70
   2  -3   0 1177.78   34.90
   2  -3   0 1169.08   34.70
   2  -3   0 1204.58   35.20
   2  -3   0 1215.58   35.00
   2  -3   0 1201.78   35.30
  -2   3  -1  520.25   15.90
  -2   3  -1  508.05   16.00
   2   3   1  508.45   16.10
  -2   3  -1  514.55   15.70
   2   3   1  524.65   15.70
  -2   3  -1  513.35   16.10
   2   3   1  518.45   15.30
   2   3   1  518.15   15.70
  -2   3  -1  515.95   15.50
   2  -3   1  495.55   16.40
   2  -3   1  508.55   15.50
  -2  -3  -1  508.05   15.50
   2  -3   1  501.85   15.40
   2  -3   1  488.25   15.80
  -2  -3  -1  493.35   16.80
   2  -3   1  487.95   15.90
   2  -3   1  529.25   16.00
  -2  -3  -1  515.65   15.30
  -2  -3  -1  466.35   15.50
  -2  -3  -1  509.65   15.90
  -2   3  -2    1.80    1.80
  -2   3  -2    0.40    1.50
   2   3   2    2.60    1.40
  -2   3  -2    1.30    1.20
  -2   3  -2    2.50    1.00
  -2  -3  -2    0.60    1.20
  -2  -3  -2   -0.50    1.40
   2  -3   2    3.00    1.00
  -2  -3  -2    3.30    1.80
   2  -3   2    1.90    1.50
   2  -3   2    3.40    2.00
  -2  -3  -2   -1.00    1.00
   2  -3   2    2.20    1.30
   2   3   3  267.17    8.80
  -2   3  -3  291.27   11.00
  -2   3  -3  287.27    9.90
  -2   3  -3  276.17   10.40
  -2   3  -3  259.67    8.80
   2   3   3  282.47   10.10
  -2   3  -3  287.57   10.60
   2  -3   3  274.37   10.20
   2  -3   3  279.37   10.00
   2  -3   3  275.07    8.90
  -2  -3  -3  283.47   10.60
  -2  -3  -3  274.67    9.80
  -2  -3  -3  284.07    9.80
  -2  -3  -3  264.97   10.70
   2   3   4   64.09    4.80
  -2   3  -4   64.59    5.80
  -2   3  -4   65.09    4.90
  -2   3  -4   64.59    3.70
   2   3   4   64.99    3.60
  -2   3  -4   68.29    6.10
  -2   3  -4   68.79    5.90
  -2  -3  -4   69.59    5.90
  -2  -3  -4   71.59    5.40
   2  -3   4   63.99    4.70
  -2  -3  -4   69.99    5.00
   2  -3   4   62.49    4.90
  -2  -3  -4   59.19    3.50
  -2  -3  -4   65.29    4.80
   2  -3   4   61.59    4.20
  -2   3  -5   35.40    4.30
  -2   3  -5   34.60    5.00
   2   3   5   38.80    5.30
  -2   3  -5   41.60    6.90
   2   3   5   29.50    3.70
  -2  -3  -5   34.00    4.60
  -2  -3  -5   38.60    7.60
   2  -3   5   30.40    3.90
   2  -3   5   34.80    4.10
  -2   3  -6   26.40    6.00
  -2   3  -6   28.40    6.00
   2   3   6   35.60    5.10
  -2   3  -6   41.00    5.20
  -2  -3  -6   23.30    5.50
  -2  -3  -6   33.60    5.50
   2  -3   6   24.80    4.40
  -2  -3  -6   29.60    5.90
   2   4  -8   24.80    4.90
   2   4  -8   26.50    6.10
   2   4  -8   25.00    6.10
  -2   4   8   28.40    4.90
  -2   4   8   16.90    4.60
  -2  -4   8   24.70    4.40
  -2  -4   8   32.30    4.90
   2  -4  -8   33.40    5.90
   2  -4  -8   19.80    5.90
   2  -4  -8   34.30    9.80
   2   4  -7   24.70    4.70
  -2   4   7   23.00    4.00
   2   4  -7   24.40    5.20
   2   4  -7   24.20    3.90
  -2   4   7   23.30    4.10
   2  -4  -7   22.60    4.00
   2  -4  -7   20.70    4.80
  -2  -4   7   24.30    3.90
   2  -4  -7   27.80    4.50
   2  -4  -7   22.80    4.40
  -2  -4   7   24.30    3.40
  -2   4   6   63.39    5.30
  -2   4   6   75.59    5.20
   2   4  -6   85.89    6.30
   2   4  -6   66.19    4.50
   2   4  -6   67.29    5.20
   2   4  -6   79.99    7.10
   2  -4  -6   77.49    6.00
   2  -4  -6   76.69    5.50
   2  -4  -6   72.19    5.10
  -2  -4   6   70.29    4.50
  -2  -4   6   77.69    5.10
   2  -4  -6   69.09    6.30
  -2  -4   6   60.79    7.70
  -2  -4   6   74.79    4.40
  -2   4   5  108.09    5.40
  -2   4   5  106.99    5.50
   2   4  -5  112.09    6.80
   2   4  -5  107.49    4.90
   2   4  -5  106.79    6.00
  -2   4   5  110.79    4.60
   2   4  -5  112.89    5.20
  -2  -4   5  111.89    4.60
  -2  -4   5  113.79    5.10
  -2  -4   5  101.49    4.50
   2  -4  -5  112.39    5.70
   2  -4  -5  104.79    6.00
   2  -4  -5  104.99    5.40
   2  -4  -5  100.69    4.50
   2  -4  -5  110.79    6.00
   2  -4  -5  111.29    5.90
  -2  -4   5  108.09    5.50
  -2   4   4   61.69    3.90
   2   4  -4   66.19    3.20
   2   4  -4   59.29    4.70
  -2   4   4   58.89    3.50
   2   4  -4   61.29    3.80
  -2   4   4   56.79    3.50
   2   4  -4   66.39    3.50
   2   4  -4   67.39    4.60
  -2   4   4   67.19    3.20
  -2  -4   4   60.09    3.90
  -2  -4   4   71.09    4.40
   2  -4  -4   62.69    3.60
  -2  -4   4   57.39    2.70
   2  -4  -4   49.10    5.50
   2  -4  -4   58.79    3.80
  -2  -4   4   59.89    3.60
   2  -4  -4   61.99    3.80
  -2  -4   4   63.99    2.60
   2  -4  -4   60.59    3.10
   2  -4  -4   60.89    4.70
  -2   4   3  323.17   10.80
  -2   4   3  305.67   10.40
   2   4  -3  329.87   10.40
   2   4  -3  335.17   10.70
  -2   4   3  335.87   10.80
   2   4  -3  322.17   11.40
  -2   4   3  338.17   10.60
  -2   4   3  333.77   10.80
   2   4  -3  315.37   10.70
   2   4  -3  340.37   11.10
   2   4  -3  336.07   11.00
  -2   4   3  337.37   10.90
   2  -4  -3  338.07   10.90
   2  -4  -3  325.17   10.60
   2  -4  -3  325.57   11.10
   2  -4  -3  313.17   10.70
  -2  -4   3  333.07   10.80
  -2  -4   3  337.47   11.20
   2  -4  -3  325.87   10.40
  -2  -4   3  325.57   10.80
  -2  -4   3  312.87   11.20
   2  -4  -3  326.37   10.90
  -2  -4   3  340.97   11.00
   2   4  -2  125.19    4.60
  -2   4   2  113.49    4.60
  -2   4   2  117.69    4.60
  -2   4   2  129.79    4.70
   2   4  -2  121.39    4.60
   2   4  -2  123.29    4.60
  -2   4   2  123.69    4.70
   2   4  -2  129.69    5.20
   2   4  -2  124.39    4.80
  -2   4   2  131.19    4.80
   2   4  -2  129.89    4.40
  -2  -4   2  126.19    4.80
   2  -4  -2  116.79    4.60
   2  -4  -2  110.69    4.90
   2  -4  -2  122.59    4.70
   2  -4  -2  121.99    4.80
   2  -4  -2  130.79    4.70
   2  -4  -2  124.79    4.60
  -2  -4   2  121.59    4.80
  -2  -4   2  122.99    4.40
  -2  -4   2  120.49    5.00
  -2  -4   2  124.29    4.70
  -2   4   1   96.89    3.90
  -2   4   1  102.69    4.10
   2   4  -1   98.09    4.00
  -2   4   1  101.79    3.80
   2   4  -1  101.09    3.80
  -2   4   1  103.99    4.00
   2   4  -1  104.79    4.30
  -2   4   1  101.19    3.80
  -2   4   1  105.49    4.10
   2   4  -1  104.29    4.30
  -2   4   1   96.49    3.80
   2   4  -1  103.99    3.80
   2  -4  -1   99.69    4.00
   2  -4  -1  106.89    4.10
  -2  -4   1  105.89    3.60
  -2  -4   1  104.29    4.10
   2  -4  -1  101.29    3.80
  -2  -4   1   91.59    3.80
  -2  -4   1  102.89    3.80
   2  -4  -1  105.99    3.80
   2  -4  -1  102.89    4.20
  -2  -4   1  102.39    3.70
  -2  -4   1   95.09    4.10
   2  -4  -1  102.19    4.00
   2   4   0 1672.03   50.49
  -2   4   0 1710.93   49.80
   2   4   0 1776.52   50.19
  -2   4   0 1754.52   50.29
  -2   4   0 1731.13   50.39
   2   4   0 1693.13   50.09
   2   4   0 1759.92   49.80
  -2   4   0 1668.33   50.09
   2   4   0 1765.92   49.90
  -2   4   0 1667.13   49.80
  -2   4   0 1716.43   49.80
  -2   4   0 1722.93   49.90
   2   4   0 1735.93   49.90
  -2   4   0 1749.53   50.59
  -2  -4   0 1772.92   49.80
   2  -4   0 1746.33   49.80
   2  -4   0 1728.13   50.19
  -2  -4   0 1723.43   50.19
   2  -4   0 1729.23   49.90
  -2  -4   0 1721.93   50.59
   2  -4   0 1646.64   50.19
   2  -4   0 1750.02   50.59
  -2  -4   0 1740.93   50.19
   2  -4   0 1688.23   49.90
   2  -4   0 1772.42   50.49
   2   4   1    2.20    1.20
  -2   4  -1    1.60    1.20
   2   4   1    0.30    1.50
  -2   4  -1   -0.50    1.10
  -2   4  -1    0.60    0.70
  -2   4  -1    1.00    1.30
   2   4   1    3.30    0.80
  -2   4  -1    1.60    1.20
  -2   4  -1    2.10    1.00
   2   4   1    1.50    0.90
   2   4   1    4.10    1.20
   2   4   1    2.70    0.70
  -2  -4  -1    1.80    0.70
   2  -4   1    1.00    0.70
   2  -4   1    1.10    1.10
  -2  -4  -1   -0.10    1.60
   2  -4   1    3.50    1.40
  -2  -4  -1    1.20    0.80
   2  -4   1   -1.50    1.00
   2  -4   1    1.30    1.20
   2  -4   1    2.70    0.90
   2  -4   1    0.20    1.20
  -2  -4  -1    2.70    1.10
   2   4   2   26.50    1.80
   2   4   2   25.70    2.60
  -2   4  -2   28.20    3.10
  -2   4  -2   24.40    1.80
  -2   4  -2   25.20    2.10
   2   4   2   22.10    1.80
   2   4   2   24.10    1.70
  -2   4  -2   24.40    2.30
  -2   4  -2   21.00    2.90
   2  -4   2   26.00    2.60
  -2  -4  -2   22.40    3.20
   2  -4   2   21.80    1.80
  -2  -4  -2   24.90    1.80
   2  -4   2   23.30    3.30
   2  -4   2   23.30    2.10
  -2  -4  -2   25.80    2.20
   2  -4   2   26.10    2.80
   2  -4   2   21.10    2.10
  -2  -4  -2   22.70    2.70
  -2  -4  -2   22.90    2.00
   2   4   3  124.29    5.60
  -2   4  -3  115.79    6.40
  -2   4  -3  116.59    4.60
  -2   4  -3  120.29    6.10
  -2   4  -3  114.09    4.50
  -2   4  -3  121.39    6.50
  -2   4  -3  109.99    4.60
   2   4   3  106.19    4.50
   2   4   3  113.39    4.50
  -2   4  -3  121.19    5.20
  -2  -4  -3  117.09    6.40
  -2  -4  -3  118.19    5.30
   2  -4   3  119.49    5.70
  -2  -4  -3  122.29    5.20
   2  -4   3  109.59    4.60
  -2  -4  -3  113.79    6.00
   2  -4   3  112.69    4.50
   2  -4   3  117.99    5.60
   2   4   4    9.80    2.10
  -2   4  -4    8.90    2.10
   2   4   4   11.70    2.30
  -2   4  -4    8.60    2.80
  -2   4  -4    7.60    3.50
   2   4   4    8.00    2.70
  -2   4  -4    6.20    3.30
  -2   4  -4   13.20    3.70
  -2  -4  -4   18.40    3.60
  -2  -4  -4   12.50    2.80
  -2  -4  -4   11.10    3.50
   2  -4   4    7.80    2.50
   2  -4   4    7.10    2.10
   2  -4   4   11.20    2.70
  -2  -4  -4    8.40    2.50
   2   4   5   45.30    4.20
  -2   4  -5   61.89    5.60
   2   4   5   55.79    5.70
  -2   4  -5   53.99    7.00
  -2   4  -5   58.09    6.70
   2  -4   5   59.59    5.50
  -2  -4  -5   50.99    6.30
   2  -4   5   52.49    4.30
  -2  -4  -5   57.59    6.40
  -2  -4  -5   62.19    7.50
  -2   4  -6   44.90    6.70
   2   4   6   39.60    5.40
  -2   4  -6   37.50    5.20
  -2   4  -6   29.30    7.40
  -2  -4  -6   39.10    6.30
  -2  -4  -6   46.30    6.10
  -2  -4  -6   37.70    6.10
   2  -4   6   35.10    4.90
   2   5  -8    6.00    4.20
   2   5  -8    8.30    5.80
  -2   5   8   19.10    4.90
  -2   5   8   15.80    4.30
   2  -5  -8    1.90    5.30
  -2  -5   8   18.80    4.50
   2  -5  -8    3.50    4.60
   2  -5  -8   11.00    5.40
   2   5  -7   29.10    4.20
   2   5  -7   38.30    5.40
  -2   5   7   31.50    4.50
  -2   5   7   27.40    6.80
   2   5  -7   31.10    5.50
  -2  -5   7   29.50    3.70
   2  -5  -7   29.60    4.10
   2  -5  -7   44.20    5.50
  -2  -5   7   21.60    4.80
  -2  -5   7   29.80    7.40
   2  -5  -7   31.90    4.60
   2  -5  -7   31.10    5.40
   2   5  -6   88.19    7.40
  -2   5   6   88.49    5.50
   2   5  -6   77.19    6.50
   2   5  -6   84.79    5.70
   2  -5  -6   79.79    6.40
  -2  -5   6   66.59    6.80
   2  -5  -6   83.59    5.70
  -2  -5   6   81.59    4.90
   2  -5  -6   84.99    5.60
  -2  -5   6   83.19    5.50
  -2  -5   6   82.19    4.60
   2  -5  -6   84.39    6.30
   2   5  -5  213.18    8.90
  -2   5   5  218.48    8.30
   2   5  -5  211.58    9.60
  -2   5   5  221.68    8.50
  -2   5   5  217.28    7.60
   2   5  -5  211.78    8.00
   2  -5  -5  209.38    7.60
  -2  -5   5  211.78    8.10
   2  -5  -5  217.78    8.80
  -2  -5   5  215.78    9.40
   2  -5  -5  198.58    9.10
   2  -5  -5  214.58    8.50
  -2  -5   5  219.28    7.30
   2  -5  -5  205.48    8.50
   2  -5  -5  210.48    9.00
  -2  -5   5  206.28    7.30
  -2  -5   5  212.28    8.50
  -2   5   4    1.90    2.70
  -2   5   4    4.20    1.70
   2   5  -4    0.60    1.80
   2   5  -4   -0.50    2.40
   2   5  -4    2.00    1.20
  -2   5   4    3.20    1.80
  -2   5   4    4.20    1.60
   2   5  -4    4.80    1.60
  -2  -5   4    3.30    1.70
  -2  -5   4    3.00    1.60
   2  -5  -4    5.60    1.80
   2  -5  -4    6.20    1.80
   2  -5  -4    3.00    1.90
  -2  -5   4    4.80    1.80
  -2  -5   4    4.30    2.30
   2  -5  -4    3.50    1.90
   2  -5  -4    4.80    1.50
   2  -5  -4    4.40    1.70
  -2   5   3   33.60    2.70
   2   5  -3   35.40    3.10
  -2   5   3   39.20    2.30
   2   5  -3   35.10    2.20
  -2   5   3   34.30    2.60
  -2   5   3   39.90    2.70
   2   5  -3   40.00    2.80
   2   5  -3   36.40    2.60
   2  -5  -3   36.30    2.70
   2  -5  -3   36.40    2.60
   2  -5  -3   36.20    2.80
   2  -5  -3   34.40    2.80
  -2  -5   3   35.10    2.80
   2  -5  -3   34.90    2.60
  -2  -5   3   38.60    2.90
  -2  -5   3   34.60    2.70
   2  -5  -3   37.90    2.20
  -2  -5   3   38.00    3.20
  -2   5   2    4.80    1.60
  -2   5   2    6.80    1.20
   2   5  -2    5.00    1.10
  -2   5   2    5.10    1.20
  -2   5   2    7.50    1.30
   2   5  -2    9.40    1.30
   2   5  -2    4.90    1.20
   2   5  -2    8.00    2.20
  -2   5   2    5.90    1.40
   2   5  -2    6.10    1.30
   2   5  -2    5.60    1.00
   2  -5  -2    6.10    1.30
  -2  -5   2    4.80    1.50
   2  -5  -2    5.30    1.20
  -2  -5   2    4.70    1.50
   2  -5  -2    4.70    1.30
  -2  -5   2    5.90    1.00
   2  -5  -2    7.40    1.40
   2  -5  -2    5.40    1.10
  -2  -5   2    5.70    1.30
  -2  -5   2    5.00    1.40
  -2   5   1  574.74   17.80
  -2   5   1  589.44   17.80
   2   5  -1  605.64   18.30
   2   5  -1  552.44   18.20
   2   5  -1  582.34   17.60
  -2   5   1  604.84   18.10
  -2   5   1  576.94   17.80
   2   5  -1  588.24   18.10
   2   5  -1  544.65   17.70
  -2   5   1  609.44   18.10
  -2   5   1  520.25   17.90
   2  -5  -1  611.54   18.30
   2  -5  -1  603.74   18.10
   2  -5  -1  612.24   18.00
  -2  -5   1  555.54   18.10
   2  -5  -1  598.34   18.00
  -2  -5   1  606.74   17.50
  -2  -5   1  614.94   18.10
   2  -5  -1  587.34   17.60
  -2  -5   1  604.04   17.80
  -2  -5   1  599.74   17.50
  -2   5   0  181.08    6.70
   2   5   0  183.58    6.10
  -2   5   0  182.98    6.40
  -2   5   0  189.88    6.70
  -2   5   0  176.28    6.10
   2   5   0  187.08    6.20
   2   5   0  184.58    6.20
  -2   5   0  181.08    6.20
   2   5   0  173.98    6.50
   2   5   0  177.38    6.40
  -2   5   0  184.98    6.40
  -2   5   0  191.78    6.20
   2   5   0  189.28    6.90
  -2   5   0  189.78    6.80
  -2  -5   0  191.88    6.90
  -2  -5   0  184.58    6.20
   2  -5   0  192.78    6.80
   2  -5   0  189.48    6.20
   2  -5   0  189.18    6.90
   2  -5   0  182.18    6.10
   2  -5   0  188.58    6.10
  -2  -5   0  184.78    6.50
   2  -5   0  179.98    6.60
  -2  -5   0  185.68    6.60
   2  -5   0  185.78    6.50
  -2   5  -1   -0.40    1.30
   2   5   1   -1.00    0.90
   2   5   1    0.10    1.60
  -2   5  -1    0.00    1.30
   2   5   1    0.20    1.00
  -2   5  -1    0.10    1.20
  -2   5  -1   -1.10    1.30
   2   5   1   -0.20    1.30
   2   5   1    2.30    0.90
   2   5   1    0.00    1.20
  -2   5  -1    1.00    1.20
   2  -5   1    0.80    0.80
   2  -5   1    1.60    1.30
  -2  -5  -1   -1.00    0.80
   2  -5   1    0.70    1.40
  -2  -5  -1   -0.30    1.00
  -2  -5  -1    1.10    1.10
  -2  -5  -1   -0.60    1.60
   2  -5   1   -0.10    1.10
   2  -5   1    1.60    1.20
   2  -5   1   -1.40    1.40
   2  -5   1    0.90    0.90
  -2   5  -2  559.94   17.60
  -2   5  -2  594.74   18.10
  -2   5  -2  565.84   17.90
  -2   5  -2  595.64   19.10
   2   5   2  571.44   17.70
   2   5   2  597.44   18.40
   2   5   2  585.14   17.60
  -2   5  -2  615.74   19.10
  -2   5  -2  606.74   19.00
   2   5   2  573.74   17.70
  -2  -5  -2  591.24   17.70
   2  -5   2  594.64   18.90
   2  -5   2  584.74   17.70
  -2  -5  -2  588.34   18.80
   2  -5   2  571.34   18.00
   2  -5   2  587.34   17.90
   2  -5   2  575.54   18.30
   2  -5   2  567.44   18.90
  -2  -5  -2  588.94   19.10
   2   5   3   30.90    2.60
  -2   5  -3   31.00    2.60
  -2   5  -3   41.70    4.70
  -2   5  -3   33.50    4.50
  -2   5  -3   33.10    3.00
   2   5   3   29.00    2.70
   2   5   3   32.70    3.50
  -2   5  -3   28.20    2.90
  -2   5  -3   34.50    3.00
  -2   5  -3   32.00    4.40
   2  -5   3   30.80    2.70
   2  -5   3   28.20    3.60
   2  -5   3   30.80    3.40
  -2  -5  -3   33.20    3.10
   2  -5   3   32.00    2.90
  -2  -5  -3   29.60    4.30
  -2  -5  -3   31.70    3.80
  -2  -5  -3   32.40    2.80
   2   5   4   18.60    3.20
  -2   5  -4   21.50    4.00
   2   5   4   14.50    2.30
  -2   5  -4   15.50    3.80
  -2   5  -4   18.60    3.20
   2   5   4   12.20    3.00
  -2  -5  -4   16.20    3.80
  -2  -5  -4   16.80    2.90
   2  -5   4   19.30    3.10
   2  -5   4   17.00    2.40
  -2  -5  -4   19.70    3.50
  -2  -5  -4   10.00    2.50
   2  -5   4   12.40    3.00
  -2   5  -5   48.30    5.40
  -2   5  -5   39.40    5.50
   2   5   5   50.89    5.70
   2   5   5   40.10    4.20
  -2   5  -5   57.39    7.60
  -2  -5  -5   48.70    5.70
   2  -5   5   45.70    5.40
  -2  -5  -5   46.00    6.00
   2  -5   5   45.30    4.20
  -2  -5  -5   41.00    6.00
  -2   5  -6   59.09    8.80
   2   5   6   57.79    7.10
  -2   5  -6   58.79    6.90
  -2   5  -6   53.79    7.70
  -2  -5  -6   60.29    8.80
  -2  -5  -6   69.19    7.00
  -2  -5  -6   66.29    8.10
   2  -5   6   56.09    6.70
  -2   6   8   38.30    5.70
   2   6  -8   31.90    5.00
  -2   6   8   16.50    4.70
   2   6  -8   35.30    6.60
   2  -6  -8   30.60    6.60
   2  -6  -8   29.50    5.50
  -2  -6   8   34.90    5.30
   2  -6  -8   26.20    6.30
  -2   6   7   13.60    3.80
   2   6  -7   14.80    3.50
   2   6  -7   22.90    5.40
  -2   6   7   11.90    4.00
   2   6  -7    7.80    4.50
  -2  -6   7   15.60    3.00
   2  -6  -7   16.10    3.80
  -2  -6   7   14.20    3.20
  -2  -6   7   11.90    4.30
   2  -6  -7   18.20    4.70
   2  -6  -7   16.70    4.80
  -2  -6   7   13.10    3.80
   2  -6  -7   10.70    3.60
   2   6  -6  391.86   15.50
   2   6  -6  363.56   13.70
   2   6  -6  388.46   15.20
  -2   6   6  387.16   14.00
   2  -6  -6  389.56   14.10
   2  -6  -6  390.06   14.30
   2  -6  -6  393.06   14.60
   2  -6  -6  411.36   15.10
  -2  -6   6  410.66   14.20
  -2  -6   6  387.56   12.80
  -2  -6   6  400.36   15.30
  -2  -6   6  376.56   13.30
  -2   6   5 1825.72   53.99
  -2   6   5 1592.34   53.29
   2   6  -5 1845.42   53.49
  -2   6   5 1764.72   53.09
   2   6  -5 1873.11   54.59
   2   6  -5 1869.61   54.99
   2  -6  -5 1863.21   54.09
  -2  -6   5 1749.43   52.59
   2  -6  -5 1774.32   54.09
  -2  -6   5 1819.72   57.69
  -2  -6   5 1881.61   54.89
   2  -6  -5 1858.61   53.89
  -2  -6   5 1822.72   53.59
   2  -6  -5 1832.62   54.09
   2  -6  -5 1866.31   54.59
   2  -6  -5 1786.02   53.09
  -2  -6   5 1838.82   53.99
  -2  -6   5 1803.02   52.59
  -2   6   4  342.27   11.40
  -2   6   4  314.07   11.30
   2   6  -4  357.16   12.10
  -2   6   4  349.87   11.80
   2   6  -4  354.86   12.80
   2   6  -4  349.17   11.10
  -2   6   4  338.47   11.40
   2  -6  -4  340.27   11.80
   2  -6  -4  342.67   11.30
  -2  -6   4  317.17   12.00
  -2  -6   4  347.37   12.40
   2  -6  -4  354.16   11.50
   2  -6  -4  346.27   11.80
  -2  -6   4  343.37   11.80
  -2  -6   4  353.86   11.80
  -2   6   3   31.10    2.70
  -2   6   3   34.10    2.80
  -2   6   3   32.30    2.60
  -2   6   3   29.60    2.20
   2   6  -3   34.60    3.90
   2   6  -3   32.60    2.60
   2   6  -3   33.80    2.10
   2  -6  -3   34.00    2.80
  -2  -6   3   31.10    2.70
   2  -6  -3   31.40    2.10
  -2  -6   3   34.40    2.80
   2  -6  -3   35.70    2.60
   2  -6  -3   31.30    2.70
   2  -6  -3   27.50    2.60
  -2  -6   3   33.70    2.80
  -2  -6   3   31.30    3.00
  -2   6   2 2319.07   65.49
   2   6  -2 2269.27   65.19
  -2   6   2 2272.07   65.69
  -2   6   2 2237.58   65.29
   2   6  -2 2257.67   65.89
   2   6  -2 2271.87   65.69
  -2   6   2 2262.87   65.39
  -2   6   2 2239.88   65.49
   2   6  -2 2326.17   65.19
   2   6  -2 2266.57   64.89
   2   6  -2 2218.98   65.39
  -2   6   2 2212.58   65.39
  -2  -6   2 2262.47   65.89
  -2  -6   2 2184.88   64.79
   2  -6  -2 2298.87   65.49
   2  -6  -2 2061.99   65.49
   2  -6  -2 2281.77   65.29
  -2  -6   2 2275.07   65.49
   2  -6  -2 2218.78   65.39
   2  -6  -2 2237.98   65.49
  -2  -6   2 2273.47   65.69
   2  -6  -2 2306.77   65.59
  -2  -6   2 2251.57   65.39
   2   6  -1 3709.53  104.59
   2   6  -1 3556.54  104.69
  -2   6   1 3665.23  104.19
   2   6  -1 3682.13  104.19
  -2   6   1 3683.03  104.19
  -2   6   1 3545.25  104.59
   2   6  -1 3491.55  103.89
  -2   6   1 3604.64  104.29
   2   6  -1 3858.81  104.79
   2   6  -1 3639.34  103.49
  -2   6   1 3633.24  104.29
   2   6  -1 3466.25  103.49
  -2   6   1 3667.63  104.39
  -2  -6   1 3644.04  104.59
   2  -6  -1 3611.84  104.39
  -2  -6   1 3593.74  104.79
   2  -6  -1 3593.14  103.89
   2  -6  -1 3638.54  104.49
  -2  -6   1 3702.53  104.19
   2  -6  -1 3462.65  104.59
   2   6   0   18.30    2.40
   2   6   0   15.50    1.70
  -2   6   0   15.90    1.90
  -2   6   0   15.10    1.70
   2   6   0   16.80    1.70
  -2   6   0   15.70    1.60
  -2   6   0   14.80    1.70
  -2   6   0   15.30    2.10
  -2   6   0   20.40    2.40
  -2   6   0   18.10    2.10
   2   6   0   19.90    2.10
   2   6   0   18.50    1.50
   2   6   0   18.10    1.60
   2  -6   0   17.00    1.70
  -2  -6   0   18.30    2.20
   2  -6   0   19.10    1.50
   2  -6   0   18.30    2.30
  -2  -6   0   18.60    1.80
   2  -6   0   18.30    2.30
   2  -6   0   17.80    1.80
   2  -6   0   16.80    2.10
   2  -6   0   13.60    1.70
  -2  -6   0   17.20    1.70
  -2  -6   0   15.70    1.50
  -2  -6   0   17.20    2.60
   2   6   1    2.70    1.20
   2   6   1    3.00    1.40
  -2   6  -1    4.00    1.40
  -2   6  -1    5.30    1.60
  -2   6  -1    4.20    1.70
   2   6   1    1.50    1.40
  -2   6  -1    1.80    1.50
   2   6   1    3.40    1.10
   2   6   1    4.90    1.30
   2   6   1    4.80    2.30
  -2   6  -1    3.50    1.20
   2  -6   1    2.10    1.40
  -2  -6  -1    4.00    1.20
  -2  -6  -1    6.00    1.40
   2  -6   1    4.10    1.60
   2  -6   1    3.60    1.40
   2  -6   1    3.90    1.20
  -2  -6  -1    2.90    1.80
  -2  -6  -1    3.70    1.30
   2  -6   1    3.80    1.50
   2  -6   1    3.20    0.90
   2  -6   1    4.50    1.50
   2  -6   1    1.80    1.60
  -2   6  -2  826.62   24.80
  -2   6  -2  820.22   25.20
   2   6   2  806.52   24.70
  -2   6  -2  845.42   25.80
  -2   6  -2  815.22   26.00
  -2   6  -2  818.82   26.00
   2   6   2  849.81   24.80
   2   6   2  766.02   24.70
   2   6   2  857.91   25.50
  -2  -6  -2  821.22   26.00
  -2  -6  -2  855.11   25.90
   2  -6   2  817.82   24.70
   2  -6   2  812.72   25.10
   2  -6   2  845.92   25.40
   2  -6   2  841.72   26.00
  -2  -6  -2  830.82   24.80
   2  -6   2  859.01   24.90
   2  -6   2  820.72   26.00
  -2   6  -3   26.20    2.70
  -2   6  -3   32.30    4.60
   2   6   3   25.10    3.00
  -2   6  -3   27.20    2.80
   2   6   3   26.20    2.70
   2   6   3   26.00    3.10
  -2   6  -3   21.60    2.40
  -2   6  -3   26.10    3.20
   2  -6   3   24.20    2.90
   2  -6   3   24.00    3.30
   2  -6   3   26.10    2.80
  -2  -6  -3   22.00    3.30
  -2  -6  -3   29.40    4.20
   2  -6   3   26.10    3.30
   2  -6   3   23.10    2.60
  -2   6  -4   30.20    3.70
  -2   6  -4   24.40    3.10
   2   6   4   25.80    3.30
  -2   6  -4   20.20    4.10
  -2   6  -4   26.90    4.50
   2   6   4   31.40    3.80
   2  -6   4   25.90    3.30
   2  -6   4   24.30    3.60
  -2  -6  -4   26.20    3.30
  -2  -6  -4   23.10    3.90
   2  -6   4   25.20    3.40
  -2  -6  -4   28.10    3.70
  -2  -6  -4   24.60    4.40
  -2   6  -5   32.20    5.40
  -2   6  -5   23.90    4.90
   2   6   5   32.20    4.40
   2   6   5   28.80    3.30
  -2   6  -5   24.10    3.90
  -2  -6  -5   32.70    5.10
  -2  -6  -5   28.70    5.40
   2  -6   5   26.30    4.10
   2  -6   5   29.40    3.40
  -2  -6  -5   29.80    4.30
  -2   6  -6   28.50    6.30
   2   6   6   23.60    5.00
  -2   6  -6   21.90    4.70
  -2   6  -6   24.80    6.20
  -2  -6  -6   20.60    5.30
   2  -6   6   16.50    4.50
  -2  -6  -6   15.40    6.10
  -2  -6  -6   20.20    6.70
  -2   7   8   -4.50    4.50
   2   7  -8    0.60    4.20
  -2   7   8    6.90    4.50
   2   7  -8   11.00    6.00
   2  -7  -8   10.50    4.80
   2  -7  -8    5.10    5.50
   2  -7  -8    3.00    5.70
  -2  -7   8   -1.60    4.30
   2  -7  -8   -0.40    4.40
  -2   7   7    7.60    3.40
   2   7  -7   10.90    4.90
   2   7  -7   14.30    3.60
   2  -7  -7    6.80    4.60
  -2  -7   7    9.50    3.60
   2  -7  -7    4.60    4.50
   2  -7  -7    7.60    3.70
   2  -7  -7   11.00    3.90
  -2  -7   7   11.20    4.60
  -2   7   6    8.10    2.90
  -2   7   6    2.00    2.30
   2   7  -6    4.90    5.10
   2   7  -6    1.20    4.10
  -2  -7   6    4.00    3.90
   2  -7  -6    3.30    2.70
   2  -7  -6    5.10    3.40
   2  -7  -6    1.70    2.90
  -2  -7   6    3.00    2.00
   2  -7  -6    2.20    3.20
  -2  -7   6    8.00    2.60
  -2  -7   6    0.00    2.80
  -2   7   5    2.20    2.10
  -2   7   5    0.30    1.80
  -2   7   5    0.70    2.10
   2   7  -5    1.20    1.70
   2   7  -5    1.20    3.20
   2   7  -5    3.90    2.40
  -2  -7   5    2.60    2.70
   2  -7  -5    0.80    2.40
  -2  -7   5    1.70    2.20
  -2  -7   5    5.20    3.10
   2  -7  -5   -0.60    1.90
  -2  -7   5    0.10    2.10
   2  -7  -5    2.40    2.70
   2  -7  -5    0.30    2.60
   2   7  -4    1.80    1.20
  -2   7   4    2.30    1.80
  -2   7   4    0.50    1.70
   2   7  -4   -0.30    2.80
  -2   7   4    1.70    1.60
   2   7  -4    5.40    1.90
  -2   7   4    4.30    1.70
  -2  -7   4   -0.70    1.90
   2  -7  -4   -0.70    2.10
   2  -7  -4   -0.70    1.60
  -2  -7   4    1.30    2.10
  -2  -7   4    0.90    1.80
  -2  -7   4    2.10    1.80
   2  -7  -4    1.80    1.70
   2  -7  -4    2.60    1.90
  -2   7   3    5.10    1.60
  -2   7   3    8.10    1.80
   2   7  -3    4.10    1.50
   2   7  -3    4.20    2.40
   2   7  -3    4.00    1.10
  -2   7   3    4.60    1.40
  -2  -7   3    2.10    1.70
   2  -7  -3    2.30    1.50
  -2  -7   3    5.50    1.70
  -2  -7   3    4.00    1.70
   2  -7  -3    6.10    1.60
  -2  -7   3    6.00    1.90
   2  -7  -3    4.10    1.40
  -2   7   2  534.15   16.70
  -2   7   2  536.15   16.90
   2   7  -2  530.75   15.90
   2   7  -2  529.35   17.10
   2   7  -2  528.05   16.20
  -2  -7   2  529.55   16.90
  -2  -7   2  511.45   15.90
   2  -7  -2  532.95   16.40
  -2  -7   2  529.05   16.50
  -2  -7   2  533.85   17.70
   2  -7  -2  535.25   16.70
  -2  -7   2  534.75   16.60
   2  -7  -2  517.95   16.70
  -2  -7   2  542.35   16.80
  -2   7   1    4.70    1.40
  -2   7   1    7.50    1.80
  -2   7   1    4.90    1.40
   2   7  -1    7.10    1.90
   2   7  -1    8.50    1.20
  -2   7   1    6.30    1.50
   2   7  -1   10.50    2.00
   2   7  -1    7.40    1.60
  -2   7   1    7.50    1.80
   2   7  -1    9.10    1.20
  -2   7   1    7.20    1.60
   2  -7  -1    6.90    1.20
  -2  -7   1    7.60    1.60
   2  -7  -1    6.70    1.60
   2  -7  -1    7.60    1.60
  -2  -7   1    7.40    1.80
  -2  -7   1    7.80    0.90
   2  -7  -1    4.40    1.50
  -2  -7   1    7.20    1.70
   2   7   0   36.50    2.90
  -2   7   0   38.60    3.10
  -2   7   0   42.30    3.30
   2   7   0   38.40    2.30
  -2   7   0   38.10    2.30
  -2   7   0   36.30    2.60
   2   7   0   42.50    2.50
   2   7   0   37.30    3.30
  -2   7   0   43.60    2.20
   2   7   0   39.50    3.10
   2   7   0   38.50    2.60
  -2   7   0   47.20    3.10
   2   7   0   40.20    2.60
  -2   7   0   35.70    3.00
  -2  -7   0   39.40    4.20
  -2  -7   0   41.90    3.40
   2  -7   0   41.30    3.10
   2  -7   0   38.60    2.00
   2  -7   0   42.10    2.90
   2  -7   0   38.80    3.30
  -2  -7   0   38.40    2.30
  -2  -7   0   41.90    3.10
  -2  -7   0   41.10    2.60
   2  -7   0   38.30    4.30
   2   7   1    9.40    1.90
  -2   7  -1   15.50    2.10
  -2   7  -1   12.30    1.80
   2   7   1   15.30    1.80
  -2   7  -1   14.20    2.00
  -2   7  -1   12.90    2.10
   2   7   1   14.30    1.90
   2   7   1   14.50    2.40
  -2  -7  -1   12.80    1.90
   2  -7   1   10.60    2.00
   2  -7   1   12.80    3.00
   2  -7   1   15.90    2.30
   2  -7   1   16.10    2.00
  -2  -7  -1   14.40    2.10
   2  -7   1   14.30    1.60
  -2  -7  -1   17.20    2.10
   2  -7   1   12.30    2.00
  -2  -7  -1   15.40    2.60
  -2   7  -2    3.10    1.60
   2   7   2    1.90    1.50
   2   7   2   -0.80    1.70
  -2   7  -2    1.70    1.90
  -2   7  -2    0.60    2.00
  -2   7  -2    1.50    2.20
   2   7   2    5.00    1.70
   2   7   2   -0.40    1.60
  -2  -7  -2    1.60    1.60
  -2  -7  -2    5.80    2.40
   2  -7   2    3.40    1.80
   2  -7   2    1.20    2.50
   2  -7   2    4.70    1.70
   2  -7   2    4.50    4.10
   2  -7   2    4.10    1.20
  -2   7  -3    2.90    1.60
  -2   7  -3    5.60    2.20
   2   7   3    2.50    1.80
  -2   7  -3    5.10    3.30
   2   7   3    0.90    1.50
   2   7   3    2.80    1.80
   2   7   3    1.60    2.10
  -2   7  -3    6.40    2.80
  -2  -7  -3    1.60    2.50
  -2  -7  -3   -0.60    2.60
   2  -7   3    2.30    2.20
   2  -7   3    5.20    2.00
   2  -7   3    4.10    1.60
  -2   7  -4   -3.20    3.40
  -2   7  -4   -3.90    2.30
  -2   7  -4    1.40    2.50
   2   7   4   -5.90    2.60
   2   7   4    2.60    2.00
   2  -7   4    4.10    2.60
  -2  -7  -4    1.60    2.40
   2  -7   4    2.20    2.10
   2  -7   4   -3.30    2.30
  -2  -7  -4    1.20    3.00
  -2  -7  -4    5.00    3.30
  -2  -7  -4   -2.10    2.30
  -2   7  -5    8.80    3.40
   2   7   5    5.70    2.70
  -2   7  -5    3.60    4.50
   2   7   5    5.70    3.60
   2  -7   5    6.60    2.90
  -2  -7  -5    5.70    4.30
  -2  -7  -5    4.90    4.30
  -2  -7  -5   10.00    3.60
   2  -7   5    4.50    3.80
  -2   7  -6   -4.80    4.10
   2   7   6    7.90    4.50
  -2   7  -6    2.70    5.60
  -2   7  -6    6.60    6.10
  -2  -7  -6    7.40    5.50
  -2  -7  -6   -6.60    5.10
  -2  -7  -6   -2.00    4.50
   2  -7   6    2.40    4.30
   2   8  -8    1.70    6.00
  -2   8   8   -0.20    4.90
  -2   8   8   12.50    4.80
   2  -8  -8    4.80    5.80
   2  -8  -8   10.90    4.90
   2  -8  -8   -0.60    6.20
  -2  -8   8    1.00    4.80
   2  -8  -8   13.70    5.00
  -2   8   7    3.80    3.50
   2   8  -7    6.90    3.60
   2   8  -7    5.20    5.00
   2  -8  -7   10.50    4.70
   2  -8  -7   10.30    5.30
   2  -8  -7   17.00    4.00
   2  -8  -7   19.90    4.10
  -2  -8   7   16.40    5.00
  -2  -8   7   14.80    4.00
  -2   8   6   87.69    5.10
   2   8  -6   95.99    5.50
   2   8  -6   69.29    7.10
   2   8  -6  106.09    6.20
  -2   8   6  104.99    6.30
   2  -8  -6   94.99    8.10
   2  -8  -6   97.29    7.00
  -2  -8   6   96.49    6.50
   2  -8  -6  101.99    7.30
   2  -8  -6   94.99    7.10
  -2  -8   6  100.29    7.60
  -2  -8   6   93.59    5.80
  -2  -8   6   90.59    4.90
   2   8  -5  285.67   11.50
   2   8  -5  311.47   12.50
   2   8  -5  290.27   10.00
  -2   8   5  305.57   11.20
  -2   8   5  291.67   10.40
  -2  -8   5  298.67   11.00
   2  -8  -5  280.27   11.10
   2  -8  -5  307.57   11.20
  -2  -8   5  295.77   11.20
   2  -8  -5  287.27   11.70
  -2  -8   5  271.97   11.80
  -2  -8   5  302.77   12.20
   2  -8  -5  310.57   11.40
   2  -8  -5  281.87   10.90
   2   8  -4  326.27   10.50
  -2   8   4  327.47   11.60
   2   8  -4  348.37   12.60
  -2   8   4  321.57   11.30
   2   8  -4  321.47   11.70
  -2  -8   4  328.57   11.70
   2  -8  -4  328.27   11.70
   2  -8  -4  326.67   10.80
   2  -8  -4  306.87   11.30
   2  -8  -4  335.57   12.10
  -2  -8   4  333.17   12.20
   2  -8  -4  321.77   11.50
  -2  -8   4  322.07   11.90
  -2  -8   4  321.47   11.60
  -2   8   3   22.00    2.80
  -2   8   3   27.20    2.50
  -2   8   3   24.10    2.90
   2   8  -3   18.40    3.10
   2   8  -3   27.80    2.80
  -2  -8   3   27.10    2.90
  -2  -8   3   24.40    3.00
   2  -8  -3   24.90    2.70
   2  -8  -3   26.60    2.80
   2  -8  -3   23.30    2.70
   2  -8  -3   23.20    2.80
  -2  -8   3   28.90    3.10
  -2  -8   3   27.80    2.20
  -2  -8   3   23.90    3.20
   2   8  -2 1177.28   33.90
  -2   8   2 1161.78   34.50
   2   8  -2 1164.78   34.00
  -2   8   2 1162.38   35.00
   2   8  -2 1155.18   35.10
  -2   8   2 1150.38   34.70
  -2  -8   2 1123.69   33.80
  -2  -8   2 1155.88   34.80
  -2  -8   2 1164.68   34.70
   2  -8  -2 1178.08   34.80
  -2  -8   2 1154.38   35.10
  -2  -8   2 1161.98   34.60
   2  -8  -2 1183.98   34.50
   2  -8  -2 1171.98   34.90
   2   8  -1  201.58    8.00
   2   8  -1  209.38    7.90
  -2   8   1  208.28    7.80
  -2   8   1  203.88    7.40
   2   8  -1  200.98    6.50
   2   8  -1  199.58    6.80
  -2   8   1  200.08    7.40
  -2  -8   1  212.58    6.50
   2  -8  -1  201.88    7.50
   2  -8  -1  195.08    7.60
   2  -8  -1  207.88    6.80
  -2  -8   1  191.58    7.70
   2  -8  -1  204.28    7.60
  -2  -8   1  199.58    7.70
  -2  -8   1  196.18    7.40
  -2   8   0   30.60    2.90
   2   8   0   28.30    2.20
   2   8   0   23.70    2.20
   2   8   0   28.50    2.90
  -2   8   0   22.80    2.10
  -2   8   0   24.40    2.80
   2  -8   0   28.40    1.80
   2  -8   0   26.10    2.60
   2  -8   0   28.60    3.00
  -2  -8   0   27.00    2.20
  -2  -8   0   27.30    2.70
   2  -8   0   23.60    2.80
  -2  -8   0   24.30    2.20
   2  -8   0   25.90    2.70
  -2  -8   0   28.20    2.90
  -2   8  -1  203.18    8.00
   2   8   1  206.88    7.40
  -2   8  -1  210.28    7.40
  -2   8  -1  204.78    7.90
  -2  -8  -1  195.78    8.10
   2  -8   1  196.48    7.40
   2  -8   1  202.78    7.60
   2  -8   1  205.08    8.10
  -2  -8  -1  208.38    7.60
  -2  -8  -1  199.88    7.60
   2  -8   1  203.08    7.40
   2  -8   1  213.58    8.30
  -2  -8  -1  192.08    7.60
  -2  -8  -1  206.48    7.50
  -2   8  -2   26.90    3.30
   2   8   2   22.20    3.00
   2   8   2   23.20    2.60
   2   8   2   21.80    2.70
   2   8   2   21.40    2.80
  -2   8  -2   26.10    3.20
  -2   8  -2   20.90    2.80
  -2  -8  -2   19.70    3.30
   2  -8   2   21.70    3.10
  -2  -8  -2   21.60    3.40
   2  -8   2   25.90    2.60
  -2  -8  -2   25.20    3.10
  -2  -8  -2   25.40    3.10
   2  -8   2   24.50    3.40
   2  -8   2   26.50    2.10
   2  -8   2   25.70    2.80
   2   8   3   67.59    4.10
  -2   8  -3   58.79    4.40
   2   8   3   57.69    4.60
  -2   8  -3   54.29    5.30
   2   8   3   55.29    4.60
   2   8   3   50.49    3.90
   2  -8   3   52.49    5.30
   2  -8   3   57.09    4.00
   2  -8   3   59.59    3.40
  -2  -8  -3   59.29    5.20
  -2  -8  -3   65.39    5.50
   2  -8   3   62.29    4.40
   2   8   4   10.50    3.20
   2   8   4   13.20    2.50
  -2   8  -4   15.70    3.10
  -2   8  -4   16.10    4.10
  -2   8  -4   18.00    2.60
  -2   8  -4   17.70    4.40
   2  -8   4   14.50    2.70
   2  -8   4   17.60    3.90
   2  -8   4   17.70    3.30
   2  -8   4   16.80    3.00
  -2  -8  -4   12.90    2.80
  -2  -8  -4   20.20    4.20
  -2  -8  -4   13.80    3.60
  -2   8  -5   22.50    3.80
   2   8   5   19.50    3.40
  -2   8  -5   24.30    5.40
  -2   8  -5   23.00    5.20
   2   8   5   25.30    4.40
  -2  -8  -5   22.80    4.40
  -2  -8  -5   28.00    5.20
  -2  -8  -5   20.60    5.00
   2  -8   5   21.80    3.50
   2  -8   5   31.10    4.10
  -2   8  -6   24.40    6.60
   2   8   6   22.50    5.20
   2  -8   6   26.50    5.40
  -2  -8  -6   36.00    5.40
  -2  -8  -6   28.70    6.30
  -2  -8  -6   32.70    7.00
  -2   9   8   41.70    6.20
  -2   9   8   34.60    6.20
   2   9  -8   45.70    7.80
   2  -9  -8   30.70    5.80
  -2  -9   8   42.60    6.20
   2  -9  -8   45.20    6.30
   2  -9  -8   44.70    7.60
   2  -9  -8   33.20    8.40
   2   9  -7    8.40    6.10
   2   9  -7   19.80    5.60
  -2   9   7   12.20    3.90
   2  -9  -7   26.60    6.00
   2  -9  -7    6.70    3.70
   2  -9  -7   11.30    4.90
   2  -9  -7    8.70    4.10
  -2  -9   7    6.60    5.10
  -2  -9   7    7.80    3.90
  -2   9   6   51.59    4.60
  -2   9   6   61.69    9.00
   2   9  -6   68.49    7.90
   2   9  -6   53.39    5.60
   2   9  -6   63.69    4.50
   2  -9  -6   60.59    5.20
   2  -9  -6   52.09    5.80
  -2  -9   6   59.29    5.40
   2  -9  -6   76.19    7.20
  -2  -9   6   56.49    6.90
   2  -9  -6   56.89    6.00
   2   9  -5   29.50    4.90
  -2   9   5   28.80    3.20
   2   9  -5   28.30    2.90
   2   9  -5   28.50    3.60
  -2   9   5   29.00    3.60
   2  -9  -5   27.60    4.10
  -2  -9   5   35.30    4.30
   2  -9  -5   26.10    3.30
  -2  -9   5   26.80    3.50
   2  -9  -5   34.20    4.00
   2  -9  -5   32.60    4.30
  -2  -9   5   25.60    4.20
   2  -9  -5   26.70    3.30
  -2   9   4  128.19    6.00
   2   9  -4  133.59    6.20
  -2   9   4  128.89    6.20
   2   9  -4  133.59    7.50
  -2  -9   4  119.79    6.60
  -2  -9   4  124.19    6.20
  -2  -9   4  131.29    6.40
   2  -9  -4  121.89    5.20
  -2  -9   4  128.19    6.60
   2  -9  -4  127.79    5.90
   2  -9  -4  125.59    6.10
   2  -9  -4  123.59    6.20
   2  -9  -4  118.49    6.40
   2   9  -3   15.80    3.30
   2   9  -3   18.20    2.30
  -2   9   3   19.10    2.50
  -2   9   3   17.00    2.40
  -2  -9   3   16.50    2.50
   2  -9  -3   14.40    2.10
   2  -9  -3   17.90    2.70
  -2  -9   3   16.50    2.40
  -2  -9   3   13.10    2.20
   2  -9  -3   13.50    2.30
   2  -9  -3   16.60    2.30
  -2  -9   3   12.50    2.40
  -2   9   2  278.67   10.00
   2   9  -2  279.57   10.20
  -2   9   2  277.67    9.80
  -2   9   2  270.07    9.20
   2  -9  -2  277.17    9.30
   2  -9  -2  268.47    9.80
  -2  -9   2  267.97    9.40
  -2  -9   2  276.37    9.80
   2  -9  -2  254.27   10.40
   2  -9  -2  279.07    9.70
  -2  -9   2  275.17    9.60
  -2  -9   2  273.87   10.10
   2   9  -1  279.77    8.90
   2   9  -1  273.97   10.00
  -2   9   1  243.88   11.10
   2   9  -1  261.37    8.60
  -2   9   1  271.77   10.00
  -2   9   1  276.17    9.60
   2  -9  -1  291.17    9.90
  -2  -9   1  274.77   10.00
  -2  -9   1  276.07    9.70
   2  -9  -1  277.67    8.90
  -2  -9   1  272.57    8.70
   2  -9  -1  276.17    9.60
   2  -9  -1  279.87    9.80
  -2   9   0   75.09    4.40
   2   9   0   76.69    3.60
   2   9   0   73.39    4.40
   2   9   0   74.99    3.60
  -2   9   0   68.79    4.20
  -2  -9   0   74.09    4.10
  -2  -9   0   72.39    3.60
   2  -9   0   75.99    4.50
   2  -9   0   77.29    4.10
  -2  -9   0   75.89    4.40
   2  -9   0   74.49    3.20
   2  -9   0   69.79    4.40
   2  -9   0   79.29    4.10
  -2  -9   0   78.79    3.90
  -2   9  -1   15.20    2.30
  -2   9  -1   16.70    2.50
  -2   9  -1   19.80    2.90
   2   9   1   15.70    2.20
   2  -9   1   13.70    2.50
   2  -9   1   17.80    2.30
  -2  -9  -1   18.90    2.70
  -2  -9  -1   20.00    2.40
   2  -9   1   19.30    2.30
   2  -9   1   17.00    2.40
  -2  -9  -1   17.20    2.40
  -2  -9  -1   15.70    2.20
   2  -9   1   16.00    2.40
  -2  -9  -1   17.80    2.40
  -2   9  -2  147.79    6.60
  -2   9  -2  141.49    6.90
   2   9   2  146.29    6.10
   2   9   2  139.99    6.30
  -2   9  -2  143.99    6.70
   2   9   2  157.48    6.50
   2  -9   2  144.19    7.60
   2  -9   2  142.59    6.40
  -2  -9  -2  138.59    6.30
   2  -9   2  143.29    6.10
  -2  -9  -2  133.69    6.90
  -2  -9  -2  145.49    6.50
   2  -9   2  145.39    7.20
  -2  -9  -2  139.49    7.10
   2   9   3   53.39    4.10
  -2   9  -3   47.00    5.70
   2   9   3   51.79    4.10
  -2   9  -3   55.79    5.30
   2   9   3   61.39    4.90
  -2   9  -3   50.79    4.70
   2  -9   3   45.60    5.50
   2  -9   3   56.69    4.50
  -2  -9  -3   52.69    5.40
   2  -9   3   50.09    4.10
  -2  -9  -3   54.59    5.50
   2   9   4    8.30    2.60
   2   9   4   13.20    6.50
  -2   9  -4    6.70    4.50
  -2   9  -4   18.70    3.40
  -2   9  -4   17.60    4.10
   2  -9   4   10.10    2.50
  -2  -9  -4   10.10    3.80
   2  -9   4   13.80    3.40
   2  -9   4   10.20    3.00
   2  -9   4   20.00    4.50
  -2  -9  -4   11.60    4.10
   2   9   5   65.59    7.20
   2   9   5   60.49    5.40
  -2   9  -5   60.29    7.10
   2  -9   5   55.79    6.30
   2  -9   5   67.49    5.80
  -2  -9  -5   69.29    6.70
  -2  -9  -5   62.09    7.00
  -2  -9  -5   64.59    8.10
   2   9   6   27.60    5.60
  -2   9  -6   27.40    6.80
   2  -9   6   41.90    5.80
  -2  -9  -6   25.90    6.60
  -2  -9  -6   38.10    5.80
  -2  -9  -6   40.20    7.10
   2  10  -7    3.00    5.30
  -2  10   7    9.70    4.10
  -2 -10   7    4.50    5.60
   2 -10  -7    1.40    4.20
   2 -10  -7    3.40    6.10
   2 -10  -7    4.80    4.50
  -2 -10   7    0.90    4.00
   2 -10  -7   -5.00    3.50
   2  10  -6   15.90    5.10
  -2  10   6    2.50    3.00
  -2  10   6    7.70    2.90
   2  10  -6    9.30    3.70
  -2 -10   6    4.10    3.80
   2 -10  -6   10.70    4.60
   2 -10  -6    4.60    3.80
   2 -10  -6    6.70    3.70
  -2 -10   6   10.30    3.30
  -2 -10   6    7.60    3.40
   2 -10  -6    7.20    3.10
   2  10  -5   38.00    5.30
   2  10  -5   42.10    4.90
  -2  10   5   28.40    3.50
  -2  10   5   38.20    4.50
  -2 -10   5   34.50    4.50
   2 -10  -5   28.00    3.70
  -2 -10   5   31.70    4.60
   2 -10  -5   28.50    4.10
   2 -10  -5   26.90    4.20
  -2 -10   5   33.70    4.10
   2 -10  -5   30.90    3.50
   2  10  -4    6.40    2.40
  -2  10   4    2.60    2.10
   2  10  -4    7.40    3.50
  -2  10   4    8.30    2.60
  -2 -10   4   -0.90    2.20
   2 -10  -4    3.00    2.60
  -2 -10   4    3.50    2.30
   2 -10  -4    6.00    2.50
  -2 -10   4    6.60    2.60
   2 -10  -4    2.20    2.20
   2 -10  -4    4.80    2.20
  -2 -10   4    4.40    2.50
   2  10  -3   13.40    3.50
  -2  10   3    9.30    2.30
  -2  10   3    9.40    2.40
   2 -10  -3   12.00    2.20
  -2 -10   3    7.50    2.30
   2 -10  -3   10.00    2.40
   2 -10  -3   11.60    2.50
   2 -10  -3   12.10    2.30
  -2 -10   3    8.80    2.30
  -2 -10   3    8.30    2.30
  -2 -10   3    9.80    2.20
  -2  10   2   36.70    3.60
   2  10  -2   38.40    4.20
  -2  10   2   40.30    3.30
   2 -10  -2   36.60    3.40
  -2 -10   2   37.60    3.40
  -2 -10   2   37.10    3.00
   2 -10  -2   37.70    3.40
   2 -10  -2   45.00    3.00
   2 -10  -2   40.10    3.30
  -2 -10   2   43.10    3.40
  -2 -10   2   40.90    3.70
   2  10  -1   49.99    2.70
   2  10  -1   55.59    4.20
   2  10  -1   48.60    2.60
  -2  10   1   49.00    3.90
  -2  10   1   46.10    3.50
  -2  10   1   52.59    3.50
  -2 -10   1   53.49    3.90
   2 -10  -1   50.29    3.60
   2 -10  -1   49.40    3.60
   2 -10  -1   53.69    3.80
   2 -10  -1   48.30    3.70
  -2 -10   1   51.39    2.60
   2 -10  -1   53.39    2.80
  -2 -10   1   49.30    3.60
   2  10   0   34.90    2.60
  -2  10   0   33.20    3.40
  -2  10   0   33.80    3.40
   2  10   0   32.50    2.80
   2  10   0   35.50    3.50
   2 -10   0   35.10    3.40
  -2 -10   0   36.50    3.30
  -2 -10   0   37.30    3.60
   2 -10   0   35.70    3.20
  -2 -10   0   33.40    2.70
   2 -10   0   39.00    3.70
  -2 -10   0   31.10    3.00
   2 -10   0   29.20    3.50
  -2  10  -1   77.59    4.90
   2  10   1   80.59    4.70
  -2  10  -1   78.49    5.00
   2  10   1   87.99    5.10
  -2  10  -1   81.99    4.50
   2 -10   1   78.79    5.20
   2 -10   1   79.89    4.60
   2 -10   1   81.39    4.60
  -2 -10  -1   79.19    4.70
  -2 -10  -1   85.09    4.60
   2 -10   1   82.19    4.50
  -2 -10  -1   81.29    5.20
  -2 -10  -1   78.69    4.40
   2 -10   1   84.49    5.30
  -2 -10  -1   82.49    4.80
  -2  10  -2   77.09    5.30
   2  10   2   69.79    4.40
   2  10   2   83.09    4.80
  -2  10  -2   72.69    5.30
  -2  10  -2   69.89    5.00
   2  10   2   82.39    4.70
  -2 -10  -2   71.29    5.50
   2 -10   2   68.99    6.30
   2 -10   2   78.09    5.70
   2 -10   2   75.19    4.50
  -2 -10  -2   74.89    4.80
   2 -10   2   75.89    4.70
  -2 -10  -2   71.69    5.20
  -2  10  -3   49.40    5.40
   2  10   3   38.00    4.00
  -2  10  -3   44.20    5.50
   2  10   3   39.60    4.90
  -2  10  -3   54.19    4.90
   2  10   3   49.90    4.30
  -2 -10  -3   47.40    5.50
   2 -10   3   39.80    4.90
  -2 -10  -3   43.70    5.40
   2 -10   3   35.40    4.40
   2 -10   3   45.20    4.30
  -2  10  -4   10.80    4.30
  -2  10  -4    8.90    3.60
   2  10   4    6.70    3.70
   2  10   4   11.00    3.00
  -2  10  -4    2.20    4.00
  -2 -10  -4    8.00    4.30
   2 -10   4    4.80    2.80
   2 -10   4   13.90    4.40
   2 -10   4    7.90    3.30
  -2 -10  -4    8.70    4.10
  -2  10  -5    3.70    5.00
   2  10   5   -9.30    3.80
   2  10   5    2.90    3.20
   2 -10   5    8.40    3.80
  -2 -10  -5    1.00    4.60
  -2 -10  -5   -1.10    4.90
   2 -10   5    1.80    3.90
   2  10   6   24.80    5.80
  -2  11   7   28.70    5.20
   2  11  -7   38.20    6.70
  -2 -11   7   23.00    6.20
   2 -11  -7   37.70    6.70
   2 -11  -7   22.60    4.60
  -2 -11   7   32.30    5.10
   2 -11  -7   35.00    5.50
   2  11  -6    0.80    3.60
   2  11  -6   -1.80    5.00
  -2  11   6    8.00    3.50
  -2  11   6    1.30    3.00
  -2 -11   6   -2.00    4.40
   2 -11  -6   -3.10    3.80
  -2 -11   6    9.90    3.80
   2 -11  -6    0.10    2.90
   2 -11  -6   -5.30    3.40
   2 -11  -6    3.80    4.40
  -2  11   5   -3.00    2.70
   2  11  -5   -2.10    4.10
  -2  11   5   -0.90    2.70
   2  11  -5   -4.40    2.90
   2 -11  -5    0.70    3.30
   2 -11  -5   -1.20    2.70
   2 -11  -5    1.60    4.00
  -2 -11   5    2.60    2.80
  -2 -11   5    0.70    2.90
  -2 -11   5    6.00    3.50
   2  11  -4   11.50    3.70
   2  11  -4    8.40    3.30
  -2  11   4    5.10    2.70
  -2  11   4    8.00    2.60
   2  11  -4    6.50    2.70
   2 -11  -4    6.10    2.50
  -2 -11   4    8.50    2.70
   2 -11  -4    5.70    2.90
   2 -11  -4    7.80    2.80
  -2 -11   4    6.30    2.60
   2 -11  -4    5.70    2.30
  -2 -11   4    5.90    2.90
   2  11  -3    4.60    2.10
  -2  11   3    3.70    2.30
  -2  11   3    2.00    2.20
   2  11  -3    0.60    3.20
   2 -11  -3   -1.20    2.00
  -2 -11   3    0.20    2.20
   2 -11  -3    2.30    2.00
  -2 -11   3    1.40    2.20
  -2 -11   3    1.40    2.10
   2 -11  -3   -0.20    2.30
  -2 -11   3    0.10    2.20
   2 -11  -3    0.20    2.30
  -2  11   2   69.69    4.40
   2  11  -2   62.79    5.40
  -2  11   2   63.89    4.60
   2 -11  -2   66.49    4.20
  -2 -11   2   62.69    3.90
   2 -11  -2   69.89    3.80
   2 -11  -2   59.69    4.30
  -2 -11   2   67.79    4.70
   2 -11  -2   65.59    4.40
  -2 -11   2   64.79    4.40
  -2 -11   2   65.19    4.10
  -2  11   1   15.20    2.30
   2  11  -1   14.00    1.60
  -2  11   1   13.70    2.60
  -2  11   1   10.90    2.20
   2  11  -1   11.70    1.60
   2  11  -1   11.40    2.70
   2 -11  -1   14.50    1.70
   2 -11  -1   14.30    2.50
  -2 -11   1   12.50    2.70
   2 -11  -1   16.50    2.70
   2 -11  -1    8.70    2.20
   2 -11  -1    4.70    2.40
  -2 -11   1   10.60    1.60
  -2 -11   1    9.70    2.40
   2  11   0   48.90    3.10
   2  11   0   49.30    4.30
   2  11   0   51.09    4.10
  -2  11   0   53.09    4.30
  -2  11   0   40.60    4.60
  -2 -11   0   49.80    3.90
  -2 -11   0   46.10    3.40
   2 -11   0   49.60    3.90
   2 -11   0   53.39    3.90
  -2 -11   0   45.50    4.10
   2 -11   0   47.80    4.20
   2 -11   0   48.30    4.30
  -2 -11   0   45.50    3.10
  -2  11  -1  447.76   15.70
   2  11   1  468.45   15.60
   2  11   1  465.15   15.70
  -2  11  -1  466.05   15.90
  -2  11  -1  451.15   14.90
  -2 -11  -1  466.35   15.30
   2 -11   1  440.96   15.90
   2 -11   1  457.55   15.30
   2 -11   1  451.95   15.20
  -2 -11  -1  457.05   15.10
  -2 -11  -1  460.85   15.60
  -2 -11  -1  466.25   15.40
   2 -11   1  456.25   16.00
   2 -11   1  444.76   14.70
  -2  11  -2   11.40    3.10
   2  11   2   17.10    2.90
  -2  11  -2   11.90    2.80
   2  11   2   14.30    2.80
  -2  11  -2   12.60    3.00
   2  11   2   16.30    2.90
   2 -11   2    9.80    2.60
   2 -11   2   11.80    3.10
   2 -11   2   10.90    3.50
  -2 -11  -2   12.90    2.90
   2 -11   2   11.80    2.60
  -2 -11  -2   13.60    3.30
  -2 -11  -2   17.10    3.20
  -2  11  -3   30.10    4.00
   2  11   3   25.10    3.30
   2  11   3   27.00    3.90
   2  11   3   28.50    3.60
  -2  11  -3   22.50    4.20
  -2  11  -3   19.50    3.90
   2 -11   3   27.70    4.60
  -2 -11  -3   28.40    4.40
   2 -11   3   19.00    3.50
  -2 -11  -3   20.40    3.60
   2 -11   3   28.70    3.60
  -2 -11  -3   15.40    3.90
   2  11   4    2.60    3.10
  -2  11  -4   -0.60    3.50
   2  11   4    4.80    3.70
  -2  11  -4    0.10    4.40
   2  11   4    1.90    3.10
   2 -11   4    8.20    3.30
   2 -11   4    4.30    4.10
  -2 -11  -4    7.30    4.20
   2 -11   4    9.10    3.60
  -2 -11  -4    0.30    4.20
   2  11   5    9.80    4.60
  -2  11  -5   17.50    5.80
   2  11   5   18.70    4.00
   2 -11   5   19.10    4.20
  -2 -11  -5   12.20    5.40
  -2 -11  -5   13.50   10.90
   2 -11   5    9.60    4.60
   2  12  -7   70.19    9.90
  -2  12   7   54.39    6.30
  -2 -12   7   48.00    6.00
   2 -12  -7   63.09    8.00
  -2 -12   7   62.99    8.10
   2 -12  -7   46.10    5.60
   2 -12  -7   62.99    6.80
   2  12  -6   11.50    4.40
   2  12  -6   12.50    5.30
  -2  12   6    9.20    3.70
  -2  12   6   -0.50    3.30
   2 -12  -6   17.10    5.10
   2 -12  -6   10.60    4.10
  -2 -12   6    6.50    3.70
   2 -12  -6    7.50    3.30
  -2 -12   6    7.50    4.90
   2  12  -5    5.60    5.10
  -2  12   5   12.10    3.20
   2  12  -5    9.10    3.70
  -2  12   5   13.20    3.60
   2 -12  -5    4.60    3.90
  -2 -12   5    6.20    3.40
   2 -12  -5    6.50    2.70
  -2 -12   5   10.00    4.20
  -2 -12   5    3.90    3.20
   2 -12  -5    9.40    3.50
  -2  12   4   15.70    3.40
   2  12  -4   14.30    3.50
  -2  12   4   14.50    3.10
   2  12  -4   20.90    4.30
  -2 -12   4   13.20    3.30
  -2 -12   4   15.60    3.40
   2 -12  -4   17.50    3.40
   2 -12  -4   10.00    3.20
  -2 -12   4   11.90    3.00
   2 -12  -4   13.90    2.80
   2  12  -3  113.29    5.80
  -2  12   3  122.89    6.50
   2  12  -3  127.69    7.00
   2  12  -3  130.59    7.60
  -2  12   3  137.09    6.80
  -2 -12   3  132.89    6.60
  -2 -12   3  134.89    6.80
   2 -12  -3  131.89    6.30
  -2 -12   3  124.39    6.80
   2 -12  -3  137.89    6.80
   2 -12  -3  115.79    7.80
   2 -12  -3  127.89    6.40
  -2  12   2   17.70    2.80
   2  12  -2   19.50    3.80
   2  12  -2   10.50    2.70
  -2  12   2   16.20    2.90
  -2 -12   2    9.40    2.10
  -2 -12   2   15.70    3.00
   2 -12  -2   12.80    2.00
   2 -12  -2   16.00    2.90
   2 -12  -2   16.80    2.60
  -2 -12   2   15.80    2.90
   2 -12  -2   13.90    2.80
  -2 -12   2   11.40    2.50
   2  12  -1  169.28    7.80
  -2  12   1  173.28    7.80
  -2  12   1  156.68    6.80
   2  12  -1  160.78    7.60
   2  12  -1  167.88    6.20
  -2  12   1  173.58    7.40
   2 -12  -1  171.08    6.20
  -2 -12   1  165.68    7.40
  -2 -12   1  164.38    6.50
   2 -12  -1  175.28    7.30
   2 -12  -1  178.28    7.50
  -2 -12   1  171.38    7.80
   2 -12  -1  176.48    7.50
  -2  12   0   35.50    4.20
   2  12   0   43.50    3.00
   2  12   0   45.60    4.50
   2  12   0   43.20    4.30
  -2  12   0   39.70    4.30
   2 -12   0   31.30    3.80
  -2 -12   0   40.10    4.00
   2 -12   0   42.50    3.90
  -2 -12   0   35.70    4.20
   2 -12   0   43.30    4.50
  -2 -12   0   35.20    3.00
  -2 -12   0   38.10    3.40
   2 -12   0   39.80    4.20
   2  12   1  725.23   22.90
   2  12   1  723.63   23.20
  -2  12  -1  732.23   23.60
   2  12   1  732.23   23.20
  -2 -12  -1  705.43   23.20
  -2 -12  -1  709.03   22.60
   2 -12   1  717.23   22.80
  -2 -12  -1  728.53   23.00
  -2 -12  -1  717.13   23.80
   2 -12   1  721.73   23.60
   2 -12   1  713.93   22.90
   2 -12   1  694.93   23.50
  -2  12  -2   11.80    3.00
  -2  12  -2    5.30    3.00
   2  12   2    9.00    2.70
  -2  12  -2    7.70    3.20
   2  12   2    7.30    2.50
   2  12   2    9.50    2.80
   2  12   2    4.20    3.00
   2 -12   2    9.50    2.80
   2 -12   2   10.60    2.60
  -2 -12  -2    6.80    3.20
   2 -12   2   12.20    3.60
  -2 -12  -2    9.80    3.20
  -2 -12  -2   10.10    2.80
  -2  12  -3   42.70    5.10
   2  12   3   44.60    5.50
   2  12   3   38.80    4.80
   2  12   3   36.70    4.70
  -2  12  -3   53.39    5.80
  -2 -12  -3   41.70    5.10
  -2 -12  -3   38.80    4.60
   2 -12   3   46.60    6.40
   2 -12   3   40.30    5.10
  -2 -12  -3   44.50    5.30
   2 -12   3   38.60    4.80
  -2  12  -4   12.60    4.90
   2  12   4    2.30    3.40
  -2  12  -4    5.20    4.10
   2  12   4    2.20    3.90
   2 -12   4    2.50    3.80
  -2 -12  -4    3.20    4.70
   2 -12   4    5.90    3.60
   2 -12   4    6.00    4.50
  -2 -12  -4    3.10    4.70
   2  12   5   13.60    5.20
   2  12   5    4.80    4.90
  -2  12  -5    8.50    5.90
   2 -12   5    1.90    7.00
   2 -12   5    8.20    4.60
  -2 -12  -5    2.90    5.80
  -2 -12  -5    7.30    5.80
  -2  13   7   -4.30    4.60
  -2 -13   7    2.20    4.90
  -2  13   6    4.10    4.00
   2  13  -6    3.20    4.80
   2  13  -6    3.70    5.60
  -2  13   6   -3.80    3.70
   2 -13  -6    5.10    5.20
   2 -13  -6    2.00    4.20
  -2 -13   6    2.30    3.90
   2 -13  -6    3.20    3.40
  -2 -13   6    7.00    5.40
   2  13  -5   -0.10    4.40
  -2  13   5    3.30    3.30
  -2  13   5   -0.90    3.30
  -2 -13   5    2.50    3.20
   2 -13  -5   -1.80    2.50
   2 -13  -5    6.20    4.20
   2 -13  -5   -4.20    3.40
   2  13  -4   40.90    5.60
   2  13  -4   35.80    4.60
  -2  13   4   24.10    6.50
  -2  13   4   36.40    4.90
  -2 -13   4   26.50    7.00
  -2 -13   4   30.10    4.40
  -2 -13   4   32.70    4.30
   2 -13  -4   29.00    4.30
   2 -13  -4   39.60    4.70
   2  13  -3   52.29    6.00
   2  13  -3   41.60    5.30
  -2  13   3   53.09    5.00
  -2  13   3   49.40    4.90
   2 -13  -3   42.60    4.90
   2 -13  -3   48.20    4.50
  -2 -13   3   48.30    4.80
  -2 -13   3   43.00    5.00
   2 -13  -3   43.90    5.20
  -2 -13   3   39.50    4.40
   2 -13  -3   45.90    4.50
   2  13  -2    0.70    2.60
  -2  13   2   -2.10    2.40
  -2  13   2    2.20    2.40
   2  13  -2    2.50    3.40
  -2 -13   2    2.80    2.30
  -2 -13   2   -1.40    2.30
   2 -13  -2    1.00    2.40
   2 -13  -2    1.70    2.10
   2 -13  -2    1.90    2.50
  -2 -13   2   -5.20    2.30
   2 -13  -2   -0.50    1.90
  -2 -13   2    4.00    2.10
   2  13  -1   10.00    3.30
  -2  13   1   16.50    3.10
  -2  13   1   18.20    3.50
   2  13  -1   16.60    3.30
   2  13  -1   20.40    2.30
  -2 -13   1   19.10    3.40
  -2 -13   1   22.00    2.60
   2 -13  -1   22.90    3.30
   2 -13  -1   15.00    3.00
  -2 -13   1   21.80    3.30
   2 -13  -1   22.80    3.20
  -2 -13   1   23.10    3.20
  -2  13   0    8.10    2.60
  -2  13   0   14.90    2.90
   2  13   0   13.50    2.00
  -2  13   0    9.90    3.10
   2  13   0   11.80    3.00
   2  13   0   17.10    3.30
   2 -13   0   11.20    2.80
  -2 -13   0   14.90    3.30
   2 -13   0   14.50    3.00
  -2 -13   0   18.60    3.00
   2 -13   0   10.70    3.00
  -2 -13   0   13.30    2.50
   2 -13   0   11.70    3.00
   2  13   1  111.49    6.10
   2  13   1   98.89    6.20
  -2  13  -1  108.99    6.90
  -2  13  -1  132.29    7.70
   2  13   1  105.99    6.50
  -2 -13  -1  109.29    6.00
  -2 -13  -1  100.19    6.40
  -2 -13  -1  113.69    6.30
   2 -13   1  116.69    6.90
   2 -13   1  112.59    6.20
   2 -13   1  107.79    6.10
   2  13   2    6.60    3.00
   2  13   2   12.60    3.10
  -2  13  -2   13.50    3.60
   2  13   2   13.40    3.10
  -2  13  -2    9.40    3.40
   2  13   2    7.70    3.50
   2 -13   2   12.70    3.10
   2 -13   2   10.30    3.60
  -2 -13  -2   12.50    3.70
  -2 -13  -2   14.80    3.20
   2 -13   2    9.30    3.10
  -2 -13  -2   17.30    3.60
  -2  13  -3   16.70    4.30
   2  13   3   11.10    3.50
  -2  13  -3   15.80    4.10
   2  13   3    7.00    3.30
   2  13   3   10.50    4.10
  -2 -13  -3    9.20    3.90
   2 -13   3   19.90    4.50
   2 -13   3    2.20    3.40
  -2 -13  -3    8.80    4.20
  -2 -13  -3   10.20    4.30
   2 -13   3   14.10    3.50
   2  13   4    1.00    3.80
   2  13   4    6.80    4.20
  -2  13  -4   -4.60    4.40
  -2 -13  -4   -1.20    4.70
   2 -13   4   -3.80    4.80
   2 -13   4    4.50    3.80
   2  13   5    0.20    4.90
   2  13   5   -1.80    5.20
  -2  13  -5   -4.00    5.90
   2 -13   5   -6.10    4.90
  -2 -13  -5   14.80    6.40
  -2 -13  -5   -0.90    5.80
   2 -13   5   -6.80    4.20
   2  14  -6   10.20    6.00
  -2  14   6    7.30    4.50
   2  14  -6   -6.20    5.00
   2 -14  -6    1.40    3.40
   2 -14  -6   -4.20    5.10
  -2 -14   6    5.30    5.60
   2 -14  -6    2.80    4.40
  -2 -14   6   -5.50    4.00
  -2  14   5    5.50    3.80
   2  14  -5    1.90    4.80
   2  14  -5    4.20    4.00
  -2  14   5    8.20    3.60
  -2 -14   5   -1.30    4.20
   2 -14  -5   -1.10    2.80
  -2 -14   5   -3.80    3.50
   2 -14  -5   -0.10    3.70
   2 -14  -5   -1.70    4.20
   2  14  -4   10.90    4.60
  -2  14   4    9.70    3.40
  -2  14   4    8.60    3.30
   2  14  -4    8.00    3.90
   2 -14  -4    4.70    2.70
  -2 -14   4    5.70    3.20
   2 -14  -4    8.70    3.60
   2 -14  -4   11.10    3.70
  -2 -14   4    6.60    3.50
   2  14  -3  279.07   12.00
   2  14  -3  278.67   11.90
  -2  14   3  293.87   11.60
  -2 -14   3  283.37   11.40
  -2 -14   3  277.77   11.80
   2 -14  -3  262.07   14.00
   2 -14  -3  274.97   11.50
   2 -14  -3  286.37   11.10
  -2  14   2   -1.70    2.70
   2  14  -2   -1.70    2.80
   2  14  -2    2.90    3.70
  -2  14   2    5.20    3.00
  -2 -14   2   -0.10    2.40
  -2 -14   2    0.10    2.90
   2 -14  -2   -0.30    2.70
  -2 -14   2    4.50    2.80
   2 -14  -2    3.30    2.20
   2 -14  -2    2.90    2.50
  -2 -14   2   -2.20    2.50
  -2  14   1  276.17   11.00
  -2  14   1  279.97   11.50
   2  14  -1  282.07   11.50
   2  14  -1  282.77   11.30
  -2 -14   1  276.27    9.80
  -2 -14   1  291.07   11.20
  -2 -14   1  266.37   10.00
  -2 -14   1  278.97   10.10
   2 -14  -1  288.87   11.00
   2 -14  -1  274.17   11.00
  -2 -14   1  283.17   11.50
   2 -14  -1  278.27   11.00
  -2  14   0    2.00    2.80
   2  14   0   -1.60    1.90
   2  14   0   -0.50    2.80
  -2  14   0    4.30    3.30
   2  14   0    2.60    2.90
  -2 -14   0    1.40    2.70
   2 -14   0    9.40    2.80
   2 -14   0   -2.30    2.50
  -2 -14   0    4.40    2.20
   2 -14   0    4.30    2.90
   2  14   1  300.77   11.90
  -2  14  -1  292.87   12.30
   2  14   1  302.97   11.90
   2  14   1  308.07   11.70
  -2  14  -1  274.67   10.80
   2 -14   1  301.27   12.30
   2 -14   1  297.77   11.40
   2 -14   1  307.07   11.60
  -2 -14  -1  299.97   11.30
  -2 -14  -1  307.97   11.80
  -2 -14  -1  300.57   11.50
   2  14   2    2.70    3.30
  -2  14  -2    3.70    3.80
   2  14   2    2.60    2.90
  -2  14  -2    6.50    3.50
   2  14   2    1.10    3.20
   2  14   2    5.20    3.50
   2 -14   2    3.10    3.10
   2 -14   2   -0.80    3.10
   2 -14   2   10.70    3.90
  -2 -14  -2    3.30    3.20
  -2 -14  -2    1.50    3.30
   2  14   3   20.00    4.00
   2  14   3   20.60    4.00
  -2  14  -3   19.60    4.60
  -2  14  -3   11.30    4.30
   2  14   3   13.70    4.30
   2  14   3   19.70    4.20
  -2 -14  -3   18.40    4.20
   2 -14   3   20.40    4.30
  -2 -14  -3   20.60    4.60
   2 -14   3   27.70    4.40
   2 -14   3   13.80    4.90
  -2 -14  -3   26.10    5.10
   2  14   4    0.40    4.60
  -2  14  -4    1.30    5.30
   2  14   4    1.00    4.00
  -2  14  -4   -3.90    4.70
  -2 -14  -4    5.30    5.20
   2 -14   4    1.50    5.40
   2 -14   4   -8.80    4.30
  -2 -14  -4    4.00    5.10
   2 -14   4    3.40    4.00
  -2  15   6    3.70    4.90
   2  15  -6    6.40    6.20
   2  15  -6    6.30    5.80
   2 -15  -6   -3.00    4.90
   2 -15  -6   18.60   11.30
   2 -15  -6    2.80    3.80
  -2 -15   6    5.10    4.80
  -2 -15   6   12.90    5.80
   2  15  -5    4.70    4.60
   2  15  -5    3.70    5.40
  -2  15   5    7.10    4.10
  -2  15   5    2.30    4.70
   2 -15  -5    2.80    5.10
  -2 -15   5    7.20    4.70
  -2 -15   5    5.60    3.90
   2 -15  -5    6.00    4.40
   2 -15  -5    2.40    3.10
  -2  15   4    1.80    3.60
   2  15  -4    5.60    5.20
   2  15  -4    6.90    3.80
  -2 -15   4    0.70    3.60
  -2 -15   4    7.70    3.70
   2 -15  -4    4.10    3.00
   2 -15  -4    0.40    3.60
   2 -15  -4    3.90    4.00
  -2  15   3    3.50    4.30
   2  15  -3   -2.30    3.40
  -2  15   3    3.20    3.20
   2  15  -3   -2.80    4.20
   2 -15  -3    2.40    2.70
   2 -15  -3    3.70    3.30
  -2 -15   3    1.00    3.10
   2 -15  -3    1.10    3.20
  -2 -15   3    2.10    3.10
   2  15  -2    8.90    4.10
  -2  15   2   14.40    4.30
  -2  15   2   11.30    3.40
   2  15  -2   14.20    3.80
  -2 -15   2   14.90    3.20
   2 -15  -2    7.60    2.60
  -2 -15   2   12.40    3.60
   2 -15  -2   20.40    3.70
   2 -15  -2   13.70    3.40
   2  15  -1    3.50    4.00
   2  15  -1    4.60    3.60
  -2  15   1    1.00    5.70
  -2  15   1   -3.80    3.00
  -2 -15   1    0.50    2.30
  -2 -15   1   -1.90    2.60
  -2 -15   1    3.20    3.10
   2 -15  -1    2.70    3.00
  -2 -15   1    0.50    2.80
   2 -15  -1    1.90    2.90
   2  15   0    8.80    2.30
  -2  15   0   15.80    4.10
   2  15   0   15.40    3.60
   2  15   0   12.10    3.70
  -2  15   0   16.20    3.70
  -2 -15   0   18.40    3.50
  -2 -15   0   11.90    2.90
   2 -15   0    9.20    3.20
   2 -15   0    6.80    3.20
   2 -15   0    8.90    3.30
   2  15   1  219.38    9.40
  -2  15  -1  233.78   10.80
   2  15   1  242.98   10.20
   2  15   1  250.27   10.40
   2  15   1  240.68   10.50
  -2 -15  -1  219.78    9.60
  -2 -15  -1  222.58    9.80
   2 -15   1  248.98   10.50
  -2 -15  -1  213.88   10.20
   2 -15   1  234.48   10.90
   2 -15   1  224.98    9.90
  -2  15  -2    6.30    3.80
   2  15   2    8.50    3.90
   2  15   2   11.10    3.90
   2  15   2    8.20    3.90
  -2  15  -2    7.90    3.70
   2  15   2    4.80    5.70
  -2 -15  -2   12.50    3.70
   2 -15   2    2.50    7.40
   2 -15   2    1.40    3.60
  -2 -15  -2   15.80    4.00
   2 -15   2    9.10    3.70
  -2  15  -3   63.29    7.40
   2  15   3   54.59    6.60
   2  15   3   74.39    7.90
   2  15   3   58.49    6.70
  -2  15  -3   55.09    7.30
   2  15   3   67.19    6.10
  -2 -15  -3   54.99    6.40
  -2 -15  -3   50.09    6.50
   2 -15   3   65.29    6.60
  -2 -15  -3   71.09    8.30
   2 -15   3   59.89    8.40
   2 -15   3   62.69    6.90
  -2  15  -4    2.70    5.60
   2  15   4   -3.50    4.30
   2  15   4   -2.60    5.20
  -2  15  -4   -5.60    5.10
   2 -15   4    0.00    5.80
   2 -15   4    0.20    4.40
  -2 -15  -4    3.90    5.50
   2 -15   4    0.20    4.50
  -2 -15  -4    6.80    5.70
   2  16  -5    7.30    6.00
  -2  16   5   -0.70    4.30
   2  16  -5   -8.40    5.10
  -2  16   5   -1.40    4.20
   2 -16  -5    8.50    4.60
   2 -16  -5   -1.60    3.40
  -2 -16   5    1.00    4.80
   2 -16  -5   -0.80    4.80
  -2 -16   5    3.80    4.30
   2  16  -4    8.70    4.40
   2  16  -4    3.00    5.20
  -2  16   4   -1.10    3.60
  -2  16   4    3.80    4.00
  -2 -16   4   -1.90    4.10
   2 -16  -4   -0.80    3.20
   2 -16  -4   -3.20    4.10
  -2 -16   4    1.40    3.80
   2 -16  -4    1.40    3.90
   2  16  -3    1.50    3.70
  -2  16   3    3.50    3.50
   2  16  -3    3.70    4.60
  -2  16   3    3.60    3.60
  -2 -16   3    1.10    3.40
   2 -16  -3    0.40    3.00
  -2 -16   3    0.00    3.10
   2 -16  -3    3.70    3.70
   2 -16  -3    1.10    3.40
   2  16  -2   20.30    4.90
  -2  16   2   11.60    3.60
  -2  16   2    7.00    3.70
   2  16  -2   11.30    3.80
   2 -16  -2   12.70    3.10
  -2 -16   2   18.70    3.40
  -2 -16   2   14.70    3.80
   2 -16  -2   18.00    4.20
   2 -16  -2   15.60    3.00
   2  16  -1   13.80    3.90
   2  16  -1    8.60    4.20
  -2  16   1   14.80    3.80
  -2  16   1   18.70    4.10
  -2 -16   1    9.70    3.60
   2 -16  -1   12.20    3.50
  -2 -16   1   15.80    3.00
  -2 -16   1   12.50    2.80
   2 -16  -1    7.50    3.20
  -2  16   0   17.90    4.00
  -2  16   0   14.60    3.70
   2  16   0    8.30    3.80
   2  16   0   10.00    3.70
   2  16   0   15.40    2.60
   2 -16   0   16.70    3.70
  -2 -16   0   14.80    3.10
   2 -16   0   17.70    3.80
   2 -16   0    8.30    3.60
  -2 -16   0   19.60    3.90
  -2  16  -1   57.09    6.40
   2  16   1   48.40    4.60
   2  16   1   54.49    5.80
   2  16   1   42.10    6.20
   2  16   1   48.40    6.10
  -2 -16  -1   53.59    5.80
   2 -16   1   56.69    5.90
  -2 -16  -1   52.49    5.80
  -2 -16  -1   55.29    5.90
   2 -16   1   52.69    5.90
   2 -16   1   52.99    6.70
   2  16   2    1.60    4.20
   2  16   2    6.30    4.30
   2  16   2    1.10    4.00
   2  16   2    3.80    3.60
  -2  16  -2    3.40    4.00
  -2 -16  -2    5.80    4.10
   2 -16   2    6.70    4.30
   2 -16   2   -0.20    3.70
   2 -16   2   12.80    3.90
  -2 -16  -2    6.80    4.00
   2  16   3   18.60    4.80
   2  16   3   13.70    4.90
   2  16   3   12.80    4.40
   2  16   3   19.60    6.10
  -2  16  -3   16.80    5.10
   2 -16   3    5.50    4.30
   2 -16   3   10.30    4.40
  -2 -16  -3    4.60    4.40
  -2 -16  -3   12.90    5.10
   2 -16   3   10.60    5.30
   2  17  -5    1.30    6.10
  -2  17   5   -3.10    4.70
  -2  17   5    4.80    4.90
   2  17  -5    2.70    5.60
   2 -17  -5    0.30    5.60
   2 -17  -5    4.30    3.80
  -2 -17   5    0.60    4.80
   2 -17  -5   -0.80    5.20
  -2 -17   5    1.70    5.20
   2  17  -4    4.80    5.40
  -2  17   4   -5.10    4.20
  -2  17   4    9.10    4.50
   2  17  -4    4.40    4.70
  -2 -17   4    9.30    4.30
   2 -17  -4    1.30    4.30
   2 -17  -4    7.00    3.60
  -2 -17   4    6.40    4.40
   2 -17  -4    0.60    4.40
  -2  17   3    0.00    3.90
   2  17  -3    4.50    4.30
   2  17  -3   -3.70    4.90
  -2  17   3    2.80    3.80
  -2 -17   3    0.20    3.60
  -2 -17   3   -5.10    3.60
   2 -17  -3   -2.60    4.20
   2 -17  -3    1.70    3.90
   2 -17  -3    0.90    3.20
  -2  17   2   16.80    4.40
   2  17  -2    6.60    5.00
  -2  17   2   16.30    4.10
   2  17  -2    4.20    4.10
   2 -17  -2   17.00    4.10
  -2 -17   2    5.60    3.80
   2 -17  -2   11.50    3.40
  -2 -17   2   11.50    3.30
  -2  17   1   27.10    5.00
  -2  17   1   24.40    4.40
   2  17  -1   32.70    5.40
   2  17  -1   23.90    4.60
   2 -17  -1   26.70    4.50
   2 -17  -1   25.30    4.10
  -2 -17   1   23.40    4.40
   2  17   0   14.20    4.40
   2  17   0   12.10    4.00
  -2  17   0   18.50    4.30
  -2  17   0   13.70    4.20
  -2 -17   0   18.10    3.60
   2 -17   0   18.20    3.90
  -2 -17   0   15.50    4.00
   2 -17   0   11.00    3.80
   2  17   1    6.60    3.30
   2  17   1    7.30    4.10
   2  17   1   14.40    4.50
  -2  17  -1   17.00    4.60
   2  17   1    8.10    3.70
  -2 -17  -1   -1.30    3.60
  -2 -17  -1    4.70    3.90
   2 -17   1   11.50    4.10
   2 -17   1    7.10    3.90
  -2 -17  -1    6.90    3.80
   2  17   2   18.90    4.30
   2  17   2   24.40    5.00
   2  17   2   15.50    5.00
  -2  17  -2   11.20    4.90
   2  17   2   20.70    5.00
  -2 -17  -2   15.10    4.60
   2 -17   2   19.50    5.00
  -2 -17  -2   12.40    4.50
   2 -17   2   12.80    4.40
   2 -17   2   20.30    4.70
   2  17   3    0.60    4.90
   2  17   3    7.40    4.50
   2  17   3   -0.10    4.80
  -2  17  -3   14.00    5.60
   2 -17   3    6.70    4.70
   2 -17   3   -2.80    4.50
  -2 -17  -3    6.20    5.60
  -2 -17  -3    5.10    4.70
   2 -17   3    2.00    5.60
  -2  18   4    2.90    5.00
   2  18  -4    6.50    6.00
  -2  18   4   -1.50    4.80
   2  18  -4   -4.50    5.00
   2 -18  -4    7.10    3.80
  -2 -18   4    0.40    4.90
  -2 -18   4    7.60    4.90
   2 -18  -4   10.60    4.90
  -2  18   3   11.70    4.70
   2  18  -3    4.70    4.70
  -2  18   3    6.40    4.20
   2  18  -3   -2.70    5.50
  -2 -18   3    0.10    4.00
   2 -18  -3    1.60    4.30
  -2 -18   3    1.20    4.10
   2 -18  -3    8.10    3.50
  -2  18   2   25.90    5.10
   2  18  -2   11.50    5.10
   2  18  -2   21.30    5.20
  -2  18   2   15.30    4.70
   2 -18  -2   20.40    4.50
  -2 -18   2    6.40    4.10
  -2 -18   2   14.80    3.70
   2 -18  -2   18.40    4.00
   2  18  -1   14.70    4.70
   2  18  -1   -7.00    4.80
  -2  18   1   -1.30    4.10
  -2  18   1    3.40    4.50
  -2 -18   1    3.10    3.30
   2 -18  -1    4.00    3.50
   2 -18  -1    8.60    4.10
  -2 -18   1    5.20    4.00
  -2  18   0    0.80    4.10
  -2  18   0    5.20    3.90
   2  18   0    1.90    4.20
   2  18   0   -9.50    4.70
  -2 -18   0    4.80    4.10
   2 -18   0    4.70    3.80
   2 -18   0    3.70    4.00
  -2 -18   0   -1.90    4.80
   2 -18   0   -2.20    3.70
   2  18   1   10.90    6.90
   2  18   1   18.00    5.10
  -2  18  -1    7.70    4.60
   2  18   1    8.50    4.30
  -2  18  -1   25.60    5.40
   2 -18   1   14.60    5.10
   2 -18   1   22.50    4.80
   2 -18   1   13.90    4.40
  -2 -18  -1   22.00    5.40
  -2 -18  -1   22.10    4.60
   2  18   2   10.80    4.30
   2  18   2   23.10    5.00
   2  18   2   22.80    5.30
   2  18   2   29.10    5.50
  -2  18  -2   23.60    5.70
   2 -18   2   12.40    4.80
   2 -18   2   11.20    5.00
  -2 -18  -2   21.10    5.00
   2 -18   2   20.60    5.80
   2  19  -3    6.30    5.00
  -2  19   3   -0.50    5.00
   2  19  -3    4.00    5.90
  -2  19   3    4.40    5.10
  -2 -19   3    5.10    4.60
  -2 -19   3    4.80    4.80
   2 -19  -3   -4.00    3.70
   2 -19  -3   11.90    4.90
  -2  19   2    6.60    4.80
   2  19  -2    5.30    5.70
   2  19  -2    5.30    4.80
  -2  19   2    3.70    4.90
  -2 -19   2    8.20    4.50
   2 -19  -2    5.30    4.00
   2 -19  -2    3.00    4.60
  -2 -19   2    6.10    4.00
   2  19  -1    4.70    4.70
  -2  19   1   -2.80    4.50
  -2  19   1   -7.10    4.60
   2 -19  -1    1.50    3.80
   2 -19  -1    0.70    4.20
  -2 -19   1    2.60    3.40
  -2 -19   1    0.00    4.30
  -2  19   0   11.80    4.60
   2  19   0    6.10    4.90
  -2  19   0    1.80    5.10
   2 -19   0    6.00    4.60
  -2 -19   0   11.90    4.70
   2 -19   0    0.10    4.30
   2 -19   0    7.20    4.40
   2  19   1   -2.40    4.80
  -2  19  -1   11.30    4.90
   2  19   1   -7.80    4.50
  -2  19  -1   -8.30    4.80
  -2 -19  -1   -0.50    4.50
   2 -19   1   -1.10    4.70
   2 -19   1    4.90    4.90
   2 -19   1    7.70    4.80
  -2  20   1   21.80    5.90
  -2  20   1   10.80    5.40
   2  20  -1   20.80    6.20
   2 -20  -1   14.60    5.50
  -2 -20   1   16.50    4.10
   2 -20  -1   17.00    4.90
  -2 -20   1   23.30    5.30
   3   0  -9    7.40    5.30
  -3   0   9    3.80    4.70
  -3   0   9    2.70    4.80
   3   0  -9   -6.60    6.00
   3   0  -9    2.60    6.20
   3   0  -8    3.20    3.90
   3   0  -8    6.60    5.00
   3   0  -8    0.50    4.60
  -3   0   8   -0.90    3.50
  -3   0   8    2.70    4.10
   3   0  -7   -1.80    3.80
  -3   0   7    3.70    2.80
   3   0  -7    2.00    3.10
   3   0  -7    6.20    3.40
  -3   0   7    2.00    2.80
   3   0  -6   29.50    4.20
  -3   0   6   26.70    3.30
   3   0  -6   26.90    3.70
  -3   0   6   32.00    4.50
   3   0  -6   30.70    3.60
   3   0  -6   25.80    3.40
   3   0  -6   26.70    2.90
  -3   0   6   23.80    2.70
   3   0  -6   19.10    3.90
  -3   0   5    0.90    1.80
  -3   0   5   -1.20    1.60
   3   0  -5    4.80    2.70
   3   0  -5   -1.90    1.60
  -3   0   5   -2.50    1.90
   3   0  -5    0.00    2.00
  -3   0   5   -0.20    1.90
   3   0  -5    1.40    2.30
   3   0  -5    3.40    2.60
   3   0  -5    3.70    1.50
   3   0  -4   21.60    2.50
  -3   0   4   25.10    2.90
  -3   0   4   18.70    2.70
   3   0  -4   23.30    2.00
  -3   0   4   20.10    2.50
   3   0  -4   21.10    2.50
  -3   0   4   22.30    2.70
   3   0  -4   19.00    2.40
   3   0  -4   16.60    2.30
   3   0  -4   26.80    3.70
  -3   0   4   21.00    2.00
   3   0  -3    0.10    1.10
  -3   0   3   -1.90    1.20
   3   0  -3    0.10    0.80
   3   0  -3   -0.40    1.20
   3   0  -3    2.10    1.20
  -3   0   3   -0.10    0.80
  -3   0   3    0.30    1.30
  -3   0   3    1.70    1.20
  -3   0   3    0.70    1.20
   3   0  -3    1.70    1.40
   3   0  -3    0.40    1.10
  -3   0   2   29.40    2.30
   3   0  -2   29.30    2.00
  -3   0   2   29.50    2.40
  -3   0   2   31.30    2.20
  -3   0   2   28.90    2.00
   3   0  -2   31.80    2.20
   3   0  -2   31.20    2.30
   3   0  -2   31.20    1.80
   3   0  -2   31.60    2.50
   3   0  -2   29.20    2.30
  -3   0   2   27.60    1.70
   3   0  -2   29.90    1.70
  -3   0   2   30.40    1.90
   3   0  -1    1.20    0.80
   3   0  -1   -1.70    0.70
   3   0  -1    1.70    1.10
  -3   0   1    0.60    0.80
   3   0  -1    0.90    1.00
   3   0  -1   -0.10    0.60
  -3   0   1    0.60    1.40
   3   0  -1    0.40    0.80
  -3   0   1   -0.10    1.00
  -3   0   1   -1.40    1.00
  -3   0   1    1.30    1.00
  -3   0   1   -0.60    0.60
   3   0  -1    0.30    0.90
   3   0  -1    1.50    1.00
   3   0   0  632.34   19.80
   3   0   0  649.64   19.40
  -3   0   0  639.14   19.60
   3   0   0  648.64   19.40
   3   0   0  647.24   19.50
  -3   0   0  653.53   19.40
   3   0   0  637.44   19.40
  -3   0   0  626.94   19.50
   3   0   0  585.94   19.30
  -3   0   0  636.94   19.30
  -3   0   0  652.63   19.90
   3   0   1   -0.20    1.20
   3   0   1   -1.20    1.30
   3   0   1    0.40    1.10
  -3   0  -1   -2.10    1.10
  -3   0  -1   -0.10    1.80
  -3   0  -1    1.00    1.60
  -3   0  -1    1.80    1.30
  -3   0  -2  295.87   10.60
   3   0   2  278.37    9.30
   3   0   2  299.37   10.40
  -3   0  -2  283.17   10.30
  -3   0  -2  291.47    9.40
   3   0   2  265.97   11.90
  -3   0  -2  301.97   11.20
  -3   0  -2  311.67   10.70
  -3   0  -3   -1.00    2.40
   3   0   3   -1.00    2.10
  -3   0  -3    3.10    2.60
  -3   0  -3    1.30    2.40
  -3   0  -3    2.10    2.30
   3   0   3   -1.30    2.00
  -3   0  -4    4.70    3.00
   3   0   4    7.60    3.10
  -3   0  -4    4.50    3.50
  -3   0  -4    4.90    3.40
  -3   0  -5    2.80    3.60
  -3   0  -5    5.10    4.50
   3   0   5   -1.70    3.50
  -3   0  -5   -0.60    4.10
   3   0   6    2.90    4.50
  -3   0  -6    3.40    5.80
  -3   0  -6    4.10    5.60
   3   1  -9   -7.00    6.00
  -3   1   9    8.20    5.00
   3   1  -9   10.20    6.20
   3   1  -9    7.40    5.50
  -3   1   9   -3.40    4.60
   3  -1  -9   -5.10    5.80
  -3  -1   9    5.50    6.10
   3  -1  -9   -7.70    6.00
  -3  -1   9    6.00    4.70
   3  -1  -9    6.70    5.60
   3   1  -8    5.40    4.10
   3   1  -8    6.10    4.80
  -3   1   8   -2.80    3.40
  -3   1   8    5.20    3.70
   3   1  -8  -10.10    4.40
   3  -1  -8   -3.80    4.70
  -3  -1   8   -0.80    3.50
  -3  -1   8    0.80    3.50
   3  -1  -8    3.80    4.20
   3  -1  -8   -0.30    4.50
  -3   1   7  216.88    8.80
  -3   1   7  182.48    7.90
   3   1  -7  197.68   10.30
   3   1  -7  205.68   10.70
   3   1  -7  220.48    9.70
  -3   1   7  210.58    9.30
  -3  -1   7  222.68    8.60
   3  -1  -7  210.48   10.10
  -3  -1   7  215.58    9.30
   3  -1  -7  216.38    9.80
  -3  -1   7  177.18    9.80
   3  -1  -7  202.88   10.50
  -3  -1   7  198.78    8.00
   3  -1  -7  213.48    8.80
   3   1  -6   13.80    3.20
   3   1  -6   14.10    3.60
  -3   1   6   11.60    2.70
  -3   1   6   11.20    2.20
   3   1  -6   10.40    2.20
   3   1  -6    7.90    2.60
  -3   1   6   10.00    2.90
  -3  -1   6    3.10    2.40
  -3  -1   6   11.70    3.00
   3  -1  -6   14.40    3.30
   3  -1  -6   13.60    2.30
  -3  -1   6   12.20    2.20
   3  -1  -6    7.00    3.40
   3  -1  -6   12.20    2.40
  -3  -1   6   10.30    2.30
   3  -1  -6   10.80    3.40
   3  -1  -6    8.60    2.70
   3   1  -5   89.59    4.20
   3   1  -5   79.89    7.30
   3   1  -5   90.09    6.40
   3   1  -5   90.99    5.60
  -3   1   5   92.39    5.00
   3   1  -5   88.69    4.60
  -3   1   5   89.19    4.60
  -3   1   5   92.59    5.00
   3   1  -5   88.89    5.80
  -3  -1   5   90.59    4.20
   3  -1  -5   80.19    5.40
   3  -1  -5   87.99    5.60
   3  -1  -5   89.69    5.20
   3  -1  -5   87.39    4.30
  -3  -1   5   94.59    4.90
  -3  -1   5   90.49    4.60
   3  -1  -5   89.89    4.40
  -3  -1   5   88.59    5.20
   3  -1  -5   85.49    5.20
   3   1  -4  227.28    8.50
   3   1  -4  221.58    7.30
   3   1  -4  214.28    8.00
  -3   1   4  216.18    8.00
   3   1  -4  220.28    8.30
  -3   1   4  216.98    8.10
  -3   1   4  224.48    8.30
   3   1  -4  215.08    8.60
  -3   1   4  210.08    8.20
  -3   1   4  228.58    8.40
   3   1  -4  218.38    7.80
  -3   1   4  230.08    7.60
   3  -1  -4  213.58    8.50
  -3  -1   4  217.78    8.10
   3  -1  -4  222.18    7.80
   3  -1  -4  222.68    8.20
  -3  -1   4  217.48    8.20
  -3  -1   4  227.68    8.60
  -3  -1   4  219.08    8.00
   3  -1  -4  215.78    8.40
  -3  -1   4  215.98    7.20
   3  -1  -4  226.88    8.40
   3   1  -3 2284.97   67.19
   3   1  -3 2301.67   67.39
   3   1  -3 2325.97   66.59
  -3   1   3 2265.97   66.79
  -3   1   3 2364.06   67.19
   3   1  -3 2250.67   67.59
  -3   1   3 2320.27   67.49
   3   1  -3 2370.96   67.29
  -3   1   3 2105.99   67.09
  -3   1   3 2377.66   67.69
   3   1  -3 2233.68   67.09
  -3   1   3 2347.77   67.49
   3   1  -3 2101.09   68.39
   3  -1  -3 2402.46   67.69
   3  -1  -3 2418.46   68.49
   3  -1  -3 2357.96   66.89
  -3  -1   3 2328.87   67.49
  -3  -1   3 2338.47   66.49
  -3  -1   3 2345.87   67.19
  -3  -1   3 2313.27   67.49
  -3  -1   3 2413.26   67.69
   3  -1  -3 2252.97   67.09
   3  -1  -3 2328.07   67.19
  -3  -1   3 2318.17   68.09
   3  -1  -3 2312.27   67.39
   3  -1  -3 2404.26   67.29
   3   1  -2   45.10    2.50
   3   1  -2   41.80    2.80
   3   1  -2   41.50    1.90
   3   1  -2   39.10    2.20
  -3   1   2   42.70    2.30
  -3   1   2   39.90    2.20
   3   1  -2   41.50    2.60
  -3   1   2   43.30    2.70
  -3   1   2   43.20    2.70
  -3   1   2   42.50    2.60
   3   1  -2   48.80    2.60
  -3   1   2   39.50    2.20
   3   1  -2   41.60    2.40
  -3  -1   2   38.50    2.40
  -3  -1   2   43.90    2.70
   3  -1  -2   38.90    2.20
   3  -1  -2   40.60    2.40
   3  -1  -2   42.60    2.20
  -3  -1   2   41.50    2.20
   3  -1  -2   41.10    2.70
   3  -1  -2   43.20    2.60
  -3  -1   2   42.90    2.60
   3  -1  -2   44.00    2.50
   3  -1  -2   44.10    2.50
   3  -1  -2   42.00    2.40
  -3  -1   2   42.20    2.00
  -3  -1   2   41.00    2.60
   3   1  -1  345.37   11.80
   3   1  -1  397.16   11.70
  -3   1   1  366.96   11.90
   3   1  -1  361.96   11.80
   3   1  -1  389.56   11.40
   3   1  -1  363.46   11.70
  -3   1   1  379.76   12.10
  -3   1   1  392.26   12.00
   3   1  -1  349.57   12.00
  -3   1   1  386.66   11.20
  -3   1   1  352.96   11.50
   3   1  -1  370.66   12.00
  -3   1   1  385.26   12.00
   3   1  -1  380.96   11.50
   3  -1  -1  369.06   11.60
   3  -1  -1  377.46   11.80
   3  -1  -1  378.06   11.90
   3  -1  -1  373.76   11.80
   3  -1  -1  369.16   11.80
   3  -1  -1  344.57   11.70
  -3  -1   1  375.46   11.90
  -3  -1   1  355.56   11.40
  -3  -1   1  375.06   11.90
   3  -1  -1  381.96   11.30
   3  -1  -1  369.66   12.00
  -3  -1   1  370.16   12.10
  -3  -1   1  387.16   11.30
  -3  -1   1  354.36   11.70
  -3   1   0  109.99    4.80
   3   1   0  116.39    5.00
   3   1   0  109.79    4.40
  -3   1   0  113.59    4.80
   3   1   0   98.69    4.30
   3   1   0  105.49    4.40
  -3   1   0  110.69    4.40
   3   1   0  115.39    4.30
  -3   1   0  111.69    4.40
  -3   1   0  112.69    4.60
   3   1   0  111.79    4.50
   3  -1   0  112.79    4.70
  -3  -1   0  108.09    4.20
   3  -1   0   98.59    4.30
   3  -1   0  105.09    4.50
  -3  -1   0  111.09    4.40
   3   1   1 1837.42   53.89
   3   1   1 1987.50   53.49
   3   1   1 1861.81   53.79
  -3   1  -1 1813.92   53.89
   3   1   1 1718.23   53.29
  -3   1  -1 1905.81   53.49
  -3   1  -1 1831.02   54.09
  -3   1  -1 1845.02   54.29
  -3  -1  -1 1830.52   53.99
  -3  -1  -1 1802.32   54.39
   3  -1   1 1823.42   53.79
   3  -1   1 1655.03   53.29
   3  -1   1 1890.91   53.79
   3  -1   1 1820.72   53.79
  -3  -1  -1 1810.82   53.79
  -3  -1  -1 1928.11   53.39
   3   1   2   19.50    2.40
  -3   1  -2   23.50    3.20
  -3   1  -2   19.60    2.70
   3   1   2   15.60    2.00
  -3   1  -2   20.60    2.60
   3   1   2   23.50    2.90
  -3   1  -2   21.30    2.00
  -3  -1  -2   21.20    2.60
   3  -1   2   17.20    2.40
  -3  -1  -2   19.80    1.90
   3  -1   2   21.00    2.70
   3  -1   2   17.20    2.20
   3  -1   2   22.10    2.70
  -3  -1  -2   19.60    3.00
  -3   1  -3   16.10    3.40
   3   1   3   14.00    2.30
  -3   1  -3   17.40    3.00
   3   1   3   15.10    2.80
  -3   1  -3   16.40    3.20
  -3   1  -3   16.00    3.20
  -3  -1  -3   16.40    3.40
  -3  -1  -3   11.60    2.50
  -3  -1  -3   18.20    3.00
   3  -1   3   17.30    2.70
   3  -1   3   17.70    3.00
  -3  -1  -3   18.80    3.00
  -3   1  -4    5.40    3.20
  -3   1  -4    3.10    3.80
  -3   1  -4    4.60    2.90
   3   1   4    2.90    2.80
   3  -1   4    6.70    2.90
  -3  -1  -4    4.50    3.30
  -3  -1  -4   -0.10    3.00
  -3  -1  -4   -1.10    3.20
   3   1   5    5.40    3.70
  -3   1  -5    9.80    4.50
  -3   1  -5   -0.50    4.40
  -3   1  -5    8.00    3.90
  -3  -1  -5    6.30    3.90
   3  -1   5    1.40    3.50
  -3  -1  -5    4.20    4.40
  -3  -1  -5   -1.00    4.30
  -3   1  -6   18.60    5.70
   3   1   6   11.70    4.80
  -3   1  -6   10.50    6.10
  -3   1  -6    9.70    6.20
  -3  -1  -6   21.90    6.20
  -3  -1  -6   13.50    5.50
  -3  -1  -6   11.80    6.10
   3  -1   6    8.40    4.80
   3   2  -9    9.20    5.60
   3   2  -9   15.70    6.70
  -3   2   9    4.10    5.10
  -3   2   9    9.60    5.20
   3  -2  -9   15.00    5.70
  -3  -2   9    0.30    4.50
   3  -2  -9    7.00    6.00
   3  -2  -9   15.60    6.60
  -3   2   8   -0.50    3.60
   3   2  -8    9.60    5.40
   3   2  -8    3.60    4.00
  -3   2   8   10.20    4.20
   3   2  -8    0.90    4.70
   3  -2  -8    4.30    4.40
  -3  -2   8    3.00    3.60
   3  -2  -8    0.30    4.40
   3  -2  -8   -6.40    4.60
  -3  -2   8    1.50    3.60
  -3   2   7   83.29    6.00
   3   2  -7   74.99    6.00
   3   2  -7   83.19    7.80
   3   2  -7   76.79    6.90
  -3   2   7   83.29    5.70
   3  -2  -7   71.69    6.40
  -3  -2   7   74.09    7.20
  -3  -2   7   73.39    6.00
   3  -2  -7   80.79    7.40
  -3  -2   7   73.39    5.10
   3  -2  -7   75.99    6.50
   3  -2  -7   86.69    5.60
  -3  -2   7   82.89    5.30
  -3   2   6   10.40    3.00
  -3   2   6   11.20    2.40
   3   2  -6   16.70    3.90
  -3   2   6    6.10    2.80
   3   2  -6   14.80    3.00
   3   2  -6    7.50    2.80
  -3  -2   6    8.90    2.70
   3  -2  -6   12.00    3.00
  -3  -2   6   11.70    2.20
   3  -2  -6   11.70    2.40
   3  -2  -6    5.60    3.20
  -3  -2   6   14.50    3.50
   3  -2  -6    6.20    2.20
   3  -2  -6   13.40    3.40
  -3  -2   6   13.70    2.40
   3  -2  -6   11.90    2.80
   3   2  -5   78.09    4.50
   3   2  -5   76.69    5.70
  -3   2   5   71.29    4.40
   3   2  -5   74.69    3.60
   3   2  -5   72.09    4.80
  -3   2   5   76.49    4.60
  -3   2   5   73.79    4.20
   3  -2  -5   75.69    4.10
  -3  -2   5   77.29    3.70
  -3  -2   5   72.59    4.40
   3  -2  -5   74.39    5.10
   3  -2  -5   74.79    4.00
   3  -2  -5   71.29    4.80
  -3  -2   5   69.99    4.10
  -3  -2   5   76.09    5.10
   3  -2  -5   71.69    5.00
  -3  -2   5   70.79    3.50
   3  -2  -5   70.09    4.60
  -3   2   4    9.60    2.10
   3   2  -4   10.30    1.80
  -3   2   4   13.90    2.00
  -3   2   4   13.60    1.80
  -3   2   4   12.50    2.00
   3   2  -4   13.90    2.50
   3   2  -4   12.00    1.90
   3   2  -4   18.30    2.80
   3   2  -4   11.10    1.80
  -3   2   4   14.60    2.00
   3   2  -4   11.90    1.40
  -3  -2   4   16.70    2.40
   3  -2  -4   14.20    2.90
   3  -2  -4   13.90    1.90
  -3  -2   4   12.30    2.10
  -3  -2   4   12.90    1.30
   3  -2  -4   10.30    2.50
   3  -2  -4   11.60    1.80
  -3  -2   4   10.60    1.90
   3  -2  -4   11.80    1.90
   3  -2  -4    9.00    1.90
  -3  -2   4   10.00    2.10
  -3   2   3 1084.09   33.80
   3   2  -3 1150.88   34.10
  -3   2   3 1108.39   34.10
  -3   2   3 1127.89   33.90
  -3   2   3 1139.79   34.40
   3   2  -3 1143.79   33.90
   3   2  -3 1115.69   33.90
   3   2  -3 1143.49   33.10
  -3   2   3 1146.29   33.70
   3   2  -3 1148.09   34.40
   3   2  -3 1133.79   34.00
   3   2  -3 1175.58   34.30
   3  -2  -3 1175.18   34.30
  -3  -2   3 1221.58   34.50
   3  -2  -3 1156.58   34.40
   3  -2  -3 1137.29   34.10
  -3  -2   3 1143.19   34.20
   3  -2  -3 1158.88   33.80
   3  -2  -3 1132.09   33.90
  -3  -2   3 1139.59   34.30
   3  -2  -3 1144.89   33.90
  -3  -2   3 1148.59   33.90
  -3  -2   3 1117.79   33.10
   3  -2  -3 1187.98   33.80
  -3  -2   3 1102.79   34.30
  -3   2   2   63.09    3.30
   3   2  -2   56.09    2.70
  -3   2   2   56.89    2.70
  -3   2   2   65.49    3.30
   3   2  -2   63.49    2.90
  -3   2   2   60.39    2.80
   3   2  -2   59.49    2.90
   3   2  -2   63.99    3.60
  -3   2   2   60.39    3.20
   3   2  -2   57.09    3.00
  -3   2   2   61.99    2.80
   3   2  -2   60.99    3.10
   3   2  -2   58.59    2.60
   3  -2  -2   54.89    3.20
   3  -2  -2   59.59    3.00
   3  -2  -2   58.79    3.10
  -3  -2   2   61.19    3.00
   3  -2  -2   56.69    2.80
  -3  -2   2   55.69    2.70
   3  -2  -2   54.99    2.70
  -3  -2   2   56.29    3.10
  -3  -2   2   59.89    3.20
   3  -2  -2   58.99    2.80
  -3  -2   2   60.39    2.30
   3  -2  -2   57.79    2.80
  -3  -2   2   63.19    3.30
   3  -2  -2   59.39    3.10
  -3   2   1   12.70    1.60
   3   2  -1   13.00    1.60
  -3   2   1   12.30    1.70
   3   2  -1    9.70    1.40
   3   2  -1   12.80    1.80
  -3   2   1   14.80    1.90
  -3   2   1   13.90    1.60
   3   2  -1   11.80    1.50
   3   2  -1   12.70    1.30
  -3   2   1   11.50    1.50
   3   2  -1   15.70    1.70
  -3   2   1   12.70    1.20
   3   2  -1   13.40    1.80
   3   2  -1   11.30    1.30
  -3  -2   1   10.80    1.20
  -3  -2   1   11.80    1.60
  -3  -2   1   12.30    1.60
   3  -2  -1   12.90    1.60
  -3  -2   1    9.80    1.80
   3  -2  -1   13.00    1.60
   3  -2  -1   14.10    1.70
   3  -2  -1   13.60    1.40
   3  -2  -1   14.10    1.70
   3  -2  -1   12.40    1.50
  -3   2   0  146.29    5.60
   3   2   0  140.99    6.10
  -3   2   0  138.49    5.40
   3   2   0  144.79    5.50
   3   2   0  143.49    5.10
  -3   2   0  143.79    5.50
   3   2   0  144.69    4.90
  -3   2   0  137.79    5.60
  -3   2   0  151.88    5.90
   3   2   0  151.88    5.40
   3   2   0  133.79    5.30
  -3  -2   0  142.09    5.50
   3  -2   0  141.49    5.50
  -3  -2   0  142.79    5.20
   3  -2   0  143.19    5.40
   3  -2   0  131.49    5.50
  -3  -2   0  131.69    5.10
   3  -2   0  146.59    5.60
   3  -2   0  148.69    5.80
  -3  -2   0  147.69    5.40
  -3  -2   0  143.69    6.10
   3  -2   0  147.99    5.40
   3   2   1 4017.80  120.19
  -3   2  -1 4219.98  121.09
   3   2   1 4208.28  120.59
  -3   2  -1 4234.98  120.39
  -3   2  -1 4424.26  121.09
  -3   2  -1 4234.48  121.09
   3   2   1 4206.88  120.79
   3  -2   1 4318.47  120.89
   3  -2   1 3617.44  120.19
  -3  -2  -1 4204.28  120.49
  -3  -2  -1 4296.17  120.99
   3  -2   1 4237.18  120.59
  -3  -2  -1 4200.68  120.19
  -3  -2  -1 4197.58  120.49
   3  -2   1 4219.88  120.69
  -3  -2  -1 4171.98  121.29
  -3   2  -2   18.40    2.10
  -3   2  -2   17.90    2.80
   3   2   2   17.90    2.50
   3   2   2   16.20    2.00
  -3   2  -2   16.70    2.50
  -3   2  -2   21.00    2.80
  -3   2  -2   19.70    3.00
   3  -2   2   15.00    1.80
  -3  -2  -2   19.20    2.30
   3  -2   2   16.80    2.40
  -3  -2  -2   17.00    1.90
  -3  -2  -2   18.20    3.10
  -3  -2  -2   17.20    2.80
  -3  -2  -2   16.60    2.40
   3  -2   2   19.30    2.40
   3  -2   2   19.40    2.40
  -3   2  -3  159.18    7.30
   3   2   3  150.58    7.00
  -3   2  -3  167.38    8.20
  -3   2  -3  148.69    7.60
  -3   2  -3  146.69    7.50
   3  -2   3  160.28    7.10
  -3  -2  -3  155.98    8.10
   3  -2   3  149.99    7.00
  -3  -2  -3  150.08    7.00
  -3  -2  -3  160.58    7.60
  -3  -2  -3  157.38    7.30
  -3   2  -4   -1.50    2.80
   3   2   4   10.60    3.10
  -3   2  -4    5.90    3.60
  -3   2  -4    6.70    3.90
   3  -2   4    7.50    3.10
  -3  -2  -4    8.70    4.20
  -3  -2  -4    4.40    3.30
  -3  -2  -4    1.40    3.00
   3   2   5   10.40    3.80
  -3   2  -5    8.20    4.70
  -3   2  -5    9.80    4.50
  -3   2  -5    9.20    4.00
  -3  -2  -5   -2.10    4.40
  -3  -2  -5    8.00    4.30
  -3  -2  -5    6.60    4.00
   3  -2   5    6.70    3.90
  -3   2  -6   13.50    6.40
   3   2   6   15.90    5.00
  -3   2  -6   21.90    5.70
  -3   2  -6   16.70    6.40
  -3  -2  -6   15.10    6.50
   3  -2   6   20.10    5.00
  -3  -2  -6   19.40    5.70
  -3  -2  -6   13.60    6.40
  -3   3   9    7.40    5.20
  -3   3   9    4.80    4.80
   3   3  -9   -1.70    6.30
   3  -3  -9   -3.90    6.20
  -3  -3   9    8.90    4.90
   3  -3  -9    3.60    6.10
   3  -3  -9    5.20    5.70
   3   3  -8    7.60    3.90
  -3   3   8   11.80    4.20
  -3   3   8   15.20    4.10
   3   3  -8    0.60    5.20
   3   3  -8    7.00    4.80
   3  -3  -8    8.50    4.70
   3  -3  -8    2.30    5.10
   3  -3  -8    5.60    3.80
  -3  -3   8    2.80    3.80
  -3  -3   8    7.60    3.50
   3  -3  -8    4.70    4.50
  -3   3   7    5.70    3.00
   3   3  -7    1.00    3.60
   3   3  -7    5.90    3.30
   3  -3  -7    2.90    3.40
  -3  -3   7    2.40    3.10
   3  -3  -7    2.20    3.60
   3  -3  -7    1.60    3.40
  -3  -3   7    2.20    2.40
  -3  -3   7    0.30    4.40
  -3  -3   7    4.30    2.60
   3  -3  -7    2.40    2.90
   3   3  -6   74.79    5.10
  -3   3   6   72.09    4.40
  -3   3   6   70.99    5.40
   3   3  -6   72.39    6.00
   3   3  -6   70.29    6.60
  -3   3   6   71.19    5.10
   3  -3  -6   73.99    5.40
  -3  -3   6   72.59    4.60
  -3  -3   6   73.49    5.00
   3  -3  -6   68.19    4.50
   3  -3  -6   67.89    5.40
   3  -3  -6   82.49    6.80
   3  -3  -6   68.19    6.00
   3  -3  -6   68.79    6.00
  -3  -3   6   80.29    6.60
  -3  -3   6   69.69    4.20
  -3   3   5  136.49    5.80
  -3   3   5  135.09    6.10
  -3   3   5  136.29    6.20
   3   3  -5  132.89    6.40
   3   3  -5  128.89    7.30
   3  -3  -5  133.89    6.50
   3  -3  -5  132.49    6.60
  -3  -3   5  120.59    7.20
  -3  -3   5  132.39    5.90
  -3  -3   5  130.99    4.90
   3  -3  -5  133.79    6.60
   3  -3  -5  124.39    6.30
   3  -3  -5  131.79    5.60
  -3  -3   5  132.39    6.10
  -3  -3   5  134.49    4.90
  -3  -3   5  130.59    7.00
   3  -3  -5  139.89    5.80
   3   3  -4    7.70    2.50
  -3   3   4    8.60    1.90
   3   3  -4    8.50    1.60
   3   3  -4   10.50    1.70
  -3   3   4    9.80    1.90
  -3   3   4   10.50    1.90
  -3   3   4   11.50    1.90
   3  -3  -4    9.30    1.90
   3  -3  -4   12.40    2.30
  -3  -3   4    8.70    1.80
   3  -3  -4   13.70    2.40
  -3  -3   4   10.10    1.90
   3  -3  -4   10.30    2.20
   3  -3  -4    8.40    1.70
   3  -3  -4    7.80    1.90
  -3  -3   4   10.20    2.00
   3   3  -3    2.10    1.60
  -3   3   3    3.40    1.40
   3   3  -3   -0.10    1.30
  -3   3   3    1.70    1.20
   3   3  -3    0.80    1.00
  -3   3   3    1.60    1.30
   3   3  -3    2.50    2.00
  -3   3   3    1.20    1.30
   3   3  -3    2.00    1.10
  -3   3   3    0.30    1.20
   3   3  -3    2.40    1.40
  -3   3   3    0.20    1.00
   3  -3  -3   -0.90    1.20
  -3  -3   3    1.00    1.30
   3  -3  -3    3.60    1.40
   3  -3  -3    1.80    1.20
   3  -3  -3    4.20    1.40
   3  -3  -3    0.60    1.10
   3  -3  -3    1.20    1.30
   3  -3  -3    1.70    1.30
  -3  -3   3    1.30    1.80
  -3  -3   3    0.10    1.20
  -3  -3   3   -0.50    1.80
  -3  -3   3   -0.10    1.30
  -3   3   2  128.89    4.70
  -3   3   2  120.49    5.00
  -3   3   2  122.79    4.60
   3   3  -2  119.99    4.60
   3   3  -2  125.89    4.80
   3   3  -2  121.59    4.70
   3   3  -2  118.09    4.90
   3   3  -2  103.19    4.40
  -3   3   2  125.29    5.20
  -3  -3   2  119.39    5.00
   3  -3  -2  123.29    4.70
   3  -3  -2  120.09    4.90
  -3  -3   2  125.59    5.00
   3  -3  -2  109.89    4.40
   3  -3  -2  121.19    4.70
   3  -3  -2  121.29    4.40
   3  -3  -2  121.89    4.40
  -3  -3   2  117.79    5.60
  -3  -3   2  105.79    4.60
   3  -3  -2  117.29    5.00
  -3  -3   2  123.89    4.60
   3  -3  -2  128.39    5.10
   3   3  -1   77.99    3.50
   3   3  -1   79.29    3.60
   3   3  -1   77.79    4.00
  -3   3   1   80.29    3.10
  -3   3   1   84.09    4.00
   3   3  -1   78.69    3.10
  -3   3   1   81.39    3.50
  -3   3   1   80.19    3.70
  -3   3   1   77.19    3.90
  -3   3   1   77.09    3.30
   3   3  -1   79.29    3.20
   3   3  -1   79.39    4.10
   3   3  -1   82.99    3.10
   3  -3  -1   77.89    3.50
  -3  -3   1   75.89    4.90
   3  -3  -1   79.19    3.80
  -3  -3   1   75.19    3.00
   3  -3  -1   77.19    3.30
   3  -3  -1   80.89    3.90
  -3  -3   1   82.59    3.80
   3  -3  -1   76.09    3.60
   3  -3  -1   74.89    3.90
   3  -3  -1   77.59    3.70
  -3  -3   1   78.99    3.10
  -3  -3   1   81.09    3.40
   3   3   0  141.49    5.20
   3   3   0  136.19    5.40
   3   3   0  135.09    5.30
  -3   3   0  146.69    5.70
  -3   3   0  145.69    5.60
  -3   3   0  142.09    5.50
  -3   3   0  149.99    5.90
  -3   3   0  143.79    4.60
  -3   3   0  135.99    5.40
   3   3   0  138.09    6.00
  -3  -3   0  140.89    6.10
   3  -3   0  135.89    5.50
  -3  -3   0  143.19    5.10
  -3  -3   0  136.69    5.10
   3  -3   0  143.39    5.30
   3  -3   0  139.39    5.70
   3  -3   0  129.59    5.40
  -3  -3   0  138.39    5.30
   3  -3   0  145.29    5.60
   3  -3   0  142.49    5.40
  -3  -3   0  147.09    5.40
   3   3   1 1349.47   40.90
   3   3   1 1419.36   41.30
   3   3   1 1226.28   40.60
  -3   3  -1 1401.76   41.50
  -3   3  -1 1387.06   41.40
  -3   3  -1 1450.55   40.90
  -3   3  -1 1437.86   41.90
   3  -3   1 1399.16   40.90
  -3  -3  -1 1370.86   40.70
   3  -3   1 1379.16   40.80
  -3  -3  -1 1423.76   40.70
   3  -3   1 1375.16   42.40
   3  -3   1 1398.56   41.40
  -3  -3  -1 1390.16   41.80
  -3  -3  -1 1429.76   41.50
   3  -3   1 1344.57   41.10
  -3   3  -2   29.00    2.70
  -3   3  -2   31.40    3.80
  -3   3  -2   26.40    3.40
   3   3   2   30.60    2.40
   3   3   2   31.50    3.10
  -3   3  -2   26.90    3.50
   3  -3   2   29.40    2.70
  -3  -3  -2   29.60    2.20
  -3  -3  -2   26.80    3.90
  -3  -3  -2   24.40    3.00
   3  -3   2   28.00    3.20
  -3  -3  -2   26.30    2.70
   3  -3   2   28.00    3.00
   3  -3   2   28.80    3.00
  -3  -3  -2   26.10    3.40
   3   3   3  242.28    9.80
  -3   3  -3  251.67   10.00
  -3   3  -3  263.87   10.80
  -3   3  -3  239.78   10.40
  -3   3  -3  258.27    8.60
  -3  -3  -3  262.87    9.90
  -3  -3  -3  251.87   10.40
   3  -3   3  240.48    9.80
   3  -3   3  255.07    9.90
  -3  -3  -3  276.57   11.20
   3  -3   3  254.07    9.90
  -3  -3  -3  243.58    9.40
  -3   3  -4    3.90    3.80
   3   3   4   -0.40    2.80
  -3   3  -4    0.30    2.80
  -3   3  -4   -0.80    3.50
  -3  -3  -4   -2.90    3.10
  -3  -3  -4    2.40    3.80
   3  -3   4    1.60    2.90
  -3  -3  -4    0.30    3.10
   3   3   5    3.20    3.60
  -3   3  -5   -0.40    3.70
  -3   3  -5    1.00    4.60
  -3  -3  -5    0.60    4.50
  -3  -3  -5   -3.00    4.30
  -3  -3  -5   -6.90    3.80
   3  -3   5   -1.20    3.40
  -3   3  -6   41.40    7.60
   3   3   6   36.00    5.80
  -3   3  -6   33.50    6.20
  -3   3  -6   47.60    7.60
  -3  -3  -6   47.10    6.80
  -3  -3  -6   44.50    7.50
  -3  -3  -6   34.60    7.00
   3  -3   6   44.00    5.80
   3   4  -8    7.20    3.90
  -3   4   8   18.20    4.30
   3   4  -8   12.30    5.10
   3   4  -8   17.80    5.50
  -3   4   8   11.90    4.20
   3  -4  -8    3.80    4.50
   3  -4  -8   23.40    5.60
   3  -4  -8   13.70    4.60
  -3  -4   8   19.00    4.20
   3  -4  -8    8.00    4.00
   3   4  -7   13.00    4.60
  -3   4   7   10.90    2.60
   3   4  -7   11.20    4.40
   3   4  -7    6.20    3.20
   3  -4  -7    7.90    3.70
  -3  -4   7    9.60    2.80
   3  -4  -7    4.50    3.60
  -3  -4   7    9.50    4.20
   3  -4  -7   10.90    3.20
   3  -4  -7   14.40    4.20
  -3  -4   7    9.00    2.70
   3   4  -6  142.09    7.90
  -3   4   6  113.09    6.80
   3   4  -6  141.89    8.30
  -3   4   6  132.59    6.00
   3   4  -6  130.39    6.60
  -3   4   6  135.49    6.90
  -3  -4   6  136.89    7.90
   3  -4  -6  132.19    6.50
  -3  -4   6  137.99    6.30
   3  -4  -6  140.09    7.50
   3  -4  -6  134.79    7.30
  -3  -4   6  132.99    5.60
   3  -4  -6  133.99    7.20
  -3  -4   6  130.99    6.80
   3  -4  -6  128.19    7.60
  -3  -4   6  138.39    5.70
   3   4  -5   55.49    5.40
  -3   4   5   49.70    3.70
   3   4  -5   54.09    4.20
   3   4  -5   48.50    3.70
  -3   4   5   55.59    4.10
  -3   4   5   57.99    4.00
  -3  -4   5   51.59    2.80
   3  -4  -5   47.30    4.40
   3  -4  -5   48.90    4.40
  -3  -4   5   53.39    4.00
   3  -4  -5   52.29    3.90
   3  -4  -5   50.19    4.20
  -3  -4   5   44.90    4.70
   3  -4  -5   51.49    4.50
  -3  -4   5   53.39    3.80
  -3  -4   5   54.59    4.70
   3   4  -4   49.30    4.60
   3   4  -4   54.89    4.50
  -3   4   4   49.70    3.30
  -3   4   4   41.50    3.40
  -3   4   4   51.49    3.40
   3   4  -4   48.80    3.40
   3  -4  -4   48.60    3.80
   3  -4  -4   50.29    3.70
  -3  -4   4   50.99    3.50
   3  -4  -4   45.40    3.20
  -3  -4   4   46.50    3.40
  -3  -4   4   46.20    3.40
   3  -4  -4   37.50    3.70
  -3  -4   4   49.10    4.00
   3  -4  -4   49.00    3.40
   3  -4  -4   47.50    3.60
   3   4  -3   35.60    2.30
  -3   4   3   34.40    3.10
  -3   4   3   31.90    2.60
   3   4  -3   35.10    3.70
  -3   4   3   34.40    2.90
   3   4  -3   33.80    2.50
  -3   4   3   37.00    3.00
  -3   4   3   33.60    2.20
  -3   4   3   34.30    2.90
  -3  -4   3   32.30    2.80
  -3  -4   3   34.90    3.20
   3  -4  -3   32.60    2.60
   3  -4  -3   34.30    3.10
  -3  -4   3   31.60    2.70
   3  -4  -3   32.00    2.60
   3  -4  -3   31.20    2.80
   3  -4  -3   36.10    2.40
  -3  -4   3   34.90    2.70
  -3   4   2    6.00    1.30
  -3   4   2    1.80    1.30
   3   4  -2    1.50    1.70
  -3   4   2    0.20    1.20
   3   4  -2   -1.20    1.20
  -3   4   2    0.60    1.30
   3   4  -2    2.70    1.00
   3   4  -2    4.20    1.40
  -3   4   2    1.70    1.20
   3   4  -2    0.30    1.00
   3  -4  -2    0.50    0.90
   3  -4  -2    2.10    0.90
   3  -4  -2    1.40    0.90
  -3  -4   2    1.80    1.30
  -3  -4   2    2.90    1.40
   3  -4  -2    1.70    1.00
  -3  -4   2    1.20    1.20
   3  -4  -2    1.70    1.10
   3  -4  -2    0.60    1.20
   3  -4  -2    1.30    1.30
  -3  -4   2    2.80    1.40
  -3   4   1  204.78    6.80
  -3   4   1  215.18    7.70
   3   4  -1  197.38    6.90
   3   4  -1  208.58    7.00
  -3   4   1  209.68    6.90
   3   4  -1  198.98    7.40
   3   4  -1  200.98    7.70
  -3   4   1  209.78    7.50
  -3   4   1  212.68    6.90
   3   4  -1  199.28    7.80
   3   4  -1  208.28    7.20
  -3   4   1  207.38    7.20
  -3  -4   1  203.88    7.90
   3  -4  -1  198.18    7.40
  -3  -4   1  208.18    6.60
   3  -4  -1  212.78    7.60
  -3  -4   1  212.08    6.90
  -3  -4   1  201.48    6.80
  -3  -4   1  200.68    7.00
   3  -4  -1  208.98    7.50
   3  -4  -1  204.18    7.30
   3  -4  -1  206.78    6.80
   3  -4  -1  203.08    7.60
   3  -4  -1  212.78    7.20
   3   4   0    0.80    1.20
  -3   4   0   -0.80    1.20
   3   4   0    0.00    1.00
  -3   4   0   -0.20    0.70
  -3   4   0    0.60    1.40
   3   4   0    3.10    2.20
   3   4   0    1.80    0.80
   3   4   0    1.90    1.20
  -3   4   0   -0.70    1.40
  -3   4   0    0.00    1.30
  -3   4   0    0.50    0.90
   3  -4   0    0.90    1.30
  -3  -4   0   -0.50    0.80
   3  -4   0   -2.00    1.30
  -3  -4   0    0.80    0.70
   3  -4   0    0.30    1.10
  -3  -4   0    0.00    1.00
  -3  -4   0   -0.70    1.30
  -3  -4   0   -0.50    0.90
  -3  -4   0    0.80    1.60
   3  -4   0    0.40    1.00
   3  -4   0   -3.10    1.50
   3  -4   0    0.80    1.30
   3   4   1  102.19    4.80
  -3   4  -1  101.99    5.10
   3   4   1   97.69    4.50
  -3   4  -1   99.19    4.60
  -3   4  -1  104.79    6.50
  -3   4  -1   97.69    5.00
   3   4   1   90.89    4.20
   3  -4   1   90.59    5.20
  -3  -4  -1  100.29    5.00
  -3  -4  -1   98.09    4.40
  -3  -4  -1  102.99    4.00
   3  -4   1   95.39    4.70
  -3  -4  -1   94.59    5.30
   3  -4   1  102.09    4.50
   3  -4   1  103.19    4.90
   3  -4   1   97.49    4.30
   3   4   2  260.27    9.60
  -3   4  -2  253.67   10.30
  -3   4  -2  262.97    9.50
   3   4   2  231.18    8.60
  -3   4  -2  265.77   10.20
  -3   4  -2  265.27   10.20
  -3  -4  -2  269.47    9.30
   3  -4   2  281.47   10.00
   3  -4   2  269.67    9.70
  -3  -4  -2  257.97   10.10
  -3  -4  -2  260.47    9.00
   3  -4   2  270.27    9.10
   3  -4   2  268.27    9.40
  -3  -4  -2  263.57   10.50
  -3  -4  -2  264.97    8.70
  -3   4  -3   99.49    6.90
  -3   4  -3  108.99    6.70
   3   4   3  101.99    5.60
  -3   4  -3   91.39    5.70
  -3   4  -3   95.09    5.90
  -3   4  -3  100.59    6.50
   3  -4   3   94.49    5.60
  -3  -4  -3  102.99    6.30
   3  -4   3   88.09    4.70
   3  -4   3  102.79    6.00
   3  -4   3   96.99    5.80
  -3  -4  -3   95.19    5.50
  -3  -4  -3  100.19    5.20
  -3  -4  -3  104.29    6.80
  -3   4  -4    6.40    3.90
  -3   4  -4    3.10    3.00
   3   4   4    4.00    5.30
  -3  -4  -4    6.20    3.70
   3  -4   4    1.00    2.90
  -3  -4  -4    4.20    3.30
  -3  -4  -4    8.00    4.10
   3  -4   4    9.80    3.40
  -3   4  -5   71.19    7.00
   3   4   5   80.59    7.00
  -3   4  -5   82.59    8.90
   3  -4   5   88.19    6.90
  -3  -4  -5   83.59    9.00
  -3  -4  -5   88.59    8.20
  -3  -4  -5  107.59    8.20
  -3   4  -6   36.50    7.50
   3   4   6   37.40    5.80
  -3   4  -6   31.20    5.90
  -3  -4  -6   48.90    7.30
  -3  -4  -6   38.00    6.80
   3  -4   6   26.90    5.30
  -3  -4  -6   35.40    7.60
  -3   5   8   34.20    5.20
  -3   5   8   34.60    4.80
   3   5  -8   31.00    4.70
   3   5  -8   31.80    6.30
   3  -5  -8   25.60    4.80
   3  -5  -8   32.50    6.10
  -3  -5   8   26.90    4.80
   3  -5  -8   30.30    5.30
   3  -5  -8   29.00    6.00
  -3   5   7   27.00    3.20
   3   5  -7   31.40    4.30
   3   5  -7   45.50    6.00
  -3   5   7   29.80    4.20
   3   5  -7   31.70    4.80
  -3  -5   7   25.40    4.90
  -3  -5   7   31.10    4.30
   3  -5  -7   30.20    4.80
   3  -5  -7   25.30    4.40
  -3  -5   7   28.30    3.10
   3  -5  -7   31.90    4.20
   3  -5  -7   33.50    5.10
  -3  -5   7   29.10    3.60
  -3   5   6  326.87   12.40
   3   5  -6  323.27   13.10
  -3   5   6  321.57   11.50
   3   5  -6  327.47   13.70
   3   5  -6  323.97   12.00
  -3  -5   6  328.27   11.90
   3  -5  -6  337.57   12.30
  -3  -5   6  345.57   10.80
   3  -5  -6  328.27   12.90
  -3  -5   6  346.77   12.50
   3  -5  -6  339.37   12.70
   3  -5  -6  323.17   12.60
  -3  -5   6  327.57   13.30
  -3   5   5   65.49    4.50
  -3   5   5   69.99    4.50
   3   5  -5   56.09    6.00
   3   5  -5   60.69    3.90
   3   5  -5   64.79    4.60
  -3   5   5   58.19    4.10
  -3  -5   5   67.59    4.30
   3  -5  -5   67.39    4.50
   3  -5  -5   65.79    4.90
   3  -5  -5   64.79    4.90
  -3  -5   5   67.39    4.50
  -3  -5   5   62.79    5.20
  -3  -5   5   63.59    4.90
   3  -5  -5   59.89    4.80
   3  -5  -5   62.89    4.60
   3   5  -4   72.29    4.20
  -3   5   4   76.39    4.20
  -3   5   4   74.49    4.10
  -3   5   4   72.39    4.10
   3   5  -4   71.59    3.70
  -3  -5   4   77.59    4.20
   3  -5  -4   73.19    3.80
   3  -5  -4   75.99    4.20
  -3  -5   4   75.99    4.20
   3  -5  -4   70.49    4.50
   3  -5  -4   73.19    4.60
  -3  -5   4   75.09    4.80
   3  -5  -4   78.29    4.40
  -3  -5   4   71.99    4.30
  -3   5   3  131.59    5.70
  -3   5   3  138.69    5.80
   3   5  -3  140.99    6.70
  -3   5   3  132.39    5.50
   3   5  -3  132.39    5.50
   3   5  -3  137.79    6.40
   3  -5  -3  137.49    5.60
   3  -5  -3  131.49    4.80
   3  -5  -3  133.99    5.90
  -3  -5   3  133.29    5.90
  -3  -5   3  134.89    5.80
   3  -5  -3  138.69    5.60
   3  -5  -3  140.29    5.90
   3   5  -2  830.52   25.60
   3   5  -2  845.42   24.90
  -3   5   2  833.72   25.30
  -3   5   2  831.32   25.40
  -3   5   2  824.92   24.90
   3   5  -2  821.52   24.90
  -3   5   2  838.62   25.30
   3   5  -2  843.02   24.60
   3  -5  -2  848.12   25.60
  -3  -5   2  839.02   25.40
  -3  -5   2  832.32   25.10
   3  -5  -2  794.72   24.90
  -3  -5   2  802.72   24.80
   3  -5  -2  842.72   25.00
  -3  -5   2  829.02   25.00
   3  -5  -2  790.92   25.00
   3  -5  -2  842.62   25.40
  -3   5   1  139.89    5.70
   3   5  -1  116.79    4.80
  -3   5   1  143.39    5.10
   3   5  -1  132.79    5.20
  -3   5   1  124.19    5.00
  -3   5   1  138.09    5.60
  -3   5   1  141.49    5.70
  -3   5   1  131.29    4.70
   3   5  -1  138.69    5.90
   3   5  -1  136.69    4.60
   3   5  -1  138.49    4.70
   3   5  -1  130.19    5.60
   3  -5  -1  135.79    5.10
  -3  -5   1  129.69    5.60
   3  -5  -1  137.79    5.70
   3  -5  -1  130.49    5.40
   3  -5  -1  139.39    7.40
   3  -5  -1  139.19    4.80
  -3  -5   1  141.29    4.80
  -3  -5   1  128.39    5.00
  -3  -5   1  136.99    5.00
   3  -5  -1  137.29    5.60
   3   5   0   39.70    2.50
  -3   5   0   35.50    2.10
  -3   5   0   36.50    3.10
   3   5   0   37.00    2.90
   3   5   0   43.00    2.20
  -3   5   0   37.80    2.70
   3   5   0   36.30    2.70
   3   5   0   41.20    2.50
  -3   5   0   39.20    2.20
  -3   5   0   37.30    3.00
  -3   5   0   37.40    3.00
   3  -5   0   35.40    3.20
  -3  -5   0   36.80    2.90
   3  -5   0   34.50    2.90
   3  -5   0   41.80    2.40
   3  -5   0   31.20    2.60
  -3  -5   0   39.70    3.40
   3  -5   0   33.20    3.50
  -3  -5   0   36.50    2.20
   3  -5   0   38.20    2.90
  -3   5  -1  124.69    6.20
   3   5   1  124.19    4.50
  -3   5  -1  122.09    5.90
  -3   5  -1  126.79    5.50
   3   5   1  120.59    4.50
   3   5   1  127.89    5.20
  -3   5  -1  126.99    4.60
  -3   5  -1  126.39    5.90
   3   5   1  124.39    5.30
   3  -5   1  126.39    5.60
  -3  -5  -1  128.09    6.20
   3  -5   1  127.59    5.90
   3  -5   1  128.59    5.00
  -3  -5  -1  132.19    6.00
  -3  -5  -1  123.59    6.10
   3  -5   1  129.59    4.60
   3  -5   1  133.79    5.90
   3  -5   1  120.49    6.50
  -3   5  -2   54.79    5.10
  -3   5  -2   69.29    5.10
   3   5   2   62.79    4.10
  -3   5  -2   64.99    4.90
   3   5   2   51.09    3.40
  -3   5  -2   63.39    4.00
  -3  -5  -2   62.69    3.70
   3  -5   2   53.59    3.50
   3  -5   2   64.09    4.40
  -3  -5  -2   64.89    3.50
  -3  -5  -2   62.59    5.00
  -3  -5  -2   59.99    4.70
   3  -5   2   61.99    4.10
  -3  -5  -2   60.79    3.40
  -3   5  -3   90.49    6.60
  -3   5  -3   82.49    7.00
   3   5   3  103.49    5.50
  -3   5  -3   87.29    6.20
  -3   5  -3   91.89    6.60
  -3   5  -3   90.59    5.00
  -3  -5  -3   83.29    4.80
   3  -5   3   87.49    5.80
  -3  -5  -3   95.49    5.40
   3  -5   3   89.99    5.00
  -3  -5  -3   87.89    6.50
   3  -5   3   89.69    5.50
   3  -5   3   87.69    6.70
  -3  -5  -3   85.69    6.10
  -3   5  -4   -2.00    3.70
  -3   5  -4    1.50    3.80
  -3   5  -4    3.90    3.10
   3   5   4    2.30    3.20
  -3  -5  -4   -0.90    3.20
  -3  -5  -4   -0.40    3.30
   3  -5   4   -5.80    3.30
   3  -5   4    1.70    3.00
  -3   5  -5    3.90    3.90
   3   5   5    7.30    3.80
  -3   5  -5    6.10    4.90
  -3  -5  -5    4.50    4.40
  -3  -5  -5    6.20    4.90
  -3  -5  -5    8.50    4.70
   3  -5   5   12.10    4.70
   3  -5   5    7.00    3.90
  -3   5  -6    4.40    5.10
   3   5   6   11.10    5.40
  -3   5  -6   14.80    6.60
  -3  -5  -6   13.80    6.70
  -3  -5  -6   19.00    6.50
  -3  -5  -6    7.80    5.90
   3  -5   6    0.00    6.20
   3  -5   6   11.30    4.90
   3   6  -8    1.50    3.90
  -3   6   8    6.80    4.00
   3   6  -8   -0.50    5.40
  -3   6   8   -2.00    4.20
   3  -6  -8    5.90    4.10
  -3  -6   8    0.10    3.90
   3  -6  -8   -4.20    5.20
   3  -6  -8    2.20    6.00
   3  -6  -8   -1.80    4.20
   3   6  -7   50.69    6.40
  -3   6   7   38.50    4.30
   3   6  -7   49.60    5.40
   3   6  -7   47.20    6.00
  -3   6   7   46.40    5.40
   3  -6  -7   46.80    5.50
   3  -6  -7   51.69    6.10
  -3  -6   7   42.40    5.00
  -3  -6   7   54.89    7.40
  -3  -6   7   44.80    4.90
   3  -6  -7   46.90    5.60
   3  -6  -7   45.00    6.20
   3   6  -6   23.00    3.70
   3   6  -6   28.60    3.70
  -3   6   6   29.40    3.60
  -3   6   6   25.90    3.50
   3   6  -6   34.90    5.20
   3  -6  -6   40.90    5.30
  -3  -6   6   28.50    3.50
   3  -6  -6   30.60    4.10
   3  -6  -6   33.90    4.00
  -3  -6   6   28.70    4.40
  -3  -6   6   24.20    3.80
   3  -6  -6   28.40    3.70
   3   6  -5    7.70    2.30
   3   6  -5    7.50    3.50
  -3   6   5    7.80    2.20
   3   6  -5    2.90    1.90
  -3   6   5    4.10    2.80
  -3   6   5    5.10    2.20
   3  -6  -5    3.50    2.50
  -3  -6   5    7.10    2.40
  -3  -6   5    6.30    2.30
   3  -6  -5    5.60    2.30
   3  -6  -5    6.20    2.40
  -3  -6   5    5.30    2.70
   3  -6  -5    9.00    2.50
  -3  -6   5    4.20    2.60
   3  -6  -5    4.30    2.60
  -3   6   4   25.60    2.90
   3   6  -4   24.70    3.60
  -3   6   4   20.40    2.50
  -3   6   4   28.00    3.00
  -3   6   4   25.50    3.00
   3   6  -4   27.60    2.50
   3   6  -4   33.30    3.10
   3  -6  -4   23.40    2.50
  -3  -6   4   24.10    2.80
   3  -6  -4   27.40    3.60
  -3  -6   4   28.90    3.20
  -3  -6   4   25.70    3.60
   3  -6  -4   26.70    3.00
   3  -6  -4   25.40    3.10
  -3  -6   4   24.00    3.40
   3  -6  -4   25.90    3.50
   3   6  -3    8.10    1.40
  -3   6   3    7.60    1.80
  -3   6   3    6.00    1.70
   3   6  -3    6.20    1.60
   3   6  -3    6.70    2.40
  -3   6   3    5.80    1.60
   3  -6  -3    5.10    1.50
  -3  -6   3    4.60    1.70
   3  -6  -3    4.40    1.80
   3  -6  -3    4.00    1.70
  -3  -6   3    7.40    1.60
  -3  -6   3    5.30    2.00
  -3  -6   3    5.30    1.60
   3  -6  -3    8.50    1.90
   3   6  -2    2.20    1.40
  -3   6   2    4.20    1.60
   3   6  -2    5.00    1.90
  -3   6   2    5.40    1.60
  -3   6   2    5.20    1.60
  -3  -6   2    3.10    1.50
  -3  -6   2    4.90    1.50
   3  -6  -2    3.90    1.90
  -3  -6   2    3.60    1.20
   3  -6  -2    2.90    1.40
  -3  -6   2    5.50    1.60
   3  -6  -2    6.10    1.60
   3  -6  -2    4.00    1.30
  -3   6   1  314.07   10.80
  -3   6   1  320.87   10.90
   3   6  -1  308.87   11.00
  -3   6   1  315.87   10.20
   3   6  -1  314.47   10.20
  -3   6   1  305.17   10.80
   3   6  -1  314.87    9.80
   3   6  -1  315.27   10.30
   3   6  -1  317.47    9.70
   3  -6  -1  316.97   10.20
   3  -6  -1  326.87   11.00
  -3  -6   1  308.87   10.00
  -3  -6   1  310.27   10.70
   3  -6  -1  301.37   10.90
   3  -6  -1  302.17   10.50
  -3  -6   1  316.47   10.40
  -3   6   0   69.29    3.30
   3   6   0   70.59    3.50
   3   6   0   73.29    3.70
  -3   6   0   67.79    4.10
   3   6   0   60.69    3.10
   3   6   0   66.09    4.40
  -3   6   0   67.49    3.40
  -3   6   0   72.79    4.20
   3   6   0   69.69    3.30
  -3   6   0   65.79    3.20
  -3   6   0   64.69    3.90
   3  -6   0   65.19    3.70
   3  -6   0   62.79    3.50
   3  -6   0   66.79    4.20
   3  -6   0   65.39    3.30
  -3  -6   0   64.19    4.30
  -3  -6   0   67.79    3.90
   3  -6   0   68.79    4.10
  -3  -6   0   71.99    3.20
   3   6   1  131.19    5.40
  -3   6  -1  118.89    4.80
  -3   6  -1  134.89    6.30
  -3   6  -1  125.69    6.00
   3   6   1  122.19    5.40
   3   6   1  115.49    4.70
   3   6   1  120.39    4.70
  -3   6  -1  131.79    5.70
  -3   6  -1  131.99    6.20
  -3  -6  -1  126.29    4.80
   3  -6   1  122.49    6.30
   3  -6   1  123.89    5.70
   3  -6   1  126.49    4.80
  -3  -6  -1  133.39    6.20
  -3  -6  -1  130.19    6.40
  -3  -6  -1  120.59    5.50
   3  -6   1  126.39    6.00
   3  -6   1  131.39    5.00
   3  -6   1  125.89    5.90
   3   6   2   20.80    2.40
  -3   6  -2   29.50    3.60
  -3   6  -2   20.30    3.40
   3   6   2   20.10    2.10
  -3   6  -2   20.70    2.80
  -3   6  -2   19.60    2.50
   3   6   2   19.90    2.00
   3   6   2   24.60    2.90
   3  -6   2   28.50    3.80
   3  -6   2   19.20    2.30
   3  -6   2   25.90    2.70
  -3  -6  -2   20.50    3.10
  -3  -6  -2   20.40    3.30
  -3   6  -3    3.30    3.20
  -3   6  -3    3.80    2.40
  -3   6  -3    2.10    2.90
   3   6   3    6.10    2.60
  -3  -6  -3   -2.80    1.90
   3  -6   3    4.30    2.70
  -3  -6  -3    1.50    2.30
   3  -6   3    7.00    2.90
   3  -6   3    1.70    2.40
  -3  -6  -3    7.50    3.30
  -3  -6  -3    8.50    3.30
  -3   6  -4   -3.10    3.70
   3   6   4   -2.10    2.90
  -3   6  -4    1.90    3.70
  -3   6  -4    1.50    2.90
  -3   6  -4    2.30    2.60
   3  -6   4   -0.70    3.10
  -3  -6  -4   -2.30    3.20
   3  -6   4    0.60    3.30
  -3  -6  -4   -3.10    4.40
  -3  -6  -4    4.30    3.60
  -3   6  -5   -2.60    4.80
  -3   6  -5    5.30    5.80
   3   6   5    6.00    3.90
  -3   6  -5    6.70    3.80
   3  -6   5    7.30    4.50
  -3  -6  -5    7.60    5.00
  -3  -6  -5   11.50    4.70
  -3  -6  -5    9.90    4.90
   3  -6   5    9.80    4.00
   3   7  -8   15.80    4.30
  -3   7   8   17.90    4.70
   3   7  -8    6.90    5.80
   3  -7  -8   14.80    5.60
  -3  -7   8   21.30    4.70
   3  -7  -8   17.10    5.00
   3  -7  -8   18.50    4.70
   3  -7  -8   15.50    6.10
  -3   7   7   50.79    5.70
   3   7  -7   56.99    6.80
  -3   7   7   41.30    4.60
   3   7  -7   49.20    5.40
   3  -7  -7   48.20    6.00
   3  -7  -7   65.79    7.00
  -3  -7   7   51.79    5.80
  -3  -7   7   54.39    7.80
   3  -7  -7   51.19    5.10
  -3  -7   7   53.89    5.40
   3  -7  -7   50.29    6.90
   3   7  -6   73.29    7.80
  -3   7   6   82.59    5.70
   3   7  -6   75.49    6.10
   3   7  -6   66.29    5.30
  -3   7   6   70.89    4.80
  -3  -7   6   81.49    5.70
   3  -7  -6   78.29    5.90
  -3  -7   6   78.69    5.40
   3  -7  -6   65.89    6.40
  -3  -7   6   70.79    6.90
   3  -7  -6   72.99    5.80
   3  -7  -6   73.39    5.80
  -3   7   5 1549.84   45.40
   3   7  -5 1511.65   46.10
   3   7  -5 1481.15   45.00
  -3   7   5 1524.85   45.80
   3   7  -5 1568.24   46.80
  -3   7   5 1356.86   45.30
  -3  -7   5 1574.54   46.70
   3  -7  -5 1560.64   46.20
  -3  -7   5 1553.14   45.80
   3  -7  -5 1476.05   46.00
  -3  -7   5 1558.64   45.90
  -3  -7   5 1475.05   46.30
   3  -7  -5 1580.64   46.10
   3  -7  -5 1577.14   45.90
   3  -7  -5 1452.85   45.10
   3   7  -4  747.23   23.80
   3   7  -4  750.92   22.90
  -3   7   4  721.53   22.70
   3   7  -4  733.53   22.10
  -3   7   4  722.23   22.90
  -3   7   4  673.13   23.90
   3  -7  -4  727.93   21.80
  -3  -7   4  743.33   23.40
  -3  -7   4  720.63   23.00
   3  -7  -4  718.03   22.90
   3  -7  -4  741.03   23.30
   3  -7  -4  716.23   23.10
  -3  -7   4  717.03   22.90
   3  -7  -4  723.73   22.90
  -3  -7   4  728.93   23.00
   3   7  -3    2.20    1.40
   3   7  -3    6.30    2.50
  -3   7   3    3.30    1.80
   3   7  -3    4.90    1.30
  -3   7   3    3.80    1.80
  -3   7   3    4.80    1.70
   3  -7  -3    1.80    1.60
  -3  -7   3    1.40    1.70
  -3  -7   3    4.50    1.50
  -3  -7   3    4.70    1.80
  -3  -7   3    5.10    1.80
   3  -7  -3    5.30    1.80
   3  -7  -3    6.00    1.90
   3  -7  -3    2.80    1.50
  -3   7   2 1445.46   43.40
  -3   7   2 1436.26   43.00
   3   7  -2 1494.05   42.70
   3   7  -2 1465.05   43.70
  -3   7   2 1431.16   43.30
  -3  -7   2 1420.56   42.70
   3  -7  -2 1456.05   43.50
   3  -7  -2 1436.96   42.90
   3  -7  -2 1444.36   43.40
  -3  -7   2 1499.95   43.00
   3  -7  -2 1421.16   43.10
  -3  -7   2 1479.75   43.50
  -3  -7   2 1477.55   43.10
   3   7  -1 1412.76   42.70
   3   7  -1 1468.25   43.00
  -3   7   1 1524.75   43.60
  -3   7   1 1467.85   43.00
  -3   7   1 1445.56   42.80
   3   7  -1 1453.25   43.60
   3   7  -1 1472.55   42.20
   3   7  -1 1452.05   42.10
  -3   7   1 1430.66   43.30
  -3  -7   1 1437.26   42.80
   3  -7  -1 1438.96   43.10
  -3  -7   1 1474.95   43.30
   3  -7  -1 1452.65   43.50
   3  -7  -1 1427.76   43.50
   3  -7  -1 1427.76   42.50
   3   7   0   49.40    3.10
  -3   7   0   51.89    3.80
  -3   7   0   48.70    3.00
  -3   7   0   48.30    3.60
  -3   7   0   51.49    3.10
   3   7   0   46.40    3.20
   3   7   0   48.60    4.00
  -3   7   0   50.19    3.20
   3   7   0   48.10    3.10
   3   7   0   54.39    3.10
   3  -7   0   46.90    3.90
  -3  -7   0   54.19    5.10
   3  -7   0   49.90    2.70
   3  -7   0   49.20    4.00
  -3  -7   0   45.90    4.10
  -3  -7   0   46.90    3.50
   3  -7   0   47.50    3.30
   3  -7   0   49.50    3.00
  -3   7  -1    5.50    2.00
   3   7   1   10.10    1.70
  -3   7  -1    7.40    2.40
   3   7   1    8.70    1.90
  -3   7  -1    6.00    1.80
   3   7   1    6.80    2.10
  -3   7  -1    5.60    2.10
   3  -7   1    2.00    2.10
  -3  -7  -1    8.10    2.00
  -3  -7  -1   10.30    2.70
   3  -7   1    8.50    1.50
   3  -7   1    8.70    2.10
  -3  -7  -1    8.60    1.90
   3  -7   1   11.10    2.50
  -3   7  -2   90.29    5.80
   3   7   2   85.39    4.90
   3   7   2   91.79    4.30
  -3   7  -2   88.19    5.00
  -3   7  -2   85.39    4.30
  -3   7  -2   83.09    6.60
   3   7   2   81.39    4.80
  -3  -7  -2   80.09    4.70
   3  -7   2   87.39    5.10
   3  -7   2   84.79    4.20
  -3  -7  -2   93.49    6.00
  -3  -7  -2   88.09    5.60
   3  -7   2   84.69    6.20
   3  -7   2   78.89    4.20
  -3   7  -3   11.20    3.70
  -3   7  -3    7.90    2.60
   3   7   3    5.60    3.70
   3   7   3    6.70    2.80
   3   7   3    8.30    2.10
  -3   7  -3    5.10    3.50
   3  -7   3    8.40    2.20
   3  -7   3    8.80    2.90
   3  -7   3    9.30    2.60
  -3  -7  -3   11.40    3.60
  -3  -7  -3   11.30    2.40
  -3  -7  -3   10.30    2.60
  -3  -7  -3    9.60    2.60
   3  -7   3    7.80    3.60
  -3  -7  -3   12.30    3.30
   3   7   4    5.60    3.30
  -3   7  -4    1.10    2.70
  -3   7  -4    0.60    4.10
  -3   7  -4   -0.80    4.30
  -3  -7  -4   -2.10    3.90
   3  -7   4   -2.60    3.30
  -3  -7  -4   -0.70    3.30
  -3  -7  -4   -2.90    3.50
  -3   7  -5   -2.10    5.70
   3   7   5   -2.70    4.10
  -3   7  -5    5.10    5.10
   3  -7   5    5.90    4.60
  -3  -7  -5   14.60    4.70
   3  -7   5    3.70    4.00
  -3  -7  -5   -4.50    4.80
  -3  -7  -5    3.90    8.60
   3   8  -8    9.70    4.30
   3   8  -8    5.50    5.70
  -3   8   8    0.00    4.50
  -3  -8   8   13.70    4.80
   3  -8  -8   12.10    6.40
   3  -8  -8   13.40    4.80
   3  -8  -8   20.10    5.00
   3  -8  -8    4.90    5.90
  -3   8   7   -7.00    4.60
   3   8  -7   13.80    5.00
  -3   8   7    2.80    3.30
   3   8  -7    0.90    3.20
  -3  -8   7   -1.20    3.40
   3  -8  -7    0.80    4.10
   3  -8  -7    2.20    3.50
   3  -8  -7    5.50    3.50
  -3  -8   7    5.60    4.70
  -3  -8   7    2.30    3.30
   3  -8  -7    7.70    4.70
  -3   8   6   52.89    4.50
  -3   8   6   44.30    5.00
   3   8  -6   62.49    9.30
   3  -8  -6   48.00    6.10
   3  -8  -6   48.50    5.10
  -3  -8   6   52.99    6.30
   3  -8  -6   40.30    5.50
  -3  -8   6   49.80    5.10
  -3  -8   6   59.59    5.20
   3  -8  -6   52.79    5.20
  -3   8   5   27.70    3.30
   3   8  -5   39.60    5.10
   3   8  -5   27.10    3.40
  -3   8   5   22.70    3.00
   3   8  -5   29.10    3.00
  -3   8   5   27.70    3.40
   3  -8  -5   21.10    3.60
  -3  -8   5   31.00    4.20
   3  -8  -5   33.60    4.00
   3  -8  -5   27.80    4.10
  -3  -8   5   38.00    4.90
   3  -8  -5   30.20    4.00
  -3  -8   5   39.90    4.90
  -3  -8   5   33.30    4.10
   3  -8  -5   25.60    4.90
   3   8  -4   66.49    3.50
  -3   8   4   67.39    4.40
   3   8  -4   62.69    4.30
  -3   8   4   70.09    4.50
  -3   8   4   69.49    4.50
   3   8  -4   75.09    6.00
  -3  -8   4   68.89    4.90
   3  -8  -4   60.89    4.80
  -3  -8   4   64.89    4.70
   3  -8  -4   66.19    4.90
   3  -8  -4   67.19    4.50
   3  -8  -4   66.39    4.50
  -3  -8   4   62.39    4.40
  -3  -8   4   61.29    4.60
   3   8  -3   34.80    4.50
  -3   8   3   42.60    3.50
  -3   8   3   47.40    3.50
  -3   8   3   46.30    3.60
   3   8  -3   39.00    2.60
   3   8  -3   42.10    3.10
  -3  -8   3   44.70    3.70
  -3  -8   3   45.10    3.50
   3  -8  -3   41.90    3.50
   3  -8  -3   42.00    3.60
  -3  -8   3   39.60    3.70
   3  -8  -3   42.50    3.40
   3  -8  -3   40.20    4.60
  -3   8   2    3.50    1.80
   3   8  -2    5.40    1.30
  -3   8   2    6.80    1.80
   3   8  -2    4.20    2.20
  -3   8   2    7.20    1.80
  -3  -8   2    6.30    1.60
   3  -8  -2    6.50    1.90
   3  -8  -2    7.10    1.80
  -3  -8   2    6.10    2.00
  -3  -8   2    2.90    1.70
  -3  -8   2    2.30    1.30
   3  -8  -2    5.60    2.00
   3  -8  -2    4.50    1.50
   3   8  -1   95.59    4.40
   3   8  -1  103.39    3.80
  -3   8   1  109.09    5.20
  -3   8   1  102.09    4.70
   3   8  -1  100.79    3.90
  -3   8   1  103.69    5.20
   3   8  -1   95.09    5.40
   3  -8  -1  107.09    5.50
   3  -8  -1   94.39    5.20
   3  -8  -1  102.49    4.90
   3  -8  -1   97.99    4.20
  -3  -8   1  102.89    4.80
  -3  -8   1   98.99    5.20
  -3   8   0   15.10    1.80
   3   8   0   18.40    2.10
  -3   8   0   13.70    2.40
  -3   8   0   16.00    2.20
   3   8   0   19.00    2.70
   3   8   0   18.10    2.20
   3   8   0   15.20    2.10
  -3   8   0   15.90    2.60
   3  -8   0   14.50    1.60
   3  -8   0   15.60    2.40
   3  -8   0   14.40    2.80
  -3  -8   0   14.30    2.40
   3  -8   0   15.30    1.80
  -3  -8   0   17.20    2.90
  -3  -8   0   17.50    2.30
   3  -8   0   16.70    2.20
   3  -8   0   17.40    2.70
  -3   8  -1   12.20    2.50
   3   8   1   13.50    2.30
   3   8   1   18.60    2.20
  -3   8  -1   10.70    2.60
  -3   8  -1   14.30    2.70
   3   8   1   10.80    2.60
   3  -8   1   13.70    2.40
  -3  -8  -1   19.00    3.10
   3  -8   1   20.00    3.20
   3  -8   1   12.80    2.10
   3  -8   1   14.90    2.60
  -3  -8  -1    8.10    2.70
  -3  -8  -1   12.60    2.40
   3  -8   1    8.00    2.70
  -3  -8  -1   11.90    2.10
   3  -8   1   16.90    2.20
  -3   8  -2   92.69    6.10
   3   8   2   75.59    4.30
  -3   8  -2   90.09    5.30
  -3   8  -2   84.59    7.60
   3   8   2   84.39    5.10
  -3  -8  -2   85.19    5.00
  -3  -8  -2   96.29    6.30
  -3  -8  -2   80.09    5.80
   3  -8   2   92.29    4.30
   3  -8   2   90.49    4.60
   3  -8   2   94.19    5.40
   3  -8   2   95.49    6.30
   3   8   3   23.90    3.60
   3   8   3   28.10    3.00
  -3   8  -3   24.90    4.40
   3   8   3   25.30    2.80
  -3   8  -3   20.70    3.40
  -3   8  -3   23.60    4.40
   3  -8   3   27.10    3.70
   3  -8   3   21.20    2.80
   3  -8   3   22.30    3.00
  -3  -8  -3   23.20    4.40
  -3  -8  -3   21.40    3.10
  -3  -8  -3   25.10    4.00
   3  -8   3   20.80    4.20
   3   8   4    2.70    3.40
  -3   8  -4    5.90    4.50
  -3   8  -4   -2.20    3.10
   3   8   4    0.40    2.40
   3  -8   4    6.10    3.40
   3  -8   4   -0.50    2.50
  -3  -8  -4    2.00    3.90
  -3  -8  -4    2.80    4.10
  -3  -8  -4    1.40    3.50
   3  -8   4   -0.40    3.20
   3   8   5   11.90    4.30
  -3   8  -5   12.50    6.00
  -3   8  -5    9.60    5.50
  -3  -8  -5   12.60    5.40
   3  -8   5   12.30    4.60
  -3  -8  -5   13.70    5.10
  -3  -8  -5    4.60    5.50
   3  -8   5   22.50    5.90
  -3   9   8   23.90    5.00
   3   9  -8   20.30    6.50
   3  -9  -8   10.20    6.20
   3  -9  -8   14.00    5.00
   3  -9  -8   10.90    4.90
  -3  -9   8   23.50    5.20
   3   9  -7   17.40    5.70
   3   9  -7    0.50    3.40
  -3   9   7   13.10    3.90
  -3  -9   7   13.50    3.80
   3  -9  -7    9.80    5.20
   3  -9  -7   15.00    3.90
  -3  -9   7   18.50    5.40
   3  -9  -7   10.90    4.10
  -3  -9   7   11.40    4.20
   3  -9  -7   12.10    4.30
   3   9  -6   34.10    3.60
   3   9  -6   35.40    5.80
  -3   9   6   27.50    4.10
  -3   9   6   34.50    4.00
  -3  -9   6   34.40    5.30
  -3  -9   6   39.60    5.10
  -3  -9   6   28.60    4.20
   3  -9  -6   35.70    5.00
   3  -9  -6   35.80    4.50
   3  -9  -6   27.20    3.90
   3  -9  -6   23.70    6.50
  -3   9   5  282.87   10.80
   3   9  -5  305.07   12.60
  -3   9   5  280.57   11.20
   3   9  -5  275.77    9.80
   3  -9  -5  283.87   11.60
  -3  -9   5  291.57   11.10
  -3  -9   5  280.07   11.10
   3  -9  -5  290.67   11.10
   3  -9  -5  284.47   10.20
  -3  -9   5  283.47   11.80
   3  -9  -5  282.77   11.20
  -3   9   4    4.00    2.20
  -3   9   4    0.60    2.10
   3   9  -4    1.70    4.00
   3   9  -4    0.90    1.40
   3   9  -4   -2.20    3.40
  -3   9   4   -1.90    1.90
  -3  -9   4    2.10    2.30
  -3  -9   4    2.30    2.10
   3  -9  -4    3.10    2.10
   3  -9  -4    3.10    2.60
  -3  -9   4   -1.20    2.10
  -3  -9   4    0.60    2.40
   3  -9  -4   -3.30    2.30
   3  -9  -4    1.50    2.20
  -3   9   3   24.90    3.30
   3   9  -3   26.00    2.90
  -3   9   3   26.90    3.40
  -3   9   3   27.10    3.10
   3   9  -3   29.80    2.40
   3   9  -3   33.00    4.20
  -3  -9   3   27.40    3.20
   3  -9  -3   29.80    3.40
   3  -9  -3   33.60    3.30
   3  -9  -3   29.50    3.60
   3  -9  -3   27.00    3.40
  -3  -9   3   28.50    3.40
  -3  -9   3   31.00    3.60
   3   9  -2   27.40    2.30
  -3   9   2   26.20    3.30
  -3   9   2   21.90    2.70
   3   9  -2   29.40    4.00
  -3   9   2   27.90    2.90
   3  -9  -2   24.50    2.50
  -3  -9   2   25.50    3.10
   3  -9  -2   22.90    2.90
  -3  -9   2   19.60    2.40
  -3  -9   2   20.10    2.60
  -3  -9   2   25.70    2.50
   3  -9  -2   19.20    2.80
   3  -9  -2   27.90    3.10
  -3   9   1  284.47   10.20
  -3   9   1  277.17   10.40
   3   9  -1  280.07    8.90
   3   9  -1  271.97    9.40
   3   9  -1  279.37   10.60
   3   9  -1  273.17    8.90
  -3   9   1  274.77    9.80
  -3  -9   1  275.47   10.30
  -3  -9   1  282.57    9.90
   3  -9  -1  274.87   10.10
   3  -9  -1  266.37   10.30
   3  -9  -1  282.77    9.30
   3  -9  -1  278.77   10.40
  -3   9   0   58.09    3.70
  -3   9   0   58.09    4.30
   3   9   0   53.89    3.70
   3   9   0   65.19    4.70
   3   9   0   57.09    3.50
   3   9   0   52.39    4.30
  -3   9   0   57.69    4.40
   3  -9   0   65.89    4.80
  -3  -9   0   55.69    4.20
   3  -9   0   55.19    3.00
   3  -9   0   55.79    3.40
   3  -9   0   68.39    4.70
   3  -9   0   58.19    3.80
   3  -9   0   57.59    4.00
  -3  -9   0   57.69    3.80
  -3   9  -1    2.80    2.40
   3   9   1    0.20    1.70
  -3   9  -1    1.80    2.30
   3   9   1    2.50    1.80
  -3   9  -1    1.80    2.20
   3  -9   1    0.10    2.40
   3  -9   1   -3.70    1.90
  -3  -9  -1    0.20    2.00
   3  -9   1   -1.00    2.30
   3  -9   1    1.40    1.30
  -3  -9  -1   -4.00    1.80
  -3  -9  -1   -1.50    2.40
  -3  -9  -1    2.80    2.50
   3  -9   1    0.80    2.70
   3  -9   1    1.10    1.80
   3   9   2    6.10    2.60
   3   9   2    7.90    2.10
  -3   9  -2    5.00    2.60
  -3   9  -2    6.80    3.20
  -3   9  -2    5.20    3.10
  -3  -9  -2    4.30    2.40
   3  -9   2    6.60    1.90
  -3  -9  -2    5.80    3.00
  -3  -9  -2    4.90    3.10
   3  -9   2    5.80    2.50
   3  -9   2    6.70    3.00
   3  -9   2    2.60    2.00
  -3   9  -3   17.00    4.60
   3   9   3   15.90    2.80
  -3   9  -3   23.60    4.50
   3   9   3   17.90    2.90
  -3   9  -3   21.80    3.60
   3   9   3   19.10    3.70
  -3  -9  -3   19.40    4.50
   3  -9   3   22.50    4.50
  -3  -9  -3   17.30    4.00
   3  -9   3   18.90    3.60
   3  -9   3   21.10    2.70
   3  -9   3   21.60    2.90
  -3   9  -4    4.90    3.50
   3   9   4   15.90    3.80
  -3   9  -4   -0.40    5.00
  -3   9  -4    1.20    5.30
   3   9   4    0.90    2.80
  -3  -9  -4    4.80    4.30
   3  -9   4    2.50    3.70
  -3  -9  -4    7.30    4.40
   3  -9   4    2.70    2.90
   3  -9   4   11.40    3.70
   3   9   5   23.30    5.20
  -3   9  -5   26.70    6.30
  -3  -9  -5   31.80    6.40
  -3  -9  -5   30.90    5.50
   3  -9   5   23.40    5.00
  -3  -9  -5   29.30    6.40
  -3  10   8   11.20    5.30
   3  10  -8   20.30    6.90
   3 -10  -8    9.30    7.00
  -3 -10   8   16.10    5.60
   3 -10  -8   10.30    5.00
   3 -10  -8    6.20    5.20
   3  10  -7   40.00    5.70
   3  10  -7   43.90    7.00
  -3  10   7   47.70    5.60
   3 -10  -7   53.79    5.90
   3 -10  -7   34.90    4.70
  -3 -10   7   42.00    6.80
   3 -10  -7   48.40    6.70
  -3 -10   7   44.20    5.20
  -3 -10   7   43.10    5.50
   3  10  -6    4.90    2.50
   3  10  -6    1.30    4.40
  -3  10   6    4.50    3.20
  -3  10   6   -0.90    3.00
   3 -10  -6    1.00    3.00
  -3 -10   6    3.40    3.30
  -3 -10   6    3.10    3.40
  -3 -10   6    6.40    4.30
   3 -10  -6    1.60    3.30
   3 -10  -6    7.60    4.20
   3 -10  -6    3.80    3.20
   3  10  -5    2.10    4.20
  -3  10   5    1.90    2.70
   3  10  -5    1.30    1.80
  -3  10   5    3.90    2.70
  -3 -10   5    1.30    2.60
  -3 -10   5    2.00    3.00
  -3 -10   5    0.00    2.50
   3 -10  -5    0.00    3.30
   3 -10  -5    1.20    2.70
   3 -10  -5   -3.70    2.40
  -3  10   4   -1.50    2.20
   3  10  -4    0.80    3.50
   3  10  -4   -0.60    1.50
  -3  10   4    1.00    2.40
   3  10  -4    1.60    2.40
  -3  10   4    4.50    2.40
  -3 -10   4   -0.30    2.50
   3 -10  -4    2.20    2.60
   3 -10  -4    3.50    2.80
  -3 -10   4    3.00    2.50
  -3 -10   4    4.30    2.50
   3 -10  -4    3.60    2.40
   3 -10  -4   -1.00    2.10
  -3 -10   4    0.20    2.30
  -3  10   3   89.49    4.80
  -3  10   3   87.09    5.10
   3  10  -3   88.39    3.80
   3  10  -3   88.49    6.40
  -3  10   3   88.99    5.20
  -3 -10   3   81.59    4.80
  -3 -10   3   86.99    5.10
  -3 -10   3   87.19    5.30
   3 -10  -3   81.09    5.30
   3 -10  -3   87.89    5.10
  -3 -10   3   88.09    5.10
   3 -10  -3   91.79    5.30
   3 -10  -3   86.59    5.10
   3  10  -2   15.80    1.80
   3  10  -2   12.00    2.90
  -3  10   2   16.90    2.90
  -3  10   2   12.90    2.40
   3 -10  -2   19.20    2.80
  -3 -10   2   13.10    2.40
   3 -10  -2   14.40    2.80
  -3 -10   2   15.40    2.20
   3 -10  -2   12.50    2.50
  -3 -10   2   14.20    2.00
  -3 -10   2   14.50    2.70
   3 -10  -2   14.90    2.00
  -3  10   1   45.20    4.10
   3  10  -1   49.20    2.70
   3  10  -1   50.69    4.50
  -3  10   1   47.50    3.60
   3  10  -1   42.60    3.10
  -3  10   1   50.49    4.00
   3  10  -1   36.10    2.70
   3 -10  -1   42.30    4.20
  -3 -10   1   49.10    3.80
  -3 -10   1   41.90    4.00
   3 -10  -1   46.10    2.90
   3 -10  -1   47.10    4.10
   3 -10  -1   47.40    3.80
  -3  10   0   55.09    4.50
   3  10   0   54.89    3.90
   3  10   0   53.69    3.50
   3  10   0   45.00    4.40
  -3  10   0   55.59    3.90
  -3  10   0   52.79    4.40
   3 -10   0   51.09    3.80
   3 -10   0   48.10    4.50
   3 -10   0   49.20    4.80
   3 -10   0   56.49    4.20
  -3 -10   0   49.30    3.90
   3 -10   0   53.19    3.00
  -3 -10   0   53.99    4.40
  -3  10  -1   19.30    3.20
  -3  10  -1    7.50    2.60
   3  10   1   16.40    2.80
   3  10   1   16.10    2.50
  -3  10  -1   11.80    2.80
   3  10   1   12.80    2.40
   3  10   1   13.60    2.80
  -3 -10  -1   10.40    3.20
  -3 -10  -1   14.80    3.10
   3 -10   1   15.70    2.80
   3 -10   1   15.90    2.90
   3 -10   1   13.50    3.10
  -3 -10  -1   10.70    2.50
   3 -10   1   15.00    2.50
  -3 -10  -1   14.40    2.90
   3 -10   1   10.90    3.40
   3  10   2  162.18    7.30
   3  10   2  177.28    7.60
  -3  10  -2  172.68    7.80
  -3  10  -2  140.89    8.40
   3  10   2  155.68    6.90
  -3  10  -2  158.68    8.00
  -3 -10  -2  160.68    7.30
  -3 -10  -2  159.98    8.60
   3 -10   2  156.48    7.60
   3 -10   2  152.78    8.60
  -3 -10  -2  162.08    8.30
   3 -10   2  155.58    6.90
  -3  10  -3   19.10    4.20
   3  10   3   18.20    3.10
   3  10   3   19.00    4.00
  -3  10  -3   17.70    3.70
   3  10   3   20.30    3.10
  -3  10  -3   18.30    4.50
  -3 -10  -3   20.40    4.50
   3 -10   3   18.90    3.80
  -3 -10  -3   16.90    4.40
   3 -10   3   14.40    4.40
   3 -10   3   23.50    2.70
   3 -10   3   23.40    3.20
  -3  10  -4   18.80    5.40
  -3  10  -4   14.90    4.20
   3  10   4   19.60    4.30
   3  10   4   10.20    3.50
  -3 -10  -4   16.30    5.00
   3 -10   4   15.80    3.30
  -3 -10  -4   10.10    4.90
   3 -10   4   16.90    3.90
   3  10   5   25.00    5.40
  -3  10  -5   13.10    6.30
  -3 -10  -5   10.90    6.10
  -3 -10  -5    8.90    6.10
   3 -10   5   14.90    4.80
   3  11  -7    2.10    5.70
  -3  11   7    5.50    4.20
   3  11  -7    7.90    5.80
   3 -11  -7    7.80    3.90
  -3 -11   7   14.00    4.30
   3 -11  -7    4.90    4.30
   3 -11  -7    0.20    9.00
  -3 -11   7    1.20    9.10
  -3 -11   7   10.10    4.50
  -3  11   6    5.80    3.50
   3  11  -6    7.10    4.80
  -3  11   6    0.20    3.00
   3 -11  -6    7.20    4.60
  -3 -11   6    2.50    3.50
   3 -11  -6    4.60    3.60
  -3 -11   6    2.90    4.20
  -3 -11   6    0.60    3.60
   3 -11  -6    2.10    3.20
  -3  11   5   26.00    3.70
   3  11  -5   38.90    5.60
   3 -11  -5   20.60    4.10
   3 -11  -5   19.40    4.90
  -3 -11   5   13.10    5.70
  -3 -11   5   23.20    4.20
  -3 -11   5   23.60    3.80
   3 -11  -5   28.90    4.40
  -3  11   4   12.80    3.00
   3  11  -4   10.60    4.20
  -3  11   4    9.30    2.80
   3 -11  -4    4.20    2.90
  -3 -11   4    8.60    2.80
  -3 -11   4    6.90    2.80
  -3 -11   4   10.40    3.10
   3 -11  -4   13.20    2.90
   3 -11  -4    8.10    2.70
  -3  11   3   17.20    2.90
  -3  11   3   16.30    2.90
   3  11  -3   14.60    3.90
   3  11  -3   18.80    2.30
  -3  11   3   18.10    2.60
  -3 -11   3   12.50    2.50
  -3 -11   3   16.10    3.10
  -3 -11   3   19.60    2.90
   3 -11  -3    8.20    2.70
  -3 -11   3   21.20    2.90
   3 -11  -3   16.70    2.90
   3 -11  -3   20.30    3.00
  -3  11   2   32.70    3.80
  -3  11   2   37.60    3.80
   3  11  -2   37.20    2.80
  -3  11   2   40.50    4.10
   3  11  -2   38.30    4.70
  -3 -11   2   46.80    3.30
   3 -11  -2   31.10    4.50
   3 -11  -2   33.90    3.90
  -3 -11   2   38.90    3.90
  -3 -11   2   44.50    3.60
   3 -11  -2   41.50    3.20
   3 -11  -2   45.60    4.10
  -3 -11   2   40.00    4.20
   3  11  -1  142.89    5.30
  -3  11   1  140.49    6.80
   3  11  -1  135.69    5.60
   3  11  -1  119.89    5.10
   3  11  -1  147.49    7.20
  -3  11   1  133.09    6.50
  -3  11   1  134.79    6.30
   3 -11  -1  130.59    6.40
   3 -11  -1  143.79    6.80
   3 -11  -1  129.79    6.90
  -3 -11   1  139.69    6.50
   3 -11  -1  133.09    5.40
  -3 -11   1  137.79    6.80
   3  11   0  110.29    5.60
  -3  11   0  102.69    6.20
  -3  11   0  108.79    5.60
   3  11   0   96.29    4.90
  -3  11   0  101.19    6.10
   3  11   0  117.19    6.30
   3 -11   0  103.39    5.80
   3 -11   0  106.79    6.30
  -3 -11   0  105.29    5.60
   3 -11   0  105.29    5.50
   3 -11   0  105.29    6.70
  -3 -11   0  109.19    6.10
   3  11   1   18.20    2.90
   3  11   1   20.60    3.20
   3  11   1   20.50    3.00
  -3  11  -1   23.10    3.30
   3  11   1   32.30    4.70
  -3  11  -1   19.60    3.50
  -3  11  -1   23.40    3.60
   3 -11   1   22.20    3.20
   3 -11   1   15.30    3.40
   3 -11   1   23.60    3.10
   3 -11   1   11.50    3.70
   3 -11   1   24.90    3.50
  -3 -11  -1   22.30    3.30
  -3 -11  -1   25.80    3.60
  -3 -11  -1   20.00    3.70
  -3 -11  -1   23.90    3.20
   3  11   2   65.29    4.80
   3  11   2   75.79    5.40
  -3  11  -2   56.69    6.30
   3  11   2   69.49    5.40
  -3  11  -2   72.09    5.90
  -3  11  -2   63.19    6.00
  -3 -11  -2   60.09    5.50
  -3 -11  -2   68.69    6.50
   3 -11   2   64.49    5.00
  -3 -11  -2   72.79    6.30
   3 -11   2   76.19    5.50
   3 -11   2   73.19    6.70
   3  11   3    4.60    2.80
  -3  11  -3   -3.30    3.90
   3  11   3    4.60    3.50
  -3  11  -3    8.00    3.70
   3  11   3    4.90    3.10
  -3 -11  -3    6.40    4.20
   3 -11   3   -0.80    4.20
  -3 -11  -3   10.50    4.10
   3 -11   3    6.70    3.00
   3 -11   3    0.70    3.60
  -3  11  -4   32.50    5.00
  -3  11  -4   23.50    5.70
   3  11   4   31.40    4.90
   3 -11   4   29.50    4.00
  -3 -11  -4   30.80    6.00
   3 -11   4   39.00    5.30
  -3 -11  -4   32.30    5.90
  -3  11  -5   14.80    6.80
   3  11   5   15.40    5.70
   3 -11   5   17.70    5.50
  -3 -11  -5   19.00    6.70
  -3 -11  -5    7.80    6.60
   3  12  -7    2.30    5.00
  -3  12   7    1.20    4.30
   3  12  -7    5.60    6.30
  -3 -12   7    0.30    4.40
   3 -12  -7    5.80    5.90
  -3 -12   7    9.90    4.60
   3 -12  -7    6.80    4.70
  -3 -12   7    1.20    5.30
   3 -12  -7    4.20    3.80
  -3  12   6   -1.40    3.40
   3  12  -6    8.40    4.50
   3  12  -6   -8.10    4.90
  -3  12   6    2.00    3.60
  -3 -12   6   -0.20    4.50
  -3 -12   6    6.80    3.80
   3 -12  -6    2.20    4.30
  -3 -12   6   -1.90    3.90
   3 -12  -6    1.60    3.20
   3 -12  -6   -0.20    3.90
  -3  12   5   16.40    3.70
  -3  12   5    6.20    3.30
   3  12  -5   23.90    6.60
  -3 -12   5    4.70    3.50
   3 -12  -5   11.80    4.00
   3 -12  -5   12.60    3.20
   3 -12  -5   16.00    3.70
  -3 -12   5   11.70    3.40
  -3 -12   5   12.60    3.50
  -3  12   4    3.90    2.80
   3  12  -4    4.80    4.00
  -3  12   4    4.00    2.90
  -3 -12   4    0.40    2.80
  -3 -12   4    3.50    2.90
   3 -12  -4    5.80    3.20
  -3 -12   4   -0.90    2.90
   3 -12  -4    4.30    2.90
   3 -12  -4   -0.40    2.60
  -3  12   3    3.70    2.60
  -3  12   3    8.00    2.80
   3  12  -3    4.30    3.90
  -3 -12   3    3.70    2.60
   3 -12  -3    0.20    2.40
  -3 -12   3    3.80    2.60
  -3 -12   3    7.70    2.50
  -3 -12   3    7.90    2.80
   3 -12  -3    7.60    2.90
   3 -12  -3    2.00    2.40
  -3  12   2   74.29    4.90
  -3  12   2   95.79    5.50
  -3  12   2   83.89    5.70
   3  12  -2   88.99    4.10
  -3 -12   2   92.49    5.00
   3 -12  -2   83.59    5.50
   3 -12  -2   89.79    4.60
  -3 -12   2   89.09    5.60
  -3 -12   2   89.39    4.70
   3 -12  -2   78.29    6.70
   3 -12  -2   85.39    5.50
  -3 -12   2   89.19    5.90
   3  12  -1    0.30    1.70
   3  12  -1    2.70    1.80
   3  12  -1   -0.60    2.00
  -3  12   1    1.60    2.60
  -3  12   1   -1.00    2.10
  -3  12   1    5.00    2.70
   3  12  -1   -1.40    2.50
   3 -12  -1   -0.80    2.80
   3 -12  -1   -0.80    2.30
   3 -12  -1    6.40    2.40
   3 -12  -1   -2.40    1.60
  -3 -12   1    4.10    2.40
  -3 -12   1    0.90    2.70
  -3  12   0  322.07   11.90
   3  12   0  325.67   11.30
   3  12   0  337.07   12.70
  -3  12   0  333.77   12.70
   3 -12   0  323.07   12.10
   3 -12   0  327.07   11.90
  -3 -12   0  319.47   11.90
  -3 -12   0  336.27   12.50
   3 -12   0  321.37   12.60
   3  12   1    6.70    3.40
   3  12   1    9.50    2.90
   3  12   1    6.10    2.90
  -3  12  -1    5.20    3.10
   3  12   1    7.30    2.60
  -3  12  -1    9.10    3.30
   3  12   1   10.00    2.70
  -3  12  -1   10.10    2.90
   3 -12   1    7.90    3.00
  -3 -12  -1   12.30    3.20
  -3 -12  -1    7.60    3.00
   3 -12   1    8.40    3.40
   3 -12   1    7.10    2.70
  -3 -12  -1    7.90    3.00
   3  12   2    4.20    3.80
   3  12   2    0.50    2.60
   3  12   2   -0.20    2.90
   3  12   2   -0.70    2.90
  -3  12  -2    1.40    3.50
  -3  12  -2    0.90    3.30
   3 -12   2   -1.70    3.40
  -3 -12  -2   -1.80    3.30
   3 -12   2   -3.50    2.50
  -3 -12  -2    3.20    3.60
   3 -12   2   -2.90    2.90
  -3  12  -3    5.60    4.00
   3  12   3    5.70    3.80
   3  12   3    7.30    3.10
   3  12   3    6.40    3.30
  -3  12  -3    3.70    4.30
  -3 -12  -3    3.10    5.00
   3 -12   3    9.30    4.70
   3 -12   3   -3.70    3.50
  -3 -12  -3    6.50    4.40
   3 -12   3    4.10    3.20
  -3  12  -4    9.30    4.70
   3  12   4   13.60    4.70
  -3  12  -4    5.60    5.50
  -3 -12  -4   22.00    7.00
   3 -12   4    1.70    4.40
  -3 -12  -4    1.70    5.50
   3  13  -7    0.50    6.60
  -3  13   7   -2.90    4.40
   3  13  -7   -1.10    5.30
  -3 -13   7    4.10    5.90
   3 -13  -7   -3.30    4.00
   3 -13  -7    4.20    5.10
   3 -13  -7    1.20    5.80
  -3 -13   7   -6.60    4.80
  -3  13   6   26.60    4.80
   3  13  -6   24.50    5.60
   3  13  -6   19.70    6.00
  -3  13   6   34.20    5.00
  -3 -13   6   21.20    4.70
   3 -13  -6   19.00    5.50
  -3 -13   6   16.80    5.20
  -3 -13   6   24.50    4.60
   3 -13  -6   17.70    4.30
   3 -13  -6   22.00    4.70
  -3  13   5   23.80    4.10
   3  13  -5   26.70    4.80
  -3  13   5   26.30    4.40
   3  13  -5   31.90    5.80
   3 -13  -5   22.30    4.40
  -3 -13   5   17.00    4.00
   3 -13  -5   33.90    5.10
  -3 -13   5   28.30    4.20
   3 -13  -5   22.90    3.70
  -3 -13   5   26.80    4.80
   3  13  -4   79.99    7.40
  -3  13   4   63.49    5.70
  -3  13   4   72.79    6.00
  -3 -13   4   62.89    5.60
   3 -13  -4   54.59    5.90
   3 -13  -4   50.59    5.40
   3 -13  -4   59.79    6.00
  -3 -13   4   73.69    7.90
  -3 -13   4   59.49    8.00
  -3  13   3   -0.80    2.70
  -3  13   3   -0.10    2.60
   3  13  -3    4.80    4.10
  -3 -13   3    1.00    3.00
  -3 -13   3    0.80    2.50
   3 -13  -3    3.10    2.70
  -3 -13   3    3.70    2.90
   3 -13  -3    1.40    2.90
   3 -13  -3    1.50    3.20
  -3  13   2  137.09    7.10
   3  13  -2  127.39    5.40
  -3  13   2  130.99    7.30
   3  13  -2  149.39    8.10
  -3 -13   2  132.49    6.40
   3 -13  -2  137.49    7.10
  -3 -13   2  129.99    7.40
  -3 -13   2  130.59    6.10
   3 -13  -2  128.99    6.00
  -3 -13   2  141.99    7.20
   3 -13  -2  129.99    7.10
  -3  13   1    0.20    2.50
  -3  13   1    4.70    3.00
   3  13  -1    8.50    2.10
   3  13  -1    4.70    3.00
   3  13  -1    2.60    2.40
   3  13  -1    5.70    2.00
   3 -13  -1    5.60    1.90
  -3 -13   1    0.80    2.70
  -3 -13   1    7.90    2.30
   3 -13  -1    5.90    2.80
   3 -13  -1    5.20    2.50
  -3 -13   1    6.20    3.00
   3  13   0  862.61   27.30
   3  13   0  895.41   28.40
  -3  13   0  883.31   27.80
   3  13   0  852.31   27.00
   3  13   0  908.11   28.60
  -3  13   0  884.81   28.60
   3 -13   0  879.01   27.80
  -3 -13   0  880.61   27.80
   3 -13   0  876.81   27.90
   3 -13   0  876.71   28.50
  -3 -13   0  887.51   28.40
   3  13   1   16.50    3.80
   3  13   1   24.20    3.50
  -3  13  -1   16.30    3.40
   3  13   1   19.80    3.30
  -3  13  -1   22.80    4.00
   3  13   1   19.30    3.30
   3  13   1   22.40    3.80
  -3  13  -1   20.10    3.40
  -3 -13  -1   19.60    3.70
  -3 -13  -1   20.40    3.70
   3 -13   1   19.80    4.00
  -3 -13  -1   19.80    3.80
   3 -13   1   16.00    3.50
   3 -13   1   18.30    3.40
   3  13   2    4.30    3.40
   3  13   2    2.70    3.20
   3  13   2   -1.80    2.80
  -3  13  -2    6.90    3.80
   3  13   2   -4.80    3.70
  -3  13  -2    2.80    3.70
   3 -13   2    5.50    3.00
  -3 -13  -2    1.20    4.20
   3 -13   2   -4.90    3.20
   3 -13   2    1.20    3.80
  -3 -13  -2   -0.70    3.60
   3  13   3    2.00    3.60
   3  13   3   10.00    4.20
  -3  13  -3    3.40    4.50
   3  13   3    3.00    3.50
  -3  13  -3    2.40    4.60
  -3 -13  -3   -0.50    4.50
   3 -13   3    2.60    3.50
  -3 -13  -3   -2.40    4.60
   3 -13   3   -0.20    4.70
   3 -13   3   -4.50    3.90
  -3  13  -4    6.60    5.90
  -3  13  -4    3.10    4.90
   3  13   4    4.40    5.10
  -3 -13  -4   15.00    5.90
   3 -13   4   10.10    4.70
  -3 -13  -4   -6.10    5.50
   3  14  -6   -3.10    5.80
  -3  14   6   -4.60    4.30
  -3  14   6   -2.10    4.40
   3  14  -6    1.20    4.90
   3 -14  -6    5.20    4.50
  -3 -14   6    1.60    4.90
  -3 -14   6   -2.30    4.40
   3 -14  -6    2.50    5.40
   3 -14  -6    7.00    3.70
  -3 -14   6    8.80    4.20
   3  14  -5   11.10    5.30
  -3  14   5    8.90    3.80
   3  14  -5   15.80    4.30
  -3  14   5   -8.00    7.40
  -3 -14   5    2.90    3.60
   3 -14  -5    6.30    3.90
   3 -14  -5    9.00    3.30
  -3 -14   5    4.90    3.90
  -3 -14   5    3.80    4.00
   3 -14  -5    9.20    4.30
   3  14  -4    0.40    4.80
  -3  14   4    3.20    3.20
  -3  14   4    0.10    4.00
   3  14  -4    4.60    3.70
   3 -14  -4    0.10    2.70
  -3 -14   4   -2.90    3.30
   3 -14  -4   -0.80    3.50
   3 -14  -4   -5.10    3.30
  -3 -14   4   -0.30    3.00
  -3 -14   4    4.70    3.40
   3  14  -3  102.59    8.10
  -3  14   3   92.99    6.60
  -3  14   3   88.99    6.60
  -3 -14   3   92.39    6.80
   3 -14  -3   88.39    6.20
  -3 -14   3   94.49    6.70
  -3 -14   3   98.09    6.20
   3 -14  -3   75.09    9.60
   3 -14  -3   89.09    8.00
  -3  14   2   -0.70    2.90
   3  14  -2   -0.50    3.70
  -3  14   2    2.40    3.60
   3 -14  -2   -1.70    2.60
  -3 -14   2    1.70    2.80
  -3 -14   2    4.50    3.10
   3 -14  -2   -2.50    2.90
   3 -14  -2   -0.30    2.40
  -3 -14   2    1.30    3.50
  -3 -14   2    1.70    3.00
   3  14  -1    1.30    2.10
   3  14  -1    1.00    2.10
   3  14  -1    5.60    3.20
   3  14  -1    1.40    3.30
  -3  14   1    2.40    3.20
  -3  14   1    1.00    2.70
  -3 -14   1    2.80    2.30
   3 -14  -1    5.70    3.00
  -3 -14   1    5.70    3.30
   3 -14  -1    5.00    3.10
  -3 -14   1    2.20    2.90
   3  14   0   71.59    6.40
   3  14   0   70.79    5.50
   3  14   0   77.89    6.30
   3  14   0   74.19    5.00
  -3  14   0   75.59    5.90
  -3 -14   0   78.49    6.30
  -3 -14   0   75.99    5.20
   3 -14   0   68.49    5.70
   3 -14   0   73.29    6.00
  -3 -14   0   86.99    6.00
   3 -14   0   89.49    6.50
  -3  14  -1   14.80    3.50
   3  14   1   20.00    4.00
   3  14   1   16.50    4.20
  -3  14  -1   14.50    3.70
   3  14   1   18.50    3.60
  -3  14  -1   22.20    4.30
   3  14   1   13.20    3.50
   3  14   1   21.10    3.70
   3 -14   1   13.80    3.50
  -3 -14  -1   18.80    4.10
  -3 -14  -1   21.10    3.90
  -3 -14  -1   13.60    3.60
   3 -14   1   20.80    4.40
   3 -14   1   15.50    3.60
   3  14   2   -0.50    3.70
   3  14   2    6.70    4.00
  -3  14  -2    0.50    3.90
   3  14   2    0.10    3.90
  -3  14  -2    2.70    3.90
   3  14   2   -0.20    3.20
  -3 -14  -2    5.80    4.10
   3 -14   2   -1.50    4.30
   3 -14   2    3.00    3.70
   3 -14   2    5.30    4.00
   3  14   3   11.00    5.10
  -3  14  -3   13.50    5.10
   3  14   3    3.70    4.00
   3  14   3    8.80    4.10
   3  14   3   19.60    5.00
  -3  14  -3   13.80    4.90
  -3 -14  -3   17.20    5.30
   3 -14   3    9.40    7.60
  -3 -14  -3   26.40    5.80
   3 -14   3   14.70    5.50
   3 -14   3   17.80    4.80
  -3  14  -4    5.30    6.10
   3  14   4   -0.20    5.60
  -3  14  -4    1.60    5.30
  -3 -14  -4    1.60    6.20
  -3 -14  -4   12.00    6.30
   3 -14   4    6.00    5.30
  -3  15   6   16.80    5.10
   3  15  -6   17.60    6.70
   3  15  -6    9.10    5.50
  -3  15   6   18.80    5.20
  -3 -15   6   18.20    5.20
   3 -15  -6   19.80    5.30
  -3 -15   6    8.10    5.50
   3 -15  -6   20.20    4.40
   3 -15  -6   31.50    6.80
   3  15  -5    6.60    4.60
   3  15  -5    9.10    5.70
  -3  15   5   -0.60    4.10
  -3  15   5    5.60    4.10
  -3 -15   5    4.50    4.10
   3 -15  -5    5.70    4.50
  -3 -15   5    1.10    4.10
  -3 -15   5   10.80    4.40
   3 -15  -5   -1.40    4.10
   3 -15  -5    5.80    3.50
  -3  15   4   23.70    4.40
   3  15  -4   17.60    4.60
  -3  15   4   21.10    4.30
   3  15  -4   19.70    5.50
  -3 -15   4   18.30    4.10
   3 -15  -4   17.40    3.80
  -3 -15   4   20.90    4.40
   3 -15  -4   27.20    4.50
  -3 -15   4   22.50    4.20
   3 -15  -4   22.40    4.40
  -3  15   3    2.50    3.40
   3  15  -3   -1.00    4.70
   3  15  -3    3.70    3.80
  -3  15   3    1.10    3.10
  -3 -15   3    0.80    3.20
   3 -15  -3   -0.70    2.90
  -3 -15   3    3.80    2.90
  -3 -15   3   -2.00    3.30
   3 -15  -3    0.70    3.50
   3 -15  -3    3.00    3.50
  -3  15   2   19.10    3.90
   3  15  -2   26.20    4.60
  -3  15   2   25.90    4.20
   3  15  -2   28.90    5.10
   3 -15  -2   27.30    4.40
   3 -15  -2   26.10    4.00
   3 -15  -2   23.50    3.10
  -3 -15   2   25.50    3.40
  -3 -15   2   23.50    4.00
  -3 -15   2   27.00    4.30
  -3  15   1   -1.00    3.20
   3  15  -1   -0.90    2.20
   3  15  -1   -0.10    3.20
   3  15  -1   -1.40    2.30
   3  15  -1   -4.00    3.60
  -3 -15   1   -0.10    3.20
  -3 -15   1    0.80    2.40
   3 -15  -1    0.90    3.20
   3 -15  -1   -7.90    5.20
   3  15   0  158.58    7.20
   3  15   0  144.69    7.40
   3  15   0  155.18    8.90
  -3  15   0  164.08   10.20
  -3  15   0  140.99    8.60
   3  15   0  157.58    8.50
   3 -15   0  134.59   12.30
   3 -15   0  152.18    8.70
  -3 -15   0  144.49    8.70
   3 -15   0  138.69   11.60
  -3 -15   0  146.19    8.40
  -3 -15   0  146.99    7.20
   3  15   1    4.50    4.20
   3  15   1    5.30    4.20
  -3  15  -1    0.80    3.60
   3  15   1    3.10    3.20
   3  15   1   -1.00    3.40
   3  15   1   -4.70    4.00
   3 -15   1   -3.70    3.80
  -3 -15  -1   -2.30    3.40
  -3 -15  -1   -1.40    4.20
   3  15   2    8.40    5.00
   3  15   2   14.00    4.00
  -3  15  -2   14.50    4.70
   3  15   2   23.20    4.60
   3  15   2    6.50    4.00
  -3 -15  -2   12.10    4.80
   3 -15   2   19.30    4.20
   3 -15   2    3.00    5.00
   3 -15   2    9.80    4.10
  -3  15  -3   12.30    5.30
   3  15   3    4.30    4.30
   3  15   3    0.30    5.30
   3  15   3    8.00    5.00
   3  15   3    1.20    5.30
  -3 -15  -3    2.60    5.60
  -3 -15  -3   14.00    5.80
   3 -15   3    5.00    4.30
   3 -15   3    5.60    4.70
   3 -15   3   -9.10    5.60
  -3  16   5    7.80    4.80
   3  16  -5    3.20    4.70
  -3  16   5    4.50    4.60
   3  16  -5    0.50    5.90
   3 -16  -5    0.50    5.30
   3 -16  -5   12.10    4.70
   3 -16  -5    8.50    4.00
  -3 -16   5    8.40    4.30
  -3 -16   5   -1.00    4.60
  -3  16   4    2.50    3.90
  -3  16   4    0.00    4.10
   3  16  -4   -3.30    5.10
   3  16  -4    3.90    4.20
  -3 -16   4    1.00    3.90
  -3 -16   4   -0.50    4.20
  -3 -16   4   -4.50    3.70
   3 -16  -4    3.20    4.00
   3 -16  -4    2.00    3.40
   3 -16  -4    0.80    3.90
  -3  16   3    8.00    3.80
   3  16  -3   19.20    4.40
  -3  16   3   22.00    4.50
  -3 -16   3    5.50    3.80
   3 -16  -3   14.20    4.00
   3 -16  -3    5.60    3.70
  -3 -16   3   11.30    3.80
   3 -16  -3   13.60    3.70
  -3 -16   3   14.00    3.40
   3  16  -2   10.50    3.90
   3  16  -2   -2.40    4.80
  -3  16   2   -0.60    3.40
  -3  16   2    5.60    3.60
  -3 -16   2   -1.80    3.50
  -3 -16   2   -1.90    2.70
   3 -16  -2    1.60    3.40
   3 -16  -2    1.10    3.20
  -3 -16   2    2.80    3.60
  -3  16   1    2.30    3.60
   3  16  -1   13.00    3.10
   3  16  -1    5.30    3.70
   3  16  -1   10.80    4.50
  -3  16   1    2.40    3.40
  -3 -16   1   -2.10    3.60
   3 -16  -1    6.90    3.30
  -3 -16   1   10.10    3.60
   3 -16  -1    2.90    3.50
   3  16   0  125.29    7.20
   3  16   0  131.49    7.00
   3  16   0  150.38    8.60
  -3  16   0  135.49    8.70
  -3  16   0  152.18    8.20
   3  16   0  148.29    9.30
   3 -16   0  148.39    8.00
   3 -16   0  135.99    8.60
   3 -16   0  137.09    8.20
  -3 -16   0  144.09    7.30
  -3 -16   0  137.69    8.20
   3  16   1   -0.70    4.50
   3  16   1   -2.30    3.60
   3  16   1    1.50    3.40
   3  16   1   -0.40    3.90
  -3  16  -1    4.10    4.10
   3  16   1    1.20    3.90
  -3  16  -1   -6.00    3.60
   3 -16   1    5.30    4.10
  -3 -16  -1   -2.90    3.80
   3 -16   1   -3.90    3.60
   3 -16   1    2.00    4.30
   3  16   2    3.00    4.30
   3  16   2   15.60    4.80
   3  16   2    8.70    5.00
   3  16   2    9.00    4.10
   3  16   2    4.30    3.90
  -3  16  -2    7.00    4.70
   3 -16   2    3.90    4.10
   3 -16   2    4.60    5.10
   3 -16   2    6.20    4.20
  -3 -16  -2    5.30    4.70
   3  16   3    7.80    6.10
   3  16   3   11.30    4.90
  -3  16  -3   13.70    5.70
   3  16   3    0.70    5.30
   3 -16   3   16.30    5.40
  -3 -16  -3    7.30    6.20
   3 -16   3    7.80    6.50
   3 -16   3   16.10    4.90
   3  17  -5   -0.20    5.30
  -3  17   5    3.60    4.90
  -3  17   5   -3.70    5.10
   3  17  -5    0.50    6.40
  -3 -17   5    4.30    5.00
   3 -17  -5   -1.70    5.60
  -3 -17   5    7.00    5.20
   3 -17  -5    2.20    5.10
   3 -17  -5   -1.60    3.90
   3  17  -4   -2.30    4.70
  -3  17   4    3.90    4.20
   3  17  -4    7.50    5.70
  -3  17   4    6.00    4.60
   3 -17  -4   -6.50    4.30
   3 -17  -4    5.10    4.90
  -3 -17   4   -8.20    4.00
  -3 -17   4    3.90    4.10
   3 -17  -4    1.60    3.70
   3  17  -3    4.60    4.40
  -3  17   3    7.30    4.30
   3  17  -3    3.10    5.80
  -3  17   3   -0.50    4.00
   3 -17  -3    4.50    3.50
  -3 -17   3   -6.90    3.70
  -3 -17   3    4.60    4.40
  -3 -17   3   -5.40    3.50
   3 -17  -3    8.00    4.30
  -3  17   2    0.80    3.90
   3  17  -2   18.10    7.60
   3  17  -2    9.50    4.40
  -3  17   2   -0.10    3.80
  -3 -17   2    7.80    3.90
   3 -17  -2    6.70    3.90
   3 -17  -2   -0.30    3.40
  -3 -17   2    4.70    3.10
  -3 -17   2    7.00    4.20
  -3  17   1    6.00    4.10
  -3  17   1   -1.10    3.70
   3  17  -1   -3.10    4.80
   3  17  -1    2.10    4.00
  -3 -17   1   -0.80    3.70
   3 -17  -1   -1.10    3.60
   3 -17  -1    2.10    3.60
  -3  17   0    4.10    4.00
   3  17   0   -2.40    3.20
   3  17   0    1.70    4.70
  -3  17   0   -0.10    4.10
   3  17   0    9.70    4.20
   3 -17   0   -0.80    4.00
  -3 -17   0    6.90    4.10
   3 -17   0    4.10    4.00
   3  17   1   -1.80    4.20
   3  17   1    2.60    4.90
  -3  17  -1   -1.60    4.50
   3  17   1   -4.30    3.90
   3  17   1    7.30    3.90
   3  17   1   -2.80    4.30
  -3  17  -1   -6.50    4.30
   3 -17   1   10.80    4.30
   3 -17   1   -4.30    4.00
  -3 -17  -1   -0.30    4.30
   3 -17   1   -1.90    4.70
   3  17   2    4.40    4.50
   3  17   2   -1.40    5.40
  -3  17  -2   -0.80    4.80
  -3  17  -2   11.50    4.90
   3  17   2    5.00    4.60
   3  17   2    6.30    4.90
   3  17   2    7.00    5.00
  -3 -17  -2   -0.70    4.90
   3 -17   2    3.60    4.80
   3 -17   2    2.90    4.60
   3 -17   2   -1.80    5.50
   3  18  -4   -5.70    5.10
  -3  18   4    0.90    5.10
   3  18  -4   11.20    6.50
  -3  18   4   -5.40    4.60
   3 -18  -4   -4.90    4.00
  -3 -18   4   -0.30    4.40
   3 -18  -4  -12.30    4.70
  -3 -18   4    4.60    4.70
   3  18  -3   -6.50    5.60
  -3  18   3    8.40    4.70
  -3  18   3    0.20    4.60
   3  18  -3    9.30    4.80
   3 -18  -3    2.20    4.30
  -3 -18   3   -0.60    3.70
  -3 -18   3    6.30    4.40
   3 -18  -3    1.40    3.90
  -3  18   2    3.00    4.50
   3  18  -2   10.20    4.90
  -3  18   2   24.80    5.10
   3  18  -2    4.90    6.10
   3 -18  -2    8.50    4.10
  -3 -18   2    6.70    3.50
   3 -18  -2   14.60    4.50
  -3 -18   2    9.40    4.50
   3  18  -1    7.00    5.90
   3  18  -1   19.20    4.90
  -3  18   1   10.30    4.60
  -3  18   1    4.10    4.30
  -3 -18   1   10.60    4.40
   3 -18  -1    9.80    4.30
   3 -18  -1   15.60    4.60
   3  18   0    3.10    4.50
  -3  18   0   -0.20    4.60
  -3  18   0    0.00    4.40
   3  18   0    0.60    5.00
  -3 -18   0    5.90    4.50
   3 -18   0   -0.20    4.10
   3 -18   0   10.10    4.50
  -3  18  -1    3.10    4.50
   3  18   1    9.80    4.60
   3  18   1   -4.40    4.50
   3  18   1    4.00    5.30
  -3  18  -1    9.00    5.20
   3  18   1   -4.80    4.90
   3 -18   1   -5.00    5.40
  -3 -18  -1   11.30    4.80
   3 -18   1    6.30    4.70
   3 -18   1    9.30    4.80
   3  19  -3   21.90    6.80
   3  19  -3   15.30    5.50
  -3  19   3    5.80    5.20
  -3  19   3   15.00    5.30
   3 -19  -3   19.00    4.80
   3 -19  -3    9.30    5.20
  -3 -19   3   13.50    5.10
  -3 -19   3   15.30    5.00
   3  19  -2    0.10    6.20
  -3  19   2    8.10    5.10
  -3  19   2   11.70    4.90
   3  19  -2    0.50    5.10
   3 -19  -2    9.40    4.50
   3 -19  -2    3.40    4.80
  -3 -19   2    4.70    4.50
  -3 -19   2    5.80    3.90
   3  19  -1    9.80    5.40
  -3  19   1   25.50    5.80
  -3  19   1   14.70    5.00
   3  19  -1    2.90    6.10
   3 -19  -1    6.90    4.80
   3 -19  -1   19.30    5.20
  -3 -19   1   11.50    5.00
   3  19   0   -3.30    6.90
   3  19   0    7.30    4.80
   3  19   0   14.70    5.50
  -3  19   0    8.60    5.20
  -3  19   0    6.00    5.10
  -3 -19   0    8.70    4.90
   3 -19   0    4.20    4.60
   3 -19   0    7.10    5.00
   4   0  -9    8.90    5.30
   4   0  -9    2.30    5.60
   4   0  -9    3.30    5.90
  -4   0   9    5.90    4.70
  -4   0   8   23.60    4.00
  -4   0   8    4.50    3.70
   4   0  -8   13.10    4.60
   4   0  -8   11.30    4.60
   4   0  -8   20.80    5.10
  -4   0   7   -1.30    2.40
   4   0  -7    0.70    3.40
  -4   0   7   -4.70    3.30
   4   0  -7   -8.00    3.60
  -4   0   7   -3.40    3.40
   4   0  -7    0.20    2.40
   4   0  -7    2.90    3.00
   4   0  -6   91.49    6.60
   4   0  -6   82.29    5.60
  -4   0   6   71.29    4.80
   4   0  -6   82.79    4.50
   4   0  -6   79.49    5.90
  -4   0   6   88.79    5.40
  -4   0   6   77.29    6.10
  -4   0   5    0.20    1.90
   4   0  -5    0.60    2.20
   4   0  -5   -0.10    1.60
  -4   0   5   -0.50    1.70
  -4   0   5   -3.40    2.10
  -4   0   5   -0.90    1.70
   4   0  -5    1.30    2.80
   4   0  -4 1085.29   31.80
   4   0  -4 1065.79   32.80
  -4   0   4 1104.89   32.90
  -4   0   4 1105.89   33.20
  -4   0   4 1059.99   32.60
   4   0  -4 1074.09   32.80
   4   0  -4 1051.09   33.10
  -4   0   4 1069.09   32.50
  -4   0   4 1065.79   31.80
   4   0  -4 1074.99   32.70
  -4   0   3    1.10    1.80
  -4   0   3    0.70    1.50
   4   0  -3    1.00    1.80
   4   0  -3    0.10    2.20
   4   0  -3    0.30    1.30
  -4   0   3    2.00    1.60
   4   0  -3    0.60    1.10
   4   0  -3    0.40    1.40
  -4   0   3   -0.60    1.40
  -4   0   3   -0.50    1.00
   4   0  -3    0.40    1.30
  -4   0   3   -1.60    2.40
  -4   0   2  583.94   17.60
  -4   0   2  575.94   18.20
  -4   0   2  584.94   17.60
   4   0  -2  560.94   18.40
   4   0  -2  583.14   18.20
   4   0  -2  587.84   18.10
   4   0  -2  576.24   18.30
   4   0  -2  593.64   17.60
   4   0  -2  587.34   18.40
   4   0  -2  523.95   17.40
  -4   0   2  597.94   18.40
  -4   0   1   -0.30    1.30
  -4   0   1   -0.90    1.70
  -4   0   1   -0.80    1.40
   4   0  -1   -1.60    1.20
  -4   0   1    0.50    1.30
  -4   0   1   -0.90    1.60
   4   0  -1    0.60    1.20
  -4   0   1    0.60    0.80
   4   0  -1    0.70    0.80
   4   0  -1   -1.20    1.70
   4   0  -1    0.10    1.30
   4   0   0 2604.64   76.99
  -4   0   0 2698.83   77.19
   4   0   0 2628.64   77.29
   4   0   0 2684.43   77.09
  -4   0   0 2680.83   77.49
  -4   0   0 2501.55   77.79
  -4   0   0 2669.33   77.69
   4   0   0 2742.03   77.39
  -4   0  -1    0.60    2.10
   4   0   1   -1.30    2.10
   4   0   1    1.20    1.70
  -4   0  -1    0.60    2.00
   4   0   1    1.40    2.10
   4   0   1   -2.40    1.60
  -4   0  -1    0.80    1.70
  -4   0  -1   -1.70    1.70
  -4   0  -2    0.30    2.70
  -4   0  -2    1.00    2.40
   4   0   2    0.60    2.40
   4   0   2    0.10    2.00
  -4   0  -2    2.30    2.40
   4   0   2    0.20    2.10
   4   0   2   -1.70    1.90
  -4   0  -3    1.90    3.60
   4   0   3    5.20    3.40
  -4   0  -3   -5.10    2.70
  -4   0  -3    0.90    2.80
   4   0   3    2.00    2.80
  -4   0  -4   14.50    4.80
   4   0   4    2.00    3.40
   4   0   4   13.80    4.70
  -4   0  -4    8.90    3.80
  -4   0  -5   -0.20    5.60
   4   0   5    7.40    4.50
  -4   0  -5   -5.80    4.50
   4   0   5    5.20    6.10
  -4   1   9   11.70    4.90
   4   1  -9    5.40    6.10
   4   1  -9   -5.40    5.00
  -4   1   9    9.10    4.70
   4  -1  -9   -4.80    5.30
   4  -1  -9   -1.70    6.30
  -4  -1   9    4.90    4.60
   4  -1  -9   -5.80    5.70
  -4   1   8    2.50    3.50
   4   1  -8    4.10    4.90
   4   1  -8    3.40    3.90
  -4   1   8   -3.40    3.50
   4   1  -8    1.40    4.50
  -4  -1   8   -3.90    3.50
   4  -1  -8    1.20    4.00
   4  -1  -8    7.00    4.80
  -4  -1   8   -2.40    3.30
   4  -1  -8   -3.60    3.30
   4  -1  -8    0.50    4.30
   4   1  -7    6.30    2.50
   4   1  -7    7.10    3.70
  -4   1   7    9.00    2.80
  -4   1   7   13.80    4.90
   4   1  -7    9.70    4.30
  -4   1   7    3.30    4.30
   4   1  -7    9.20    3.40
  -4  -1   7    8.20    4.00
  -4  -1   7    9.70    2.80
   4  -1  -7    9.00    3.50
   4  -1  -7   12.30    3.60
  -4  -1   7   11.90    2.90
   4  -1  -7   11.90    2.90
   4  -1  -7    9.00    4.00
  -4  -1   7    6.20    5.30
   4   1  -6   10.60    2.20
   4   1  -6   10.40    2.80
  -4   1   6   15.20    2.70
   4   1  -6    9.60    2.90
   4   1  -6   24.00    4.00
  -4   1   6   12.90    2.90
  -4   1   6   19.50    3.20
  -4  -1   6   17.80    2.80
  -4  -1   6   14.70    3.10
   4  -1  -6   13.90    3.00
   4  -1  -6   16.30    2.60
   4  -1  -6   14.60    3.00
   4  -1  -6   15.00    3.80
  -4   1   5   28.10    3.80
   4   1  -5   27.70    3.40
   4   1  -5   34.30    4.20
   4   1  -5   24.50    3.50
  -4   1   5   31.80    3.40
  -4   1   5   26.10    2.90
   4   1  -5   31.30    4.00
   4  -1  -5   27.00    3.00
  -4  -1   5   30.50    3.40
   4  -1  -5   25.00    3.30
   4  -1  -5   24.40    3.30
  -4  -1   5   23.30    2.60
   4  -1  -5   27.50    3.80
  -4  -1   5   23.70    5.80
   4  -1  -5   35.00    4.00
  -4  -1   5   30.30    3.30
   4   1  -4    5.20    1.20
  -4   1   4    7.90    1.60
   4   1  -4    8.40    2.50
  -4   1   4   11.20    2.20
   4   1  -4    8.10    1.80
  -4   1   4    6.20    1.90
  -4   1   4    9.70    2.00
   4   1  -4    8.30    2.00
  -4   1   4    8.40    2.10
  -4  -1   4    7.80    1.20
  -4  -1   4    3.90    1.90
   4  -1  -4    5.40    1.60
   4  -1  -4    8.70    2.20
   4  -1  -4    8.90    2.60
   4  -1  -4    6.50    1.80
  -4  -1   4    7.80    1.90
  -4  -1   4    4.00    1.80
   4  -1  -4    7.40    2.30
   4   1  -3  414.36   12.50
   4   1  -3  396.86   13.20
   4   1  -3  416.36   13.40
  -4   1   3  412.96   13.70
   4   1  -3  410.26   13.70
   4   1  -3  406.56   13.30
  -4   1   3  389.06   13.10
  -4   1   3  406.86   13.50
  -4   1   3  401.96   13.00
  -4   1   3  418.96   12.80
  -4   1   3  403.16   13.50
  -4  -1   3  397.06   13.50
  -4  -1   3  405.56   13.10
  -4  -1   3  400.36   13.80
   4  -1  -3  388.76   13.20
   4  -1  -3  407.76   13.70
   4  -1  -3  404.06   13.30
   4  -1  -3  410.46   13.50
  -4  -1   3  418.76   13.50
   4  -1  -3  405.06   13.00
  -4  -1   3  384.76   12.40
   4   1  -2  300.87    9.70
   4   1  -2  287.57    9.80
  -4   1   2  286.67    9.30
  -4   1   2  276.47    9.90
  -4   1   2  276.37    9.80
  -4   1   2  290.97    9.20
   4   1  -2  274.47   10.00
  -4   1   2  294.77   10.20
   4   1  -2  257.87    9.00
   4   1  -2  280.97   10.20
   4   1  -2  272.97   10.00
   4  -1  -2  281.87    9.70
   4  -1  -2  284.07    9.70
   4  -1  -2  254.87    9.00
  -4  -1   2  277.67   10.00
   4  -1  -2  292.57   10.10
   4  -1  -2  287.57    9.80
   4  -1  -2  291.17    9.80
  -4  -1   2  276.07    9.00
  -4  -1   2  281.07    9.10
  -4  -1   2  282.47    9.70
  -4  -1   2  269.47    9.80
  -4   1   1   19.20    2.40
  -4   1   1   16.70    2.10
   4   1  -1   14.70    2.40
  -4   1   1   20.10    2.80
  -4   1   1   18.00    2.40
   4   1  -1   15.60    1.40
   4   1  -1   18.70    2.10
   4   1  -1   17.50    2.20
   4   1  -1   16.50    2.00
  -4   1   1   15.10    1.40
  -4   1   1   17.30    2.70
   4  -1  -1   18.20    2.10
   4  -1  -1   17.60    1.50
   4  -1  -1   15.20    2.10
  -4  -1   1   17.40    2.20
   4  -1  -1   14.50    1.90
  -4  -1   1   18.10    1.40
  -4  -1   1   16.50    2.20
  -4  -1   1   17.20    2.10
  -4  -1   1   17.80    2.40
  -4  -1   1   17.20    2.30
   4  -1  -1   15.30    2.30
  -4   1   0 1346.07   40.30
  -4   1   0 1382.96   39.90
   4   1   0 1328.17   39.60
   4   1   0 1382.56   39.50
   4   1   0 1355.96   40.00
  -4   1   0 1321.17   40.20
  -4   1   0 1324.67   40.00
   4   1   0 1304.57   39.70
   4  -1   0 1297.37   39.80
  -4  -1   0 1338.87   40.50
  -4  -1   0 1332.07   39.70
   4  -1   0 1340.57   39.90
  -4  -1   0 1317.47   40.00
   4  -1   0 1335.17   39.70
   4   1   1   54.39    3.80
  -4   1  -1   55.19    4.50
   4   1   1   57.49    4.50
   4   1   1   51.79    3.60
   4   1   1   54.49    3.40
  -4   1  -1   58.59    4.00
  -4   1  -1   56.79    3.80
  -4   1  -1   57.79    4.40
   4  -1   1   56.39    6.30
  -4  -1  -1   53.09    4.30
   4  -1   1   52.79    3.80
  -4  -1  -1   50.59    3.70
   4  -1   1   51.69    3.60
   4  -1   1   54.89    3.70
  -4  -1  -1   47.80    4.50
  -4   1  -2    4.10    2.50
   4   1   2   12.70    2.90
  -4   1  -2    8.20    2.50
   4   1   2    5.20    2.00
  -4   1  -2   10.00    2.40
   4   1   2    5.00    2.40
  -4   1  -2    4.70    3.00
   4   1   2    8.20    2.00
   4  -1   2    4.10    2.10
  -4  -1  -2    5.40    2.30
  -4  -1  -2    6.50    2.50
  -4  -1  -2    9.40    2.60
  -4  -1  -2    4.90    2.50
   4  -1   2    7.30    2.60
   4  -1   2    7.80    2.70
   4  -1   2    5.60    2.30
  -4  -1  -2    8.40    2.90
  -4   1  -3    4.40    3.00
   4   1   3    4.30    3.30
   4   1   3    2.10    2.80
  -4   1  -3    5.30    3.40
  -4   1  -3    5.90    3.60
   4  -1   3    0.50    3.20
  -4  -1  -3    2.60    3.20
  -4  -1  -3    3.90    3.00
   4  -1   3   -1.10    2.80
  -4  -1  -3   -2.60    3.50
  -4   1  -4    3.00    3.70
   4   1   4   -1.90    4.00
   4   1   4    3.50    3.30
  -4   1  -4    9.30    4.00
  -4   1  -4   -0.30    4.30
  -4  -1  -4    4.70    3.70
  -4  -1  -4   11.00    4.90
   4  -1   4    6.00    4.20
   4  -1   4    3.90    3.40
  -4   1  -5    1.90    4.60
   4   1   5    6.90    4.30
  -4   1  -5    2.90    5.50
  -4   1  -5    4.90    5.10
   4  -1   5   -4.10    5.80
   4  -1   5    3.90    4.30
  -4  -1  -5    4.00    5.50
  -4  -1  -5    0.30    8.30
   4   2  -9    0.20    8.30
   4   2  -9    2.60    6.00
  -4   2   9   -3.20    4.90
  -4   2   9    6.40    4.70
   4  -2  -9    7.60    5.80
   4  -2  -9    0.80    6.00
   4  -2  -9   -2.80    5.60
  -4  -2   9    5.10    4.60
   4   2  -8   29.00    4.90
   4   2  -8    6.10    4.60
  -4   2   8   19.90    4.20
   4   2  -8   20.00    5.30
  -4   2   8   16.70    4.10
   4  -2  -8   20.80    4.10
  -4  -2   8   20.50    3.60
   4  -2  -8   17.30    5.10
   4  -2  -8   19.60    5.50
  -4  -2   8   21.80    5.90
   4  -2  -8   18.80    4.90
  -4  -2   8   23.10    4.40
   4   2  -7   47.20    5.40
   4   2  -7   45.40    6.30
  -4   2   7   53.39    4.60
   4   2  -7   52.59    7.40
  -4  -2   7   63.19    4.60
   4  -2  -7   62.19    4.80
  -4  -2   7   56.49    4.80
   4  -2  -7   58.09    6.10
   4  -2  -7   48.60    6.10
  -4  -2   7   51.69    7.10
   4  -2  -7   52.29    6.60
   4   2  -6   25.40    4.00
   4   2  -6   37.60    5.10
   4   2  -6   30.40    3.60
  -4   2   6   30.60    3.70
  -4   2   6   26.60    3.40
  -4   2   6   29.10    3.30
   4   2  -6   29.40    3.10
  -4  -2   6   33.50    4.00
   4  -2  -6   30.20    3.20
  -4  -2   6   27.10    2.80
   4  -2  -6   33.90    4.20
   4  -2  -6   31.20    4.00
   4  -2  -6   28.40    3.80
  -4  -2   6   29.60    4.70
   4  -2  -6   29.20    4.50
  -4  -2   6   28.70    3.30
   4   2  -5  207.08    7.20
   4   2  -5  213.48    8.70
   4   2  -5  212.78    9.30
  -4   2   5  214.88    8.40
  -4   2   5  210.48    8.20
   4   2  -5  211.08    8.60
  -4   2   5  212.48    8.80
  -4  -2   5  219.28    8.40
  -4  -2   5  215.48    8.50
   4  -2  -5  205.68    9.20
  -4  -2   5  195.38    8.80
  -4  -2   5  209.68    7.20
  -4  -2   5  214.08    9.20
   4  -2  -5  207.18    8.60
   4  -2  -5  210.08    8.90
   4  -2  -5  211.78    7.90
   4  -2  -5  214.68    8.80
   4   2  -4   38.20    4.20
  -4   2   4   33.50    3.30
  -4   2   4   37.50    3.20
  -4   2   4   35.50    3.40
   4   2  -4   39.80    3.20
   4   2  -4   33.90    2.00
  -4   2   4   37.50    3.20
   4   2  -4   36.40    3.20
   4  -2  -4   32.60    2.80
  -4  -2   4   31.20    2.10
   4  -2  -4   34.40    3.70
  -4  -2   4   36.20    3.90
   4  -2  -4   34.60    3.50
   4  -2  -4   34.90    3.90
  -4  -2   4   35.20    3.20
   4  -2  -4   37.00    3.90
  -4  -2   4   27.20    3.30
  -4   2   3  112.99    4.80
   4   2  -3  113.09    5.00
   4   2  -3  108.19    4.00
  -4   2   3  112.69    5.40
  -4   2   3  112.19    5.20
   4   2  -3  111.89    5.70
  -4   2   3  107.49    4.70
   4   2  -3  114.29    4.90
  -4   2   3  110.39    4.70
  -4   2   3  108.69    5.20
   4  -2  -3  117.39    5.50
  -4  -2   3  108.09    4.00
   4  -2  -3  110.29    4.80
   4  -2  -3  111.49    4.90
  -4  -2   3  105.99    4.90
  -4  -2   3  106.09    5.20
  -4  -2   3  110.39    5.50
  -4  -2   3  119.89    5.20
   4  -2  -3  109.79    4.90
   4  -2  -3  117.39    5.20
   4   2  -2  690.23   20.50
   4   2  -2  677.73   20.00
  -4   2   2  655.43   20.30
  -4   2   2  668.93   20.90
   4   2  -2  686.13   21.10
  -4   2   2  698.63   20.20
  -4   2   2  721.53   24.10
   4   2  -2  674.73   20.70
  -4   2   2  658.53   20.80
   4   2  -2  603.54   20.00
  -4  -2   2  652.13   20.60
   4  -2  -2  699.43   21.20
  -4  -2   2  688.43   20.20
   4  -2  -2  598.34   20.00
   4  -2  -2  641.94   20.50
  -4  -2   2  691.93   21.00
  -4  -2   2  621.24   19.80
   4  -2  -2  672.93   20.50
   4  -2  -2  668.93   20.70
   4  -2  -2  688.93   20.60
   4  -2  -2  675.23   20.90
  -4  -2   2  648.24   20.90
   4   2  -1  190.58    7.70
  -4   2   1  189.58    6.20
   4   2  -1  186.08    7.10
   4   2  -1  186.38    6.70
   4   2  -1  184.58    6.20
  -4   2   1  178.68    7.20
  -4   2   1  187.88    7.30
   4   2  -1  184.88    7.40
   4  -2  -1  193.98    6.20
   4  -2  -1  192.98    7.10
   4  -2  -1  188.98    7.10
  -4  -2   1  187.88    7.30
   4  -2  -1  192.68    7.20
   4  -2  -1  188.68    7.20
  -4  -2   1  192.78    7.30
  -4  -2   1  186.38    6.20
   4  -2  -1  197.68    8.30
  -4  -2   1  190.08    7.80
  -4  -2   1  191.08    6.60
   4   2   0  897.41   27.00
  -4   2   0  877.11   27.50
   4   2   0  922.81   27.50
   4   2   0  901.81   26.50
  -4   2   0  890.31   27.20
  -4   2   0  873.61   27.40
  -4   2   0  901.71   27.80
   4   2   0  897.41   28.10
  -4  -2   0  880.61   27.20
  -4  -2   0  864.01   27.90
   4  -2   0  874.01   27.20
  -4  -2   0  905.71   27.20
   4  -2   0  871.11   27.20
   4  -2   0  933.61   27.40
  -4  -2   0  879.91   27.00
  -4   2  -1   45.90    4.20
  -4   2  -1   36.50    3.40
   4   2   1   41.10    3.40
   4   2   1   42.40    4.10
  -4   2  -1   41.10    3.90
   4   2   1   41.80    3.30
  -4   2  -1   37.70    4.10
   4  -2   1   44.80    3.60
   4  -2   1   44.30    3.40
  -4  -2  -1   41.50    3.30
   4  -2   1   42.00    4.60
  -4  -2  -1   38.60    3.80
  -4  -2  -1   38.30    3.50
  -4  -2  -1   35.90    4.10
  -4   2  -2   65.29    5.50
   4   2   2   69.79    4.80
  -4   2  -2   67.79    4.50
   4   2   2   77.29    5.30
  -4   2  -2   73.29    5.90
  -4   2  -2   65.19    5.20
   4   2   2   67.89    4.00
   4  -2   2   64.79    4.30
   4  -2   2   65.19    4.70
   4  -2   2   74.89    4.90
  -4  -2  -2   67.99    4.80
  -4  -2  -2   79.39    5.90
  -4  -2  -2   76.19    5.40
  -4  -2  -2   72.69    5.00
   4  -2   2   72.09    5.30
   4   2   3   68.89    6.10
   4   2   3   62.89    5.50
  -4   2  -3   70.19    6.90
  -4   2  -3   59.79    6.10
  -4   2  -3   61.99    5.40
   4  -2   3   68.09    5.60
  -4  -2  -3   68.69    6.60
  -4  -2  -3   65.79    6.20
   4  -2   3   65.09    6.10
   4   2   4   53.69    6.10
  -4   2  -4   60.59    7.70
  -4   2  -4   62.09    6.40
  -4   2  -4   68.59    8.20
   4  -2   4   50.89    6.20
  -4  -2  -4   54.19    7.60
  -4  -2  -4   58.59    6.20
  -4  -2  -4   56.49    7.80
  -4   2  -5   -2.50    4.50
   4   2   5   -6.10    4.20
  -4   2  -5   -2.00    5.70
  -4   2  -5   -6.40    5.10
   4  -2   5    4.40    4.70
  -4  -2  -5    2.80    5.60
  -4  -2  -5   -0.20    5.50
  -4  -2  -5   -1.60    5.60
   4  -2   5   16.20    6.40
  -4   3   9    5.50    5.40
  -4   3   9    3.90    4.70
   4   3  -9    5.20    6.50
   4   3  -9    1.70    6.20
   4  -3  -9   -1.50    5.80
   4  -3  -9   12.30    5.90
  -4  -3   9    3.90    4.70
   4  -3  -9   -0.80    6.20
   4   3  -8   -4.90    4.20
   4   3  -8   -4.00    3.70
  -4   3   8    3.90    3.60
   4   3  -8   -7.00    4.80
  -4  -3   8    0.80    3.30
   4  -3  -8   -1.00    4.70
   4  -3  -8   -1.90    4.50
   4  -3  -8   -3.20    8.10
  -4  -3   8   -2.20    3.60
   4   3  -7   22.40    7.10
  -4   3   7   15.70    4.10
   4   3  -7   10.30    3.50
   4   3  -7   14.10    4.10
  -4   3   7   15.10    3.00
   4  -3  -7   19.10    4.20
  -4  -3   7   19.30    4.50
   4  -3  -7   18.40    3.20
  -4  -3   7   13.40    2.80
   4  -3  -7   16.80    4.20
   4  -3  -7   11.70    3.60
  -4  -3   7   18.00    3.20
  -4  -3   7   12.20    3.70
  -4   3   6   54.19    5.10
  -4   3   6   56.69    4.70
  -4   3   6   52.39    4.30
   4   3  -6   59.89    4.80
   4   3  -6   50.79    6.40
   4   3  -6   60.19    7.30
   4  -3  -6   51.39    6.20
   4  -3  -6   48.50    5.50
  -4  -3   6   59.29    5.90
   4  -3  -6   54.99    5.20
  -4  -3   6   60.49    4.80
   4  -3  -6   61.09    4.30
  -4  -3   6   60.69    4.80
   4  -3  -6   55.19    5.20
  -4  -3   6   56.09    4.60
  -4  -3   6   55.29    3.60
  -4   3   5  128.79    6.20
  -4   3   5  126.69    5.90
   4   3  -5  123.79    6.20
   4   3  -5  130.89    7.30
   4   3  -5  130.59    6.30
  -4   3   5  129.89    6.40
  -4  -3   5  119.19    6.70
  -4  -3   5  127.79    6.10
  -4  -3   5  132.39    6.20
   4  -3  -5  136.79    6.70
   4  -3  -5  130.69    6.50
   4  -3  -5  128.69    6.60
   4  -3  -5  127.09    5.70
  -4  -3   5  122.69    6.90
   4  -3  -5  125.29    7.10
  -4   3   4   10.20    2.20
   4   3  -4   13.50    2.20
   4   3  -4   13.50    2.10
  -4   3   4   11.10    2.00
  -4   3   4   13.80    2.30
  -4   3   4   13.10    2.10
   4   3  -4   15.80    3.00
  -4  -3   4    8.90    2.00
   4  -3  -4   10.20    2.50
  -4  -3   4    9.90    2.20
   4  -3  -4   11.30    1.90
  -4  -3   4   19.20    3.10
  -4  -3   4   15.60    2.30
   4  -3  -4   11.80    4.00
   4  -3  -4   14.40    2.70
  -4   3   3  463.55   14.70
  -4   3   3  472.35   15.40
   4   3  -3  448.76   14.80
   4   3  -3  452.15   14.80
  -4   3   3  472.35   15.20
  -4   3   3  487.85   15.40
   4   3  -3  467.85   13.80
  -4   3   3  408.86   14.30
   4   3  -3  467.65   15.50
  -4  -3   3  466.75   15.20
  -4  -3   3  457.15   14.80
   4  -3  -3  468.85   15.50
  -4  -3   3  463.55   15.00
   4  -3  -3  455.45   14.70
   4  -3  -3  474.95   15.30
  -4  -3   3  463.45   15.30
   4  -3  -3  464.05   15.00
   4  -3  -3  469.95   14.60
   4  -3  -3  434.86   14.50
   4   3  -2    5.00    1.00
  -4   3   2    2.70    1.60
   4   3  -2    3.10    1.20
   4   3  -2    2.70    1.30
   4   3  -2    3.50    1.40
   4   3  -2    7.90    2.10
  -4   3   2    6.10    1.70
  -4   3   2    2.40    1.60
  -4   3   2    4.60    1.40
   4  -3  -2    3.50    1.30
  -4  -3   2    6.00    1.50
  -4  -3   2    4.80    1.00
  -4  -3   2    2.60    1.30
   4  -3  -2    0.10    1.80
  -4  -3   2    4.50    1.70
  -4  -3   2    5.00    1.80
   4  -3  -2    5.10    1.50
   4  -3  -2    3.60    1.60
   4  -3  -2    4.30    1.30
   4  -3  -2    5.10    1.30
   4  -3  -2    4.80    1.60
  -4   3   1   17.30    1.60
   4   3  -1   14.60    2.50
  -4   3   1   15.50    2.10
  -4   3   1   12.70    1.60
  -4   3   1   15.10    2.20
   4   3  -1   17.60    2.20
   4   3  -1   18.80    2.00
  -4   3   1   20.10    2.60
   4   3  -1   15.60    1.60
   4   3  -1   16.10    1.80
  -4   3   1   18.50    2.30
   4  -3  -1   14.80    1.60
   4  -3  -1   18.00    2.50
  -4  -3   1   14.80    2.20
   4  -3  -1   17.50    2.30
   4  -3  -1   15.00    2.10
   4  -3  -1   23.80    2.50
  -4  -3   1   19.10    2.60
   4  -3  -1   17.20    2.10
  -4  -3   1   17.50    2.10
  -4  -3   1   17.50    2.70
  -4  -3   1   14.80    1.90
  -4  -3   1   15.60    1.60
   4   3   0  716.03   21.90
  -4   3   0  684.23   22.50
  -4   3   0  731.93   22.20
   4   3   0  733.03   22.40
  -4   3   0  707.23   22.80
  -4   3   0  712.43   22.40
   4  -3   0  722.43   22.50
  -4  -3   0  714.13   22.10
  -4  -3   0  730.63   23.00
   4  -3   0  710.03   22.20
   4  -3   0  700.83   22.10
  -4  -3   0  696.03   21.80
  -4  -3   0  715.43   22.10
  -4   3  -1   35.60    4.00
  -4   3  -1   31.70    3.90
   4   3   1   35.50    3.90
   4   3   1   30.70    3.30
  -4   3  -1   36.80    3.50
   4   3   1   37.30    3.40
  -4   3  -1   40.80    4.20
  -4  -3  -1   34.30    2.90
   4  -3   1   33.70    3.40
  -4  -3  -1   37.20    3.50
   4  -3   1   34.90    3.60
  -4  -3  -1   35.30    3.40
  -4  -3  -1   30.70    4.20
   4  -3   1   39.70    3.40
   4   3   2  146.29    6.80
   4   3   2  137.79    5.90
  -4   3  -2  139.79    7.50
  -4   3  -2  146.49    6.30
  -4   3  -2  118.99    7.20
   4   3   2  145.59    7.20
  -4   3  -2  155.58    7.80
  -4  -3  -2  141.79    7.40
  -4  -3  -2  143.09    6.70
  -4  -3  -2  128.59    6.90
  -4  -3  -2  157.88    7.90
  -4  -3  -2  139.49    6.30
   4  -3   2  136.49    6.80
   4  -3   2  139.69    6.80
   4  -3   2  147.19    7.00
  -4   3  -3   50.89    4.60
   4   3   3   55.69    5.20
  -4   3  -3   53.49    6.10
  -4   3  -3   51.09    6.60
   4   3   3   55.69    5.80
   4  -3   3   61.09    5.90
  -4  -3  -3   48.70    5.80
   4  -3   3   56.29    5.30
  -4  -3  -3   52.59    6.50
  -4   3  -4   21.10    4.10
  -4   3  -4   19.60    5.20
  -4   3  -4   14.30    5.80
   4   3   4   27.30    4.40
  -4  -3  -4   18.80    4.70
  -4  -3  -4   16.40    5.20
   4  -3   4   34.60    5.40
   4  -3   4   24.40    4.30
  -4  -3  -4   25.10    4.90
  -4   3  -5    6.10    5.70
  -4   3  -5    2.20    4.60
   4   3   5   10.10    4.50
  -4   3  -5    4.00    5.90
  -4  -3  -5    5.00    5.50
   4  -3   5    4.10    6.40
   4  -3   5    6.10    4.50
  -4  -3  -5    4.60    5.60
  -4  -3  -5    5.20    5.30
   4   4  -9   13.00    6.60
   4   4  -9   22.50    5.90
  -4   4   9   17.40    5.40
  -4   4   9   16.40    5.10
   4  -4  -9   19.60    6.80
   4  -4  -9   18.40    6.20
   4  -4  -9   16.70    5.10
   4  -4  -9   27.70    6.70
  -4  -4   9   22.10    5.20
   4   4  -8   25.20    4.80
   4   4  -8   18.30    5.60
  -4   4   8   24.00    4.90
   4  -4  -8   23.30    5.10
   4  -4  -8   11.80    8.90
  -4  -4   8   16.30    3.80
   4  -4  -8   35.50    5.70
  -4  -4   8   28.00    4.60
   4  -4  -8   27.70    4.30
   4   4  -7   -1.90    3.10
   4   4  -7    2.20    4.30
  -4   4   7    3.30    2.70
  -4   4   7    2.50    3.00
   4   4  -7    3.40    3.80
   4  -4  -7    3.60    2.80
  -4  -4   7    7.30    4.00
   4  -4  -7    3.40    3.80
  -4  -4   7    7.30    2.40
  -4  -4   7    5.30    3.30
   4  -4  -7    2.10    3.20
  -4  -4   7    4.30    2.80
   4  -4  -7    1.70    3.70
   4   4  -6   83.79    6.30
  -4   4   6   73.39    5.70
  -4   4   6   90.69    5.80
   4   4  -6   86.29    5.70
   4   4  -6   97.59    7.50
  -4   4   6   92.79    5.40
   4  -4  -6   77.19    9.60
  -4  -4   6   92.69    5.80
   4  -4  -6   84.49    6.10
   4  -4  -6   83.19    6.20
   4  -4  -6   83.79    5.90
   4  -4  -6  102.39    5.40
  -4  -4   6   76.89    6.50
  -4  -4   6   95.29    5.50
  -4   4   5   32.00    3.60
   4   4  -5   30.70    3.90
   4   4  -5   36.20    4.40
  -4   4   5   32.80    3.40
   4   4  -5   28.80    3.60
  -4   4   5   33.20    3.90
  -4  -4   5   26.80    3.30
  -4  -4   5   30.20    4.30
   4  -4  -5   30.00    4.00
   4  -4  -5   34.20    3.50
   4  -4  -5   29.30    3.70
   4  -4  -5   26.10    3.60
  -4  -4   5   32.20    3.60
   4  -4  -5   28.50    3.70
  -4  -4   5   29.30    3.60
   4   4  -4   72.09    4.10
  -4   4   4   84.39    4.50
   4   4  -4   73.39    5.40
  -4   4   4   81.59    4.30
   4   4  -4   71.79    4.20
  -4   4   4   73.69    3.80
  -4   4   4   76.79    4.60
  -4  -4   4   71.09    4.70
  -4  -4   4   80.39    4.40
   4  -4  -4   71.09    5.00
   4  -4  -4   74.59    4.70
  -4  -4   4   77.09    4.60
   4  -4  -4   75.99    4.60
   4  -4  -4   77.09    4.70
  -4  -4   4   71.89    4.50
   4  -4  -4   74.99    4.10
   4   4  -3   12.70    2.70
   4   4  -3    7.90    1.60
  -4   4   3   11.60    1.50
  -4   4   3   10.30    2.20
   4   4  -3    9.30    1.70
  -4   4   3   11.10    2.00
  -4   4   3   10.90    1.90
  -4  -4   3   10.00    2.00
   4  -4  -3   12.70    2.40
   4  -4  -3   11.20    1.70
  -4  -4   3   12.00    2.20
   4  -4  -3    9.10    1.90
  -4  -4   3    9.80    2.20
  -4  -4   3    8.90    1.90
   4  -4  -3    8.50    1.70
   4  -4  -3    9.90    1.90
   4  -4  -3   10.00    2.20
   4   4  -2   18.50    2.40
   4   4  -2   22.00    2.20
  -4   4   2   18.60    2.40
  -4   4   2   18.00    2.10
   4   4  -2   20.50    2.90
  -4   4   2   19.70    2.70
   4   4  -2   18.60    2.00
  -4   4   2   16.80    2.40
   4   4  -2   18.50    1.50
   4  -4  -2   19.50    2.00
   4  -4  -2   21.90    2.90
   4  -4  -2   18.20    2.10
   4  -4  -2   15.40    2.20
  -4  -4   2   18.10    2.30
   4  -4  -2   16.90    2.30
   4  -4  -2   16.70    2.20
  -4  -4   2   16.80    2.40
   4  -4  -2   17.00    2.00
  -4  -4   2   19.80    2.80
  -4  -4   2   15.20    1.50
  -4   4   1   35.30    3.50
  -4   4   1   35.30    3.10
   4   4  -1   32.00    3.40
  -4   4   1   35.20    2.90
  -4   4   1   31.50    2.20
  -4   4   1   31.80    2.20
   4   4  -1   31.20    2.20
   4   4  -1   33.00    2.80
  -4   4   1   27.90    3.00
   4   4  -1   33.80    2.50
   4  -4  -1   29.40    3.00
   4  -4  -1   35.10    2.70
  -4  -4   1   38.30    2.50
   4  -4  -1   37.40    3.60
  -4  -4   1   33.20    3.20
  -4  -4   1   37.10    3.00
  -4  -4   1   32.00    2.30
  -4  -4   1   29.00    3.60
   4  -4  -1   29.70    2.80
   4  -4  -1   31.80    2.80
  -4  -4   1   33.40    2.20
  -4   4   0   33.60    3.60
  -4   4   0   31.10    3.20
  -4   4   0   26.80    3.40
   4   4   0   31.60    2.80
  -4   4   0   34.20    4.10
   4   4   0   44.10    4.40
  -4  -4   0   36.10    2.60
   4  -4   0   36.90    3.20
  -4  -4   0   28.10    3.20
   4  -4   0   29.80    4.10
   4  -4   0   31.60    3.10
   4  -4   0   32.50    2.80
  -4  -4   0   33.10    3.80
  -4  -4   0   34.60    3.00
  -4   4  -1   12.90    2.90
   4   4   1   12.60    2.30
  -4   4  -1    7.50    2.10
  -4   4  -1    8.30    2.50
   4   4   1   10.60    2.60
  -4   4  -1   15.40    3.00
  -4  -4  -1   10.70    2.10
   4  -4   1   12.80    2.40
  -4  -4  -1   10.60    1.70
   4  -4   1   11.20    2.30
  -4  -4  -1   10.60    2.20
  -4  -4  -1   11.50    2.90
   4  -4   1    8.80    2.30
  -4  -4  -1   11.00    2.70
  -4   4  -2    9.40    2.40
  -4   4  -2    8.80    3.30
  -4   4  -2   12.00    3.50
   4   4   2    9.20    2.50
   4   4   2    4.30    2.90
   4   4   2    8.70    2.30
  -4   4  -2    4.40    3.40
   4  -4   2    9.50    2.80
  -4  -4  -2   10.20    2.20
  -4  -4  -2    8.70    3.40
  -4  -4  -2    2.90    2.90
   4  -4   2    6.10    2.60
   4  -4   2    5.10    2.50
  -4  -4  -2   11.00    2.50
  -4  -4  -2    7.00    2.30
   4   4   3   20.60    3.40
  -4   4  -3   18.50    4.30
  -4   4  -3   11.40    3.70
  -4   4  -3   15.20    2.90
  -4  -4  -3   19.30    4.30
  -4  -4  -3   18.40    4.10
   4  -4   3   13.90    3.70
  -4  -4  -3   19.50    4.20
   4  -4   3   15.40    3.60
  -4   4  -4   40.00    6.00
   4   4   4   35.10    4.60
  -4   4  -4   19.80    5.30
  -4  -4  -4   46.60    5.60
   4  -4   4   40.80    5.30
  -4  -4  -4   21.60    5.30
   4  -4   4   29.70    4.60
  -4  -4  -4   29.10    5.50
   4   4   5    3.80    4.60
  -4   4  -5    7.70    4.80
  -4   4  -5    5.20    5.90
  -4   4  -5    7.80    5.80
  -4  -4  -5   -5.70    5.60
  -4  -4  -5    6.90    5.50
   4  -4   5    0.90    6.00
  -4  -4  -5   19.10    6.20
   4  -4   5    7.00    4.50
   4   5  -8   -3.80    3.80
  -4   5   8   -0.40    3.90
   4   5  -8    3.00    5.60
   4  -5  -8    3.00    5.10
   4  -5  -8    5.00    4.70
  -4  -5   8    2.50    3.70
  -4  -5   8    4.60    3.70
   4  -5  -8   -8.60    5.80
   4  -5  -8    0.30    3.80
  -4   5   7   12.80    3.50
   4   5  -7   -0.90    4.10
   4   5  -7   10.90    4.60
   4   5  -7   14.50    3.50
  -4   5   7   10.90    3.00
   4  -5  -7   10.00    4.00
   4  -5  -7   13.40    4.10
   4  -5  -7   15.20    3.90
   4  -5  -7    5.70    3.30
  -4  -5   7   10.80    4.30
  -4  -5   7    2.20    3.20
  -4  -5   7   10.70    3.30
   4   5  -6   11.80    3.00
  -4   5   6   10.90    2.70
   4   5  -6    6.40    2.90
  -4   5   6   11.10    3.00
  -4   5   6   11.70    3.00
   4   5  -6   10.60    4.50
   4  -5  -6    8.90    2.70
  -4  -5   6   13.80    3.20
   4  -5  -6   11.40    3.20
   4  -5  -6    7.90    3.20
  -4  -5   6   10.90    2.70
   4  -5  -6    9.80    3.00
  -4  -5   6    6.60    3.10
  -4   5   5   -2.60    1.90
  -4   5   5   -0.50    2.80
  -4   5   5    0.10    2.00
  -4   5   5    5.10    2.20
   4   5  -5    2.50    3.20
   4   5  -5    0.20    2.10
   4  -5  -5    2.80    2.20
  -4  -5   5    2.60    2.20
   4  -5  -5    2.60    2.40
  -4  -5   5   -1.00    2.40
   4  -5  -5    4.80    2.10
  -4  -5   5   -1.80    2.50
  -4  -5   5    1.60    2.10
   4  -5  -5    0.10    2.30
   4  -5  -5   -0.30    2.60
  -4   5   4  177.38    7.40
  -4   5   4  179.18    7.30
   4   5  -4  189.78    8.30
   4   5  -4  185.08    7.30
  -4   5   4  151.18    6.40
   4   5  -4  184.08    7.00
  -4   5   4  170.68    7.60
   4  -5  -4  182.78    7.70
   4  -5  -4  180.08    7.20
  -4  -5   4  188.78    7.40
   4  -5  -4  173.88    7.90
  -4  -5   4  178.78    7.60
  -4  -5   4  179.68    7.50
   4  -5  -4  176.68    6.80
  -4  -5   4  185.58    7.90
   4  -5  -4  187.88    7.80
   4   5  -3   27.40    4.00
  -4   5   3   29.80    3.20
  -4   5   3   25.60    3.00
   4   5  -3   31.60    2.60
  -4   5   3   27.40    2.80
   4  -5  -3   25.50    2.30
  -4  -5   3   26.10    2.70
  -4  -5   3   26.40    3.20
   4  -5  -3   26.10    3.00
  -4  -5   3   23.80    2.70
   4  -5  -3   27.80    3.50
   4  -5  -3   30.40    2.40
   4  -5  -3   22.80    2.90
   4  -5  -3   27.70    2.80
  -4  -5   3   29.50    3.20
  -4   5   2  162.08    6.90
   4   5  -2  153.88    6.00
   4   5  -2  151.58    6.90
  -4   5   2  157.98    6.00
  -4   5   2  150.88    6.50
   4   5  -2  157.98    5.20
  -4   5   2  153.28    6.60
   4   5  -2  153.68    6.20
   4  -5  -2  159.38    6.20
  -4  -5   2  154.78    6.10
   4  -5  -2  152.98    6.30
  -4  -5   2  158.98    6.40
   4  -5  -2  152.78    6.90
   4  -5  -2  159.78    5.70
   4  -5  -2  149.59    5.50
  -4  -5   2  158.38    6.60
   4  -5  -2  145.49    5.90
  -4  -5   2  150.08    5.10
   4  -5  -2  161.78    6.90
  -4  -5   2  152.08    6.00
  -4   5   1  605.34   19.50
  -4   5   1  614.34   18.60
  -4   5   1  599.14   18.90
  -4   5   1  618.74   19.70
  -4   5   1  624.94   18.60
  -4   5   1  628.04   20.00
   4   5  -1  615.54   18.60
   4   5  -1  569.34   18.50
   4   5  -1  622.64   20.00
   4   5  -1  599.14   19.30
   4  -5  -1  599.04   18.80
   4  -5  -1  608.54   19.10
  -4  -5   1  605.44   19.00
   4  -5  -1  638.44   19.80
   4  -5  -1  605.24   19.90
  -4  -5   1  607.44   18.70
   4  -5  -1  583.74   19.20
  -4  -5   1  630.54   18.50
  -4  -5   1  627.54   18.60
  -4  -5   1  617.84   19.50
  -4   5   0    3.60    2.00
  -4   5   0    2.40    1.10
   4   5   0    3.20    2.30
  -4   5   0    0.10    1.20
  -4   5   0   -0.50    2.10
  -4   5   0    3.80    2.00
   4   5   0    3.00    1.60
  -4   5   0    3.90    2.90
  -4  -5   0    0.90    1.60
  -4  -5   0    2.00    1.20
   4  -5   0    0.50    1.70
   4  -5   0    2.90    1.50
  -4  -5   0   -1.20    1.70
  -4  -5   0    4.90    2.30
   4  -5   0    2.80    1.80
   4  -5   0    4.60    2.00
  -4  -5   0    1.90    1.10
  -4   5  -1   24.10    2.90
  -4   5  -1   18.70    3.20
   4   5   1   23.10    2.80
   4   5   1   22.20    3.10
  -4   5  -1   28.00    4.10
  -4   5  -1   28.10    3.50
   4  -5   1   22.20    2.90
  -4  -5  -1   23.80    3.30
   4  -5   1   24.80    3.60
  -4  -5  -1   25.80    3.00
   4  -5   1   22.70    2.70
  -4  -5  -1   20.40    3.40
  -4  -5  -1   22.20    2.50
  -4  -5  -1   23.10    3.10
  -4   5  -2  160.98    7.10
  -4   5  -2  169.38    8.30
   4   5   2  156.88    7.20
   4   5   2  163.38    7.90
  -4   5  -2  161.98    8.50
  -4   5  -2  150.48    8.50
   4  -5   2  150.38    7.50
   4  -5   2  150.68    7.40
  -4  -5  -2  159.38    6.70
  -4  -5  -2  160.08    8.40
  -4  -5  -2  158.28    7.10
  -4  -5  -2  166.78    8.20
  -4  -5  -2  148.99    6.60
   4  -5   2  144.19    7.50
   4   5   3   25.60    4.00
  -4   5  -3   28.70    3.50
  -4   5  -3   29.40    4.80
  -4   5  -3   27.50    4.70
   4  -5   3   30.00    4.10
  -4  -5  -3   31.40    4.60
  -4  -5  -3   30.90    5.60
   4  -5   3   31.50    5.40
  -4   5  -4   14.10    5.40
  -4   5  -4   15.60    4.90
   4   5   4   10.20    3.80
  -4  -5  -4    7.30    4.90
   4  -5   4   10.60    4.60
  -4  -5  -4   16.70    4.70
  -4  -5  -4   11.00    4.90
   4  -5   4    5.80    3.90
  -4   5  -5   11.40    5.90
  -4   5  -5    8.70    5.90
   4   5   5    5.40    4.70
  -4  -5  -5    4.50    5.70
   4  -5   5    0.30    6.20
  -4  -5  -5    3.40    6.00
   4  -5   5    4.40    4.70
  -4  -5  -5   13.50    6.20
   4   6  -8   50.29    5.50
  -4   6   8   46.50    5.80
   4   6  -8   42.50    7.00
   4  -6  -8   50.59    6.60
   4  -6  -8   51.59    6.50
  -4  -6   8   47.60    6.10
   4  -6  -8   54.09    7.60
  -4  -6   8   41.80    5.60
   4   6  -7   88.19    6.40
  -4   6   7   88.39    6.00
  -4   6   7   93.79    6.70
   4   6  -7  110.69    8.80
   4  -6  -7   83.79    8.00
   4  -6  -7   95.49    7.50
  -4  -6   7   95.59    8.10
  -4  -6   7   90.39    6.30
   4  -6  -7   75.79    9.30
   4  -6  -7   86.59    7.10
  -4  -6   7   96.19    6.70
   4   6  -6  276.57   11.70
  -4   6   6  290.87   11.50
  -4   6   6  294.87   11.20
   4   6  -6  307.77   13.40
   4   6  -6  289.37   11.10
  -4  -6   6  307.07   11.50
  -4  -6   6  305.67   11.80
   4  -6  -6  289.67   11.90
  -4  -6   6  292.77   12.60
   4  -6  -6  292.07   12.00
   4  -6  -6  306.37   11.50
   4  -6  -6  291.87   11.30
  -4   6   5 1847.52   54.19
  -4   6   5 1716.73   53.49
  -4   6   5 1847.22   54.39
  -4   6   5 1777.12   54.49
   4   6  -5 1840.82   55.19
   4   6  -5 1803.92   54.49
   4   6  -5 1842.02   54.19
  -4  -6   5 1844.82   54.99
   4  -6  -5 1818.02   54.19
   4  -6  -5 1867.81   54.79
  -4  -6   5 1745.93   54.59
   4  -6  -5 1809.02   54.89
   4  -6  -5 1846.72   54.69
  -4  -6   5 1888.51   54.49
   4  -6  -5 1752.22   53.49
  -4  -6   5 1870.61   54.49
   4   6  -4  418.26   14.80
  -4   6   4  409.76   14.20
   4   6  -4  416.16   13.80
   4   6  -4  398.16   13.40
  -4   6   4  416.56   13.90
  -4   6   4  404.56   14.00
  -4   6   4  373.36   12.70
  -4  -6   4  398.76   14.10
   4  -6  -4  395.36   12.80
   4  -6  -4  414.86   13.80
   4  -6  -4  395.76   14.10
  -4  -6   4  416.36   13.90
   4  -6  -4  391.66   14.10
  -4  -6   4  432.66   14.50
   4  -6  -4  403.16   14.30
  -4  -6   4  409.46   14.00
  -4   6   3   -0.70    1.60
   4   6  -3    2.60    1.50
   4   6  -3    0.50    2.30
  -4   6   3    1.80    1.70
  -4   6   3    0.90    1.80
   4   6  -3    2.70    1.50
   4  -6  -3    1.90    2.20
   4  -6  -3    0.30    1.70
  -4  -6   3    1.70    2.00
  -4  -6   3   -0.60    1.90
   4  -6  -3    2.20    1.90
  -4  -6   3    0.50    1.60
   4  -6  -3    0.90    1.80
  -4  -6   3   -0.40    1.40
  -4   6   2  306.87   10.30
  -4   6   2  309.67   11.00
   4   6  -2  299.97   10.40
   4   6  -2  303.87   11.30
  -4   6   2  294.67   10.80
   4  -6  -2  306.97   11.10
   4  -6  -2  300.07   10.30
   4  -6  -2  298.37   10.60
  -4  -6   2  295.77   10.30
  -4  -6   2  308.37   11.00
  -4  -6   2  312.57   10.40
   4  -6  -2  284.47   11.10
  -4  -6   2  293.07   10.10
  -4   6   1  765.42   24.40
  -4   6   1  778.42   23.60
   4   6  -1  795.92   24.90
   4   6  -1  792.02   24.20
   4   6  -1  809.62   23.40
   4   6  -1  770.22   23.50
  -4   6   1  783.52   23.60
  -4   6   1  806.32   24.90
  -4   6   1  767.72   23.60
   4   6  -1  762.82   23.40
   4  -6  -1  785.52   24.90
   4  -6  -1  773.72   24.20
  -4  -6   1  751.32   23.80
  -4  -6   1  771.02   23.70
  -4  -6   1  791.62   24.40
   4  -6  -1  736.93   23.50
  -4  -6   1  786.42   23.50
   4  -6  -1  825.22   25.00
   4  -6  -1  781.52   23.90
  -4   6   0   27.60    3.50
  -4   6   0   23.60    3.00
  -4   6   0   21.30    2.80
   4   6   0   21.50    2.70
  -4   6   0   23.80    2.30
   4   6   0   19.50    1.90
  -4   6   0   22.10    2.40
   4   6   0   22.50    3.10
  -4  -6   0   19.70    2.80
   4  -6   0   24.50    3.60
   4  -6   0   15.80    2.50
  -4  -6   0   19.90    2.00
   4  -6   0   21.80    2.80
   4  -6   0   21.60    2.40
  -4  -6   0   18.00    2.90
  -4   6  -1    3.70    2.60
  -4   6  -1   -1.30    2.10
  -4   6  -1   -2.70    2.30
   4   6   1    0.40    1.90
   4   6   1    3.90    2.40
   4  -6   1    0.60    1.80
  -4  -6  -1    0.10    2.30
  -4  -6  -1    0.20    1.90
   4  -6   1   -0.80    2.40
  -4  -6  -1    1.20    2.60
   4  -6   1    0.30    2.00
   4   6   2   42.90    4.30
  -4   6  -2   48.60    5.50
  -4   6  -2   49.10    4.50
   4   6   2   41.30    5.00
  -4   6  -2   44.30    5.80
  -4  -6  -2   41.70    5.30
   4  -6   2   44.60    4.60
  -4  -6  -2   40.90    3.80
   4  -6   2   51.29    5.10
   4  -6   2   34.40    5.00
  -4  -6  -2   39.30    4.00
  -4  -6  -2   47.30    5.60
  -4   6  -3    9.20    4.00
   4   6   3   -1.40    5.20
  -4   6  -3   -1.10    2.80
  -4   6  -3    1.60    3.80
  -4  -6  -3    4.00    3.40
  -4  -6  -3   -0.90    3.40
  -4  -6  -3    3.60    4.10
   4  -6   3    2.70    3.60
   4  -6   3    6.10    3.40
  -4   6  -4   -9.50    4.50
  -4   6  -4   -4.20    5.00
   4   6   4    2.20    3.60
  -4  -6  -4    6.10    4.50
  -4  -6  -4   -6.70    4.50
   4  -6   4    3.70    4.40
  -4  -6  -4   -3.10    4.80
   4  -6   4   -4.70    3.50
  -4   6  -5   -6.00    6.40
   4   6   5   11.30    5.00
  -4   6  -5    2.70    6.00
  -4  -6  -5    0.20    6.00
   4  -6   5   -1.40    4.70
  -4  -6  -5  -12.20    5.80
   4  -6   5   -0.40    5.80
  -4  -6  -5    8.20    6.20
   4   7  -8   13.20    6.10
   4   7  -8   11.00    4.20
  -4   7   8   12.70    4.50
   4  -7  -8   18.10    6.00
   4  -7  -8    4.20    4.20
  -4  -7   8   10.40    4.50
   4  -7  -8   16.50    5.30
  -4  -7   8   10.10    4.10
   4  -7  -8    8.60    4.40
  -4   7   7   -2.80    3.20
  -4   7   7    5.90    3.00
   4   7  -7    2.20    3.30
   4   7  -7   -0.80    4.80
   4  -7  -7   -1.70    3.70
   4  -7  -7   -0.60    3.20
   4  -7  -7   -2.10    3.30
   4  -7  -7    3.90    4.20
  -4  -7   7    6.40    3.40
  -4  -7   7    4.60    3.50
  -4  -7   7    0.50    4.40
  -4   7   6   -0.60    2.50
  -4   7   6    2.20    2.80
   4   7  -6    3.60    2.60
   4   7  -6    2.10    4.20
   4   7  -6    1.20    5.10
  -4  -7   6    0.50    2.80
   4  -7  -6    4.60    3.20
  -4  -7   6    1.80    3.30
   4  -7  -6    5.50    3.00
   4  -7  -6    2.30    2.80
  -4  -7   6    2.40    2.90
   4  -7  -6    6.00    3.20
   4   7  -5   73.09    5.20
   4   7  -5   79.29    4.90
  -4   7   5   74.89    5.40
   4   7  -5   83.49    6.90
  -4   7   5   83.19    5.20
  -4   7   5   83.19    5.30
  -4   7   5   71.29    4.50
  -4  -7   5   92.79    6.10
  -4  -7   5   79.49    5.40
   4  -7  -5   76.39    5.70
  -4  -7   5   89.79    5.60
   4  -7  -5   79.69    4.90
   4  -7  -5   83.59    5.20
  -4  -7   5   82.79    5.60
   4  -7  -5   74.39    5.50
   4  -7  -5   80.79    6.00
  -4   7   4   73.49    4.90
  -4   7   4   71.09    4.60
   4   7  -4   79.29    5.90
   4   7  -4   71.99    4.70
  -4   7   4   74.09    4.80
   4   7  -4   73.19    4.00
   4  -7  -4   69.99    5.00
  -4  -7   4   74.49    4.90
  -4  -7   4   72.09    4.60
  -4  -7   4   70.89    5.10
  -4  -7   4   72.99    4.60
   4  -7  -4   70.99    5.00
   4  -7  -4   73.69    4.70
   4  -7  -4   60.49    5.20
  -4   7   3   17.70    2.60
   4   7  -3   19.70    3.30
   4   7  -3   18.80    2.20
   4   7  -3   19.80    2.20
  -4   7   3   16.40    2.60
  -4   7   3   17.90    2.60
   4  -7  -3   19.90    3.00
   4  -7  -3   17.50    2.70
  -4  -7   3   18.40    2.70
   4  -7  -3   18.70    3.00
  -4  -7   3   17.30    2.60
   4  -7  -3   19.20    2.60
  -4  -7   3   18.80    2.90
  -4   7   2   35.10    3.20
   4   7  -2   27.30    2.80
  -4   7   2   35.60    3.50
   4   7  -2   32.40    4.10
  -4   7   2   36.10    3.50
  -4  -7   2   32.20    3.10
   4  -7  -2   34.60    3.00
   4  -7  -2   32.00    3.90
  -4  -7   2   33.40    2.70
   4  -7  -2   32.70    3.30
   4  -7  -2   29.90    3.70
  -4  -7   2   31.80    3.40
  -4  -7   2   33.70    3.10
   4   7  -1  114.59    5.30
  -4   7   1  103.49    5.60
   4   7  -1  107.29    4.40
   4   7  -1  101.09    4.40
  -4   7   1  107.79    4.50
   4   7  -1   98.99    5.80
  -4   7   1  106.69    5.60
  -4   7   1  106.09    4.90
   4  -7  -1  105.69    5.30
   4  -7  -1  103.49    5.90
  -4  -7   1  104.79    5.50
  -4  -7   1  109.49    4.40
   4  -7  -1  106.29    5.80
   4  -7  -1  105.69    4.50
  -4  -7   1  108.69    4.90
   4  -7  -1  100.19    4.80
  -4  -7   1  108.99    4.80
  -4   7   0    6.60    2.40
  -4   7   0    5.20    1.70
  -4   7   0   10.70    2.70
  -4   7   0    6.20    2.30
   4   7   0    7.30    1.90
   4   7   0    7.50    1.90
   4   7   0    8.30    2.50
   4   7   0    9.80    2.40
  -4   7   0   12.10    2.10
   4  -7   0    8.30    1.90
  -4  -7   0    5.00    2.20
   4  -7   0    6.50    2.50
   4  -7   0    5.60    2.20
   4  -7   0    9.80    2.90
  -4  -7   0    6.00    2.30
  -4  -7   0    8.10    2.90
   4   7   1   39.90    3.00
  -4   7  -1   39.30    3.20
  -4   7  -1   39.10    5.20
   4   7   1   43.70    4.40
   4   7   1   39.90    3.70
  -4   7  -1   39.60    3.30
  -4   7  -1   40.20    4.20
  -4   7  -1   35.20    4.60
   4   7   1   38.30    3.00
   4  -7   1   40.50    3.60
   4  -7   1   40.10    5.40
  -4  -7  -1   39.00    4.50
  -4  -7  -1   43.80    5.10
  -4  -7  -1   46.20    4.00
   4  -7   1   32.70    4.10
  -4   7  -2   15.40    3.20
   4   7   2   14.50    3.30
   4   7   2   16.40    3.10
  -4   7  -2   22.20    3.80
  -4   7  -2   12.40    3.70
  -4  -7  -2   19.30    3.80
   4  -7   2   16.60    3.90
   4  -7   2   20.70    3.50
  -4  -7  -2   18.20    2.90
   4  -7   2   20.60    3.40
  -4  -7  -2   20.00    4.30
   4   7   3    1.10    3.10
  -4   7  -3    4.90    3.10
  -4   7  -3    6.50    4.50
  -4   7  -3    7.10    4.20
   4  -7   3    1.40    3.30
   4  -7   3    8.80    3.40
  -4  -7  -3    7.80    4.20
  -4  -7  -3    6.60    3.50
  -4  -7  -3   -0.60    3.70
  -4   7  -4   10.20    5.50
  -4   7  -4    1.30    4.90
   4   7   4   -2.10    3.80
   4  -7   4    6.40    4.40
  -4  -7  -4    1.60    4.90
   4  -7   4    1.30    4.00
  -4  -7  -4    6.30    4.60
  -4  -7  -4   11.20    5.20
  -4   7  -5    1.90    6.30
  -4   7  -5   -1.70    7.30
  -4  -7  -5   14.40    6.50
   4  -7   5    8.10    5.90
  -4  -7  -5   16.30    6.50
  -4  -7  -5   22.70    6.30
   4  -7   5   13.00    5.30
   4   8  -8   28.10    4.80
  -4   8   8   22.20    4.90
   4   8  -8   23.60    6.50
  -4  -8   8   32.90    5.30
   4  -8  -8   24.90    5.10
  -4  -8   8   25.70    4.90
   4  -8  -8   19.90    4.60
   4  -8  -8   29.50    6.70
   4   8  -7   12.50    5.00
  -4   8   7    4.30    3.40
   4   8  -7   -0.90    3.20
  -4   8   7    5.20    3.20
   4  -8  -7   -0.70    3.50
   4  -8  -7    2.70    4.50
  -4  -8   7    5.10    3.70
  -4  -8   7    3.40    4.80
   4  -8  -7    2.90    3.80
  -4  -8   7    2.70    3.60
   4  -8  -7    1.70    3.40
  -4   8   6   19.20    3.50
   4   8  -6   25.50    6.20
  -4   8   6   17.10    4.10
   4   8  -6   26.90    3.60
   4  -8  -6   21.20    3.80
  -4  -8   6   18.10    4.30
  -4  -8   6   16.70    3.40
   4  -8  -6   16.20    3.30
   4  -8  -6   21.20    3.70
  -4  -8   6   19.80    4.40
   4  -8  -6   23.00    4.40
   4   8  -5  287.67   12.30
   4   8  -5  281.87   10.30
  -4   8   5  286.17   11.10
  -4   8   5  284.97   10.90
   4  -8  -5  280.37   11.40
   4  -8  -5  268.37   10.90
  -4  -8   5  290.77   11.20
  -4  -8   5  274.77   11.00
  -4  -8   5  279.37   11.50
   4  -8  -5  282.27   11.20
   4   8  -4  454.55   14.90
  -4   8   4  474.15   15.70
  -4   8   4  419.16   15.60
  -4   8   4  473.35   15.90
   4   8  -4  477.75   16.80
   4   8  -4  411.06   15.10
   4  -8  -4  465.05   16.00
   4  -8  -4  452.55   16.10
   4  -8  -4  473.55   15.80
   4  -8  -4  465.75   15.80
  -4  -8   4  477.65   16.00
  -4  -8   4  488.25   16.20
  -4  -8   4  480.85   15.80
  -4  -8   4  450.05   15.60
   4   8  -3    0.80    1.60
  -4   8   3    2.00    2.00
  -4   8   3    1.20    2.00
   4   8  -3   -1.00    2.60
  -4   8   3    0.60    2.00
  -4  -8   3    2.70    2.00
  -4  -8   3    2.50    1.90
   4  -8  -3    2.50    2.60
  -4  -8   3   -1.80    1.90
   4  -8  -3   -1.30    2.20
  -4  -8   3    4.70    1.80
   4  -8  -3   -0.70    1.90
   4  -8  -3    0.60    2.10
  -4   8   2  345.47   12.40
   4   8  -2  352.96   11.80
  -4   8   2  347.07   12.50
   4   8  -2  347.57   13.00
  -4   8   2  336.47   11.80
   4  -8  -2  355.86   12.70
   4  -8  -2  345.87   12.20
  -4  -8   2  349.77   11.90
  -4  -8   2  349.07   12.50
   4  -8  -2  344.97   12.70
  -4  -8   2  340.97   11.80
   4  -8  -2  335.27   11.70
  -4  -8   2  348.77   11.50
   4   8  -1   51.09    3.20
   4   8  -1   51.49    4.60
  -4   8   1   57.59    4.40
   4   8  -1   52.49    3.90
  -4   8   1   51.89    3.60
  -4   8   1   56.39    4.30
   4   8  -1   52.89    3.10
   4  -8  -1   58.39    4.10
  -4  -8   1   44.70    3.60
   4  -8  -1   52.69    4.50
  -4  -8   1   47.10    4.20
   4  -8  -1   49.70    5.10
   4  -8  -1   51.79    3.50
   4   8   0    5.50    2.70
  -4   8   0    4.10    1.80
   4   8   0    3.70    1.90
  -4   8   0   10.40    2.50
   4   8   0    3.80    2.10
  -4   8   0    2.50    2.50
  -4  -8   0    2.90    2.30
  -4  -8   0    6.50    2.90
   4  -8   0    1.80    2.30
   4  -8   0    2.80    1.70
  -4  -8   0    4.80    2.00
   4  -8   0    2.20    2.10
   4  -8   0    4.40    2.50
   4   8   1   11.90    2.10
   4   8   1    9.20    2.40
  -4   8  -1    9.30    2.20
  -4   8  -1    7.10    2.90
   4   8   1   13.30    2.40
  -4   8  -1    6.50    3.50
  -4   8  -1    9.40    2.80
   4   8   1    8.20    2.80
   4  -8   1   12.20    3.20
  -4  -8  -1   13.00    3.20
   4  -8   1   13.00    2.90
  -4  -8  -1    9.50    3.30
  -4  -8  -1    9.50    2.70
   4  -8   1   11.70    2.30
  -4  -8  -1   11.70    2.30
  -4   8  -2   15.50    3.50
  -4   8  -2   13.60    2.60
   4   8   2   14.60    3.30
  -4   8  -2   21.10    4.00
   4   8   2   14.70    3.10
  -4   8  -2   14.20    3.70
   4  -8   2   20.70    4.20
  -4  -8  -2   18.60    3.10
   4  -8   2   20.50    2.50
   4  -8   2   15.10    3.40
  -4  -8  -2   12.50    3.80
  -4  -8  -2   17.90    4.30
   4   8   3    7.90    3.40
  -4   8  -3    8.10    3.60
  -4   8  -3    8.40    4.30
  -4   8  -3    1.40    4.10
   4  -8   3    1.10    3.50
  -4  -8  -3    2.80    4.50
   4  -8   3    8.70    3.50
  -4  -8  -3    5.80    4.10
   4   8   4    0.30    3.90
  -4   8  -4   -0.80    5.50
  -4   8  -4   -3.30    5.10
   4  -8   4    2.50    4.00
  -4  -8  -4    4.70    4.80
  -4  -8  -4   -1.10    5.00
   4  -8   4    3.50    4.50
   4   9  -8   20.60    6.70
  -4   9   8   24.80    5.20
  -4  -9   8   25.60    5.30
   4  -9  -8   21.10    6.90
  -4  -9   8    8.30    4.80
   4  -9  -8   19.00    4.90
   4  -9  -8   13.60    5.10
   4   9  -7   12.60    3.50
   4   9  -7   18.70    5.60
  -4   9   7   21.70    4.40
  -4   9   7   10.50    3.80
   4  -9  -7   20.30    4.10
   4  -9  -7   12.10    4.10
  -4  -9   7   20.90    4.50
   4  -9  -7   10.30    5.10
  -4  -9   7   21.00    5.20
  -4  -9   7    6.90    4.00
  -4   9   6   22.30    3.90
  -4   9   6   19.50    3.60
   4   9  -6   23.30    5.30
   4   9  -6   16.30    3.40
  -4  -9   6   14.60    3.80
   4  -9  -6   15.00    3.70
  -4  -9   6   20.80    4.00
   4  -9  -6   23.20    4.50
   4  -9  -6   15.60    3.20
   4  -9  -6   18.50    4.10
  -4  -9   6   24.50    4.30
   4   9  -5   -1.00    3.90
   4   9  -5    9.70    2.40
  -4   9   5    6.40    2.80
  -4   9   5    7.50    2.70
   4  -9  -5    3.10    3.20
  -4  -9   5    5.80    2.90
   4  -9  -5    4.90    2.80
  -4  -9   5    0.70    2.70
  -4  -9   5    3.80    2.90
   4  -9  -5    5.60    2.90
  -4   9   4   15.90    2.90
   4   9  -4   23.80    2.80
  -4   9   4   18.70    3.00
  -4   9   4   22.90    3.30
   4   9  -4   20.50    4.10
   4   9  -4   18.60    2.50
   4  -9  -4   24.50    3.20
  -4  -9   4   18.70    3.30
   4  -9  -4   23.70    3.50
   4  -9  -4   18.30    3.40
  -4  -9   4   17.80    2.90
  -4  -9   4   22.10    3.20
  -4  -9   4   27.40    3.80
   4  -9  -4   22.10    3.60
   4   9  -3    0.50    2.90
   4   9  -3   -3.40    1.60
  -4   9   3   -1.50    2.10
  -4   9   3    1.00    2.20
  -4   9   3   -1.80    2.10
  -4  -9   3   -1.00    1.70
   4  -9  -3   -0.50    2.10
   4  -9  -3   -2.40    2.70
  -4  -9   3   -1.00    2.10
   4  -9  -3    1.10    2.50
   4  -9  -3   -1.70    2.20
  -4  -9   3    2.40    2.30
  -4  -9   3   -1.70    2.00
  -4   9   2   19.60    3.20
   4   9  -2   29.30    3.90
  -4   9   2   26.80    3.20
  -4   9   2   24.30    2.80
   4   9  -2   18.70    2.50
   4  -9  -2   24.00    3.30
  -4  -9   2   25.80    3.20
   4  -9  -2   28.20    3.60
   4  -9  -2   18.80    2.60
   4  -9  -2   19.50    3.20
  -4  -9   2   26.50    3.00
  -4  -9   2   27.90    3.50
  -4  -9   2   24.60    2.60
   4   9  -1  176.28    6.50
   4   9  -1  146.79    9.50
   4   9  -1  180.78    8.30
  -4   9   1  172.68    7.90
  -4   9   1  176.28    7.00
  -4   9   1  175.88    7.90
   4  -9  -1  181.78    7.60
  -4  -9   1  183.48    7.90
   4  -9  -1  177.58    6.70
  -4  -9   1  175.68    7.20
   4  -9  -1  170.48    8.00
   4  -9  -1  159.58    8.30
  -4   9   0   45.20    3.70
  -4   9   0   47.00    4.60
  -4   9   0   39.40    4.70
   4   9   0   38.40    4.10
   4   9   0   42.70    3.60
   4   9   0   38.70    4.90
  -4   9   0   39.00    4.10
   4  -9   0   48.40    4.10
  -4  -9   0   44.70    5.40
   4  -9   0   50.69    4.90
   4  -9   0   44.10    4.30
   4  -9   0   45.70    3.30
  -4  -9   0   46.20    3.70
  -4  -9   0   41.10    4.30
   4   9   1   19.10    2.70
  -4   9  -1   16.50    3.30
   4   9   1   19.30    2.80
   4   9   1   13.40    3.20
  -4   9  -1   18.60    3.20
  -4   9  -1   20.10    2.60
  -4  -9  -1   14.10    3.30
   4  -9   1   19.80    3.30
  -4  -9  -1   16.10    2.60
   4  -9   1   16.10    3.70
  -4  -9  -1   12.20    3.60
   4  -9   1   13.30    2.60
  -4  -9  -1   15.50    3.10
  -4   9  -2    8.20    2.50
   4   9   2    8.20    3.00
  -4   9  -2   14.40    4.10
  -4   9  -2    8.20    3.40
   4   9   2   11.80    2.40
   4   9   2   11.50    3.30
  -4   9  -2    9.90    3.60
   4  -9   2   16.90    3.30
  -4  -9  -2   10.80    3.10
   4  -9   2    8.10    3.80
   4  -9   2   13.10    2.50
  -4  -9  -2   15.00    4.00
  -4  -9  -2   10.70    4.30
   4  -9   2    6.70    3.30
  -4   9  -3   28.80    5.50
   4   9   3   29.70    4.40
  -4   9  -3   28.10    4.20
  -4   9  -3   25.20    5.30
   4  -9   3   27.30    4.20
   4  -9   3   25.00    4.20
  -4  -9  -3   30.90    5.40
  -4  -9  -3   32.30    5.50
  -4   9  -4    1.00    5.50
   4   9   4   -7.40    4.10
  -4  -9  -4   -4.30    5.20
   4  -9   4   -0.80    4.10
  -4  -9  -4    0.60    5.60
   4  10  -8    1.90    6.60
  -4  10   8   -6.10    4.70
  -4 -10   8    0.50    4.60
   4 -10  -8    7.50    6.60
  -4 -10   8   -2.10    4.60
   4 -10  -8    2.90    4.70
   4 -10  -8    3.70    4.90
   4  10  -7   11.00    5.60
  -4  10   7   13.70    3.90
  -4  10   7    2.80    4.10
   4  10  -7   13.00    4.60
  -4 -10   7   13.90   10.20
   4 -10  -7    6.10    5.10
  -4 -10   7    2.60    4.10
   4 -10  -7   18.40    4.60
   4 -10  -7    2.60    3.80
  -4 -10   7   16.10    4.20
  -4  10   6    4.10    3.20
  -4  10   6    6.20    3.40
   4  10  -6    7.90    3.10
   4  10  -6    2.90    4.70
   4 -10  -6    1.30    4.00
  -4 -10   6   -0.20    3.90
   4 -10  -6    2.30    3.30
  -4 -10   6    0.60    3.50
  -4 -10   6    0.90    3.30
   4 -10  -6    4.70    3.60
   4  10  -5   31.00    3.20
   4  10  -5   38.20    5.30
  -4  10   5   30.10    4.10
  -4  10   5   29.40    4.00
   4 -10  -5   37.20    4.60
   4 -10  -5   33.40    4.20
  -4 -10   5   25.10    4.00
  -4 -10   5   38.20    4.80
   4 -10  -5   35.60    4.30
  -4 -10   5   36.40    4.60
  -4  10   4    4.30    2.60
   4  10  -4    2.00    1.90
   4  10  -4    3.50    4.00
  -4  10   4   -4.00    2.90
   4  10  -4    5.30    2.70
  -4  10   4    0.50    2.50
  -4 -10   4   -0.70    2.50
   4 -10  -4   -0.90    2.60
  -4 -10   4    1.60    2.60
  -4 -10   4    1.50    2.70
   4 -10  -4    2.20    2.50
   4 -10  -4    2.90    2.50
   4  10  -3   -0.40    1.70
  -4  10   3    8.50    2.50
  -4  10   3    5.60    2.50
  -4  10   3   -5.30    2.30
   4  10  -3    1.30    3.10
  -4 -10   3    1.20    2.10
   4 -10  -3   -3.00    2.90
  -4 -10   3    1.90    2.40
   4 -10  -3    0.70    2.70
  -4 -10   3    4.60    2.60
  -4 -10   3   -1.40    2.10
   4 -10  -3    3.50    2.40
   4 -10  -3    5.70    2.50
   4  10  -2   56.59    5.40
  -4  10   2   37.10    4.50
  -4  10   2   62.69    4.40
  -4  10   2   48.40    4.60
   4  10  -2   49.50    3.80
  -4 -10   2   50.09    4.00
   4 -10  -2   46.70    5.20
  -4 -10   2   48.60    3.50
   4 -10  -2   51.19    3.90
  -4 -10   2   54.29    4.70
   4 -10  -2   54.19    4.50
  -4 -10   2   55.69    4.20
   4 -10  -2   47.50    4.70
  -4  10   1    1.80    2.50
   4  10  -1    3.30    2.30
  -4  10   1    4.70    2.50
   4  10  -1    3.10    1.80
  -4  10   1    1.70    2.00
   4  10  -1    2.50    2.70
   4  10  -1    2.30    2.00
   4 -10  -1    1.40    1.80
  -4 -10   1    3.60    2.20
   4 -10  -1    6.40    3.20
  -4 -10   1    2.70    2.60
   4 -10  -1    3.10    2.40
   4 -10  -1    4.70    2.60
   4  10   0    8.20    3.00
   4  10   0    4.00    2.50
  -4  10   0    2.20    2.70
  -4  10   0    3.60    2.30
   4  10   0   10.50    2.20
  -4  10   0    7.20    2.30
  -4  10   0    5.90    2.80
   4 -10   0   11.60    2.80
   4 -10   0    4.20    2.40
   4 -10   0    5.30    2.00
  -4 -10   0    2.60    2.40
  -4 -10   0    7.00    2.90
   4 -10   0    6.80    2.90
  -4  10  -1  141.39    7.60
   4  10   1  134.69    6.70
  -4  10  -1  137.79    8.60
   4  10   1  160.48    8.50
  -4  10  -1  145.09    6.50
   4  10   1  146.19    7.40
   4  10   1  138.99    6.40
  -4  10  -1  140.49    7.30
  -4 -10  -1  144.39    7.70
   4 -10   1  139.89    6.20
  -4 -10  -1  139.49    6.60
  -4 -10  -1  136.09    8.40
   4 -10   1  128.89    8.10
   4 -10   1  146.19    7.40
  -4 -10  -1  149.09    7.40
   4  10   2   24.90    4.10
  -4  10  -2   12.40    3.00
   4  10   2   14.90    2.70
  -4  10  -2    9.90    3.90
  -4  10  -2   14.40    3.90
   4  10   2   11.40    3.30
  -4  10  -2   12.40    4.50
  -4 -10  -2   15.70    3.50
   4 -10   2   16.00    3.00
   4 -10   2   10.00    4.30
   4 -10   2   13.40    4.60
  -4 -10  -2   17.20    4.20
   4 -10   2   11.60    2.90
   4  10   3   37.10    4.70
  -4  10  -3   25.00    4.70
  -4  10  -3   38.50    5.80
   4 -10   3   27.90    4.80
  -4 -10  -3   34.60    5.90
  -4 -10  -3   40.20    6.10
   4  10   4   -0.80    4.60
  -4  10  -4   10.20    5.80
  -4 -10  -4    4.90    5.60
  -4 -10  -4    5.20    5.90
   4 -10   4   -0.40    4.50
   4  11  -7    8.40    5.90
  -4  11   7    2.30    4.10
  -4  11   7    1.20    4.10
  -4 -11   7    5.40    4.30
  -4 -11   7    5.10    4.30
   4 -11  -7    7.80    4.20
   4 -11  -7    9.40    4.50
   4 -11  -7    6.00    6.00
  -4 -11   7    6.00    5.40
  -4  11   6    2.60    3.60
   4  11  -6    3.20    3.50
   4  11  -6    2.00    4.90
  -4  11   6    3.30    3.60
   4 -11  -6    5.90    3.40
   4 -11  -6   -0.70    4.60
  -4 -11   6    7.70    3.80
  -4 -11   6    5.30    4.90
   4 -11  -6    5.80    3.60
  -4 -11   6    9.70    4.00
  -4  11   5    1.50    3.00
  -4  11   5   -6.00    2.90
   4  11  -5   -1.40    4.80
   4  11  -5    6.20    2.30
  -4 -11   5    3.90    3.30
   4 -11  -5   -1.40    3.30
   4 -11  -5    0.40    3.20
   4 -11  -5   -2.80    2.90
  -4 -11   5    0.10    3.00
  -4 -11   5   -2.30    3.10
  -4  11   4   16.20    3.30
  -4  11   4   13.60    3.20
   4  11  -4   16.80    4.70
   4  11  -4   10.50    2.30
  -4 -11   4   15.50    3.60
   4 -11  -4   15.00    3.20
   4 -11  -4   11.30    3.20
  -4 -11   4   16.60    3.40
  -4 -11   4   10.90    3.20
   4 -11  -4   10.10    3.10
  -4  11   3   21.40    3.60
   4  11  -3   16.40    4.10
  -4  11   3   18.90    3.90
  -4  11   3   18.10    3.20
   4  11  -3   18.80    2.50
   4 -11  -3   20.10    3.40
   4 -11  -3   17.60    3.30
  -4 -11   3   16.40    3.10
  -4 -11   3   14.70    2.90
   4 -11  -3   16.10    3.20
  -4 -11   3   21.60    2.80
  -4 -11   3   14.50    3.40
  -4  11   2   12.30    2.90
   4  11  -2    8.40    2.30
  -4  11   2    7.40    2.50
  -4  11   2    0.80    2.70
   4  11  -2    6.10    3.10
   4 -11  -2    2.60    3.70
  -4 -11   2    8.30    3.00
   4 -11  -2    8.00    2.80
  -4 -11   2    5.80    2.20
   4 -11  -2    5.90    2.60
  -4 -11   2    6.00    2.60
  -4 -11   2    8.10    2.10
   4 -11  -2    6.80    2.40
   4  11  -1    4.90    3.00
  -4  11   1    6.20    2.40
   4  11  -1    1.50    1.80
   4  11  -1    4.60    2.20
  -4  11   1    1.90    2.70
  -4  11   1    4.40    2.70
   4  11  -1    4.10    2.50
   4 -11  -1    8.30    2.80
   4 -11  -1    4.00    2.60
   4 -11  -1   -0.10    1.80
  -4 -11   1    6.90    2.40
   4 -11  -1   13.20    5.00
  -4 -11   1    4.60    2.80
  -4  11   0    1.10    3.10
  -4  11   0    0.90    2.40
   4  11   0   -1.00    2.90
  -4  11   0   -0.80    2.80
   4  11   0   -0.90    2.00
   4  11   0    2.20    2.50
   4 -11   0   -1.70    3.00
   4 -11   0    1.60    2.90
  -4 -11   0    3.90    2.50
  -4 -11   0    0.70    2.80
   4 -11   0    0.60    1.90
   4  11   1  392.36   14.40
   4  11   1  427.96   15.80
   4  11   1  395.96   13.60
  -4  11  -1  393.36   13.60
  -4  11  -1  339.97   15.00
   4  11   1  397.96   13.80
  -4  11  -1  392.26   14.00
  -4  11  -1  398.06   14.80
   4 -11   1  394.16   14.50
  -4 -11  -1  395.26   13.60
  -4 -11  -1  399.26   15.70
   4 -11   1  383.06   15.30
  -4 -11  -1  387.66   14.60
  -4 -11  -1  392.86   14.40
   4 -11   1  387.26   12.90
  -4  11  -2    9.70    3.20
  -4  11  -2   12.90    3.90
  -4  11  -2    9.90    4.00
   4  11   2    7.30    3.40
   4  11   2    1.20    3.40
   4  11   2    6.30    2.70
  -4 -11  -2   -2.30    4.10
   4 -11   2   14.10    3.10
  -4 -11  -2    5.50    3.50
   4 -11   2    4.00    4.40
  -4 -11  -2   10.90    4.20
   4 -11   2   14.70    3.80
  -4  11  -3    7.40    4.30
  -4  11  -3   -6.80    5.00
   4  11   3   -2.70    3.80
   4  11   3    6.30    4.40
   4 -11   3    9.80    4.30
  -4 -11  -3    3.00    4.90
  -4 -11  -3    5.80    5.20
   4  11   4    7.30    5.00
  -4  11  -4   -7.40    5.90
   4 -11   4    4.70    5.00
  -4 -11  -4    7.00    6.00
  -4 -11  -4   -2.40    5.90
  -4  12   7   90.29    8.10
   4  12  -7   98.89   11.00
  -4  12   7   72.69    9.90
  -4 -12   7   96.09    8.50
   4 -12  -7  103.19    8.30
   4 -12  -7  122.99    9.00
   4 -12  -7   82.29   10.80
  -4 -12   7  101.39   10.30
  -4 -12   7   86.89    8.40
  -4  12   6    3.10    3.70
  -4  12   6    0.40    3.80
   4  12  -6   -0.60    5.40
   4 -12  -6    0.30    3.60
  -4 -12   6   -6.90    4.10
   4 -12  -6   -2.90    3.70
   4 -12  -6    2.10    4.60
  -4 -12   6    5.80    3.90
  -4 -12   6   -3.70    3.80
  -4  12   5    3.20    3.30
   4  12  -5   -1.30    2.20
  -4  12   5    2.50    3.30
   4  12  -5    5.60    4.40
   4 -12  -5    6.00    3.30
   4 -12  -5    3.40    3.80
  -4 -12   5   -1.30    3.30
   4 -12  -5    1.00    3.40
  -4 -12   5    1.40    3.50
  -4 -12   5   -0.90    3.10
   4  12  -4    1.00    4.30
  -4  12   4   -3.60    5.20
[truncated: 200,369 more chars]
