# Supplementary material for: 5-Methyl-2-nitro­aniline
Source: IUCrdata. 2025 Aug 27;10(Pt 8):x250747. doi: 10.1107/S2414314625007473 (PMC12412678; doi:10.1107/S2414314625007473)
Supplement: Supplementary file 2 [file x-10-x250747-Isup2.hkl]

data_I
_computing_structure_refinement   'olex2.refine 1.5 (Bourhis et al., 2015)'
_shelx_refln_list_code            4
loop_
  _space_group_symop_id
  _space_group_symop_operation_xyz
  1  x,y,z
  2  -x,y+1/2,-z+1/2
  3  -x,-y,-z
  4  x,-y-1/2,z-1/2

_space_group_crystal_system       monoclinic
_space_group_IT_number            14
_space_group_name_H-M_alt         'P 1 21/c 1'
_space_group_name_Hall            '-P 2ybc'
_symmetry_space_group_name_H-M    'P 1 21/c 1'
_symmetry_space_group_name_Hall   '-P 2ybc'
_symmetry_Int_Tables_number       14
_cell_length_a                    7.4151(7)
_cell_length_b                    15.8116(16)
_cell_length_c                    7.1225(7)
_cell_angle_alpha                 90
_cell_angle_beta                  118.524(3)
_cell_angle_gamma                 90
_cell_volume                      733.71(13)
loop_
  _refln_index_h
  _refln_index_k
  _refln_index_l
  _refln_F_squared_calc
  _refln_F_squared_meas
  _refln_F_squared_sigma
  _refln_F_squared_weight
  _refln_observed_status
-9 0 2 0.002 -0.408 1.705 20.850 o
-9 0 4 0.025 0.002 1.466 28.202 o
-9 0 6 5.327 6.892 1.303 28.910 o
-9 1 2 0.000 0.720 0.927 69.185 o
-9 1 3 0.306 1.309 0.819 84.796 o
-9 1 4 1.073 2.036 0.815 79.830 o
-9 1 5 0.210 0.942 0.731 107.328 o
-9 1 6 0.007 1.917 0.849 79.364 o
-9 1 7 5.582 5.943 1.014 42.806 o
-9 2 2 0.263 1.030 1.008 57.712 o
-9 2 3 12.329 12.164 0.917 35.965 o
-9 2 4 3.379 3.391 0.813 68.004 o
-9 2 5 5.984 6.037 0.821 55.964 o
-9 2 6 0.135 0.195 0.794 94.599 o
-9 3 2 0.136 2.039 0.882 72.987 o
-9 3 3 1.280 1.891 0.819 78.649 o
-9 3 4 7.354 7.495 0.946 43.283 o
-9 3 5 0.155 0.810 0.888 74.417 o
-9 3 6 0.135 2.185 0.845 78.745 o
-9 4 2 0.022 0.496 0.895 74.577 o
-9 4 3 11.515 11.882 1.004 33.523 o
-9 4 4 12.074 13.309 1.050 30.879 o
-9 4 5 13.496 15.257 0.967 31.799 o
-9 4 6 1.634 3.325 1.206 37.787 o
-9 5 2 0.005 2.209 1.008 56.862 o
-9 5 3 1.684 2.968 0.996 53.360 o
-9 5 4 2.226 4.577 1.033 47.707 o
-9 5 5 2.455 2.373 0.912 60.841 o
-9 5 6 0.036 0.243 0.995 60.780 o
-9 6 3 1.464 0.721 1.772 18.817 o
-9 6 4 0.514 -0.339 1.002 59.055 o
-9 6 5 2.026 -0.705 0.913 65.544 o
-9 7 4 1.791 -0.463 1.134 44.364 o
-9 7 5 3.842 3.523 1.115 40.489 o
-8 0 2 1.068 -0.433 0.961 62.361 o
-8 0 4 3.382 2.449 0.760 77.038 o
-8 0 6 18.165 19.811 1.157 22.982 o
-8 0 8 2.000 0.692 2.897 7.133 o
-8 1 1 0.143 0.948 0.681 123.406 o
-8 1 2 4.183 4.840 0.783 66.370 o
-8 1 3 0.769 0.379 0.649 130.565 o
-8 1 4 0.193 -0.297 0.640 144.761 o
-8 1 5 1.177 1.592 0.574 144.707 o
-8 1 6 11.704 11.944 0.697 46.762 o
-8 1 7 0.120 -0.358 0.752 106.287 o
-8 1 8 0.245 -0.931 0.931 69.084 o
-8 2 1 0.876 0.431 0.695 114.033 o
-8 2 2 9.428 9.317 0.757 49.785 o
-8 2 3 0.583 1.636 0.635 130.116 o
-8 2 4 1.600 0.930 0.542 156.382 o
-8 2 5 0.020 0.106 0.535 209.659 o
-8 2 6 5.811 6.844 0.686 68.084 o
-8 2 7 0.006 0.746 0.765 100.648 o
-8 2 8 0.016 1.063 0.969 62.937 o
-8 3 1 3.925 6.171 0.757 68.012 o
-8 3 2 9.599 11.187 0.770 47.066 o
-8 3 3 6.860 6.719 0.685 64.885 o
-8 3 4 14.355 14.676 0.676 41.647 o
-8 3 5 6.287 6.126 0.669 69.436 o
-8 3 6 15.793 17.038 0.860 32.582 o
-8 3 7 0.306 1.034 0.943 65.437 o
-8 3 8 0.957 2.435 1.010 54.240 o
-8 4 1 3.705 5.621 0.807 64.007 o
-8 4 2 13.815 14.060 0.830 36.802 o
-8 4 3 7.164 7.783 0.774 54.966 o
-8 4 4 31.803 33.986 1.074 17.547 o
-8 4 5 4.307 3.402 0.669 84.210 o
-8 4 6 0.007 0.272 0.673 132.014 o
-8 4 7 4.143 4.285 0.839 61.238 o
-8 5 1 1.548 0.749 0.857 73.800 o
-8 5 2 0.285 0.731 0.685 121.561 o
-8 5 3 2.206 1.709 0.661 105.259 o
-8 5 4 41.298 42.600 1.214 13.588 o
-8 5 5 4.542 4.991 0.719 72.481 o
-8 5 6 0.561 1.228 0.726 104.436 o
-8 5 7 0.824 0.768 0.838 80.148 o
-8 6 1 0.012 -0.122 0.858 82.359 o
-8 6 2 1.038 1.701 0.712 102.283 o
-8 6 3 0.002 0.705 0.730 110.524 o
-8 6 4 18.070 20.094 0.903 28.644 o
-8 6 5 26.243 26.862 1.111 19.618 o
-8 6 6 0.448 -0.154 0.765 100.053 o
-8 6 7 5.052 4.026 0.881 55.273 o
-8 7 1 0.244 -0.154 0.831 86.331 o
-8 7 2 0.326 1.244 0.786 91.778 o
-8 7 3 0.005 -0.189 0.826 88.761 o
-8 7 4 0.975 1.219 0.718 103.239 o
-8 7 5 10.489 9.955 0.837 43.042 o
-8 7 6 2.632 2.308 0.786 76.756 o
-8 7 7 0.805 1.556 0.918 66.244 o
-8 8 1 3.841 4.264 0.939 52.619 o
-8 8 2 0.003 0.278 1.126 47.538 o
-8 8 3 0.001 -0.846 0.846 84.723 o
-8 8 4 4.712 5.619 0.800 61.701 o
-8 8 5 18.201 20.657 0.996 26.214 o
-8 8 6 0.243 0.972 0.802 89.600 o
-8 9 1 0.494 4.006 1.138 43.079 o
-8 9 2 0.406 -0.862 0.939 67.417 o
-8 9 3 8.751 9.023 0.982 38.630 o
-8 9 4 18.727 15.421 0.945 28.661 o
-8 9 5 10.307 9.457 0.891 40.920 o
-8 9 6 0.360 -0.525 0.984 61.522 o
-8 10 2 0.132 -0.752 0.980 62.793 o
-8 10 3 0.712 0.843 1.174 42.439 o
-8 10 4 3.582 3.949 1.051 44.691 o
-8 10 5 0.179 -0.234 0.851 82.715 o
-8 11 3 10.977 11.284 1.151 29.072 o
-8 11 4 5.181 6.280 0.913 50.015 o
-8 11 5 1.250 0.929 1.269 35.923 o
-7 0 2 1.817 2.341 0.711 94.596 o
-7 0 4 3.245 4.014 0.602 100.956 o
-7 0 6 17.976 18.617 1.007 26.631 o
-7 0 8 0.104 -0.880 1.355 32.921 o
-7 1 1 0.424 0.407 0.491 224.620 o
-7 1 2 3.300 3.061 0.517 124.784 o
-7 1 3 21.132 22.164 0.694 30.633 o
-7 1 4 1.033 0.741 0.405 266.985 o
-7 1 5 0.797 1.470 0.443 227.991 o
-7 1 6 5.003 5.971 0.542 92.275 o
-7 1 7 36.739 34.157 1.110 16.032 o
-7 1 8 2.987 2.495 1.051 46.749 o
-7 2 1 0.249 0.630 0.516 207.662 o
-7 2 2 0.903 1.568 0.509 180.635 o
-7 2 3 44.376 40.762 0.926 15.333 o
-7 2 4 1.205 0.935 0.407 251.366 o
-7 2 5 4.203 5.689 0.519 102.819 o
-7 2 6 2.284 3.004 0.556 126.007 o
-7 2 7 0.340 0.281 0.624 147.281 o
-7 2 8 0.085 0.030 0.770 101.572 o
-7 3 1 19.783 21.048 0.809 29.424 o
-7 3 2 3.726 5.420 0.551 101.818 o
-7 3 3 0.870 0.586 0.405 280.281 o
-7 3 4 18.988 20.011 0.671 33.808 o
-7 3 5 0.845 0.118 0.443 255.636 o
-7 3 6 2.481 3.747 0.558 119.246 o
-7 3 7 1.425 1.871 0.621 122.999 o
-7 3 8 5.951 6.086 0.823 55.779 o
-7 4 1 1.493 2.107 0.537 150.213 o
-7 4 2 1.672 1.577 0.443 197.241 o
-7 4 3 26.357 26.925 0.756 24.898 o
-7 4 4 69.340 68.467 1.149 9.412 o
-7 4 5 36.215 35.078 0.947 17.607 o
-7 4 6 7.139 8.043 0.619 67.967 o
-7 4 7 0.126 0.130 0.752 105.551 o
-7 4 8 1.668 1.965 0.922 62.469 o
-7 5 1 13.639 14.830 0.727 40.474 o
-7 5 2 0.298 -0.102 0.539 199.265 o
-7 5 3 7.732 8.629 0.535 72.520 o
-7 5 4 17.601 17.958 0.855 30.919 o
-7 5 5 24.098 23.901 0.824 25.680 o
-7 5 6 2.032 2.279 0.575 127.788 o
-7 5 7 5.904 8.025 0.713 63.151 o
-7 5 8 4.767 5.487 0.861 56.028 o
-7 6 1 5.803 4.476 0.599 83.658 o
-7 6 2 0.262 0.807 0.478 234.845 o
-7 6 3 3.483 4.020 0.473 128.308 o
-7 6 4 6.273 8.829 0.585 73.116 o
-7 6 5 19.789 18.922 0.768 31.154 o
-7 6 6 2.478 4.052 0.638 99.243 o
-7 6 7 2.533 2.466 0.704 90.927 o
-7 6 8 0.168 1.001 0.804 89.639 o
-7 7 1 0.885 0.807 0.573 156.754 o
-7 7 2 3.120 2.423 0.485 140.405 o
-7 7 3 2.723 2.842 0.471 147.931 o
-7 7 4 23.019 23.470 0.862 25.676 o
-7 7 5 63.072 61.129 1.332 9.526 o
-7 7 6 3.521 2.810 0.641 95.581 o
-7 7 7 22.582 22.294 0.976 24.029 o
-7 7 8 6.938 8.536 0.893 46.354 o
-7 8 1 4.011 4.723 0.683 80.217 o
-7 8 2 5.785 6.828 0.572 81.243 o
-7 8 3 0.726 1.466 0.679 115.004 o
-7 8 4 64.105 65.835 1.366 9.136 o
-7 8 5 12.758 13.272 0.743 42.024 o
-7 8 6 1.535 1.596 0.649 115.093 o
-7 8 7 0.202 1.284 0.739 103.668 o
-7 9 1 2.843 3.851 0.845 65.171 o
-7 9 2 17.523 16.613 0.966 28.505 o
-7 9 3 4.597 3.752 0.619 89.525 o
-7 9 4 33.175 33.938 1.108 16.861 o
-7 9 5 8.946 9.857 0.718 52.761 o
-7 9 6 0.001 0.473 0.687 125.748 o
-7 9 7 4.405 5.168 0.821 61.110 o
-7 10 1 8.285 9.414 0.832 47.131 o
-7 10 2 8.644 9.172 0.742 52.495 o
-7 10 3 6.571 6.124 0.670 68.311 o
-7 10 4 15.215 19.188 0.847 32.537 o
-7 10 5 9.609 8.146 0.745 51.377 o
-7 10 6 3.427 3.452 0.841 64.396 o
-7 10 7 0.046 -0.474 0.843 85.077 o
-7 11 1 0.813 3.930 0.894 65.582 o
-7 11 2 12.076 12.505 0.848 38.867 o
-7 11 3 0.001 1.054 0.678 125.279 o
-7 11 4 0.163 0.112 0.669 132.409 o
-7 11 5 0.217 0.056 0.701 120.770 o
-7 11 6 0.103 0.687 0.776 97.475 o
-7 12 1 0.002 -0.790 1.080 51.926 o
-7 12 2 7.685 7.251 0.867 47.832 o
-7 12 3 0.817 1.388 0.714 104.914 o
-7 12 4 0.157 1.288 0.704 113.906 o
-7 12 5 0.095 0.794 0.753 102.888 o
-7 12 6 10.833 12.256 0.935 36.696 o
-7 13 1 0.177 -0.425 1.693 21.083 o
-7 13 2 2.074 3.043 0.961 55.818 o
-7 13 3 0.119 0.546 0.767 99.978 o
-7 13 4 2.883 2.178 0.771 78.327 o
-7 13 5 0.071 0.537 0.792 94.387 o
-7 14 3 0.004 0.031 0.810 92.165 o
-7 14 4 0.142 -0.194 1.107 49.204 o
-6 0 2 19.398 18.700 0.642 34.773 o
-6 0 4 55.547 52.763 1.061 11.881 o
-6 0 6 75.724 73.378 1.480 7.785 o
-6 0 8 0.147 0.017 0.866 80.091 o
-6 1 1 0.761 0.648 0.315 408.122 o
-6 1 2 22.463 20.957 0.492 34.179 o
-6 1 3 9.722 9.866 0.375 74.779 o
-6 1 4 0.605 1.109 0.307 413.763 o
-6 1 5 0.991 0.516 0.346 344.795 o
-6 1 6 15.937 18.356 0.604 39.777 o
-6 1 7 0.001 0.352 0.458 278.980 o
-6 1 8 0.115 1.251 0.657 130.449 o
-6 1 9 0.988 3.205 1.090 46.478 o
-6 2 1 1.305 2.019 0.336 278.896 o
-6 2 2 78.082 75.632 1.036 8.834 o
-6 2 3 16.074 17.523 0.499 43.431 o
-6 2 4 1.371 2.548 0.302 287.528 o
-6 2 5 5.270 6.199 0.368 117.424 o
-6 2 6 7.820 9.224 0.484 75.623 o
-6 2 7 8.608 8.859 0.572 65.723 o
-6 2 8 2.774 2.592 0.727 85.067 o
-6 2 9 2.188 3.245 1.358 30.076 o
-6 3 1 14.780 16.474 0.602 42.610 o
-6 3 2 26.944 26.399 0.518 28.239 o
-6 3 3 0.694 0.114 0.291 510.932 o
-6 3 4 1.628 1.197 0.323 295.421 o
-6 3 5 31.091 29.039 0.756 22.312 o
-6 3 6 35.688 34.323 0.990 17.413 o
-6 3 7 1.281 1.828 0.549 151.320 o
-6 3 8 0.314 -0.143 0.699 120.507 o
-6 3 9 1.891 1.544 1.644 21.483 o
-6 4 1 26.758 27.195 0.708 25.366 o
-6 4 2 48.104 48.459 0.799 14.713 o
-6 4 3 27.125 26.749 0.564 27.375 o
-6 4 4 65.049 63.673 1.025 10.431 o
-6 4 5 10.896 10.526 0.526 59.630 o
-6 4 6 17.165 19.185 0.698 35.155 o
-6 4 7 2.815 1.955 0.560 124.897 o
-6 4 8 13.827 15.502 0.911 33.262 o
-6 5 1 44.337 44.345 0.838 15.591 o
-6 5 2 9.255 11.142 0.430 70.217 o
-6 5 3 6.887 6.167 0.343 106.066 o
-6 5 4 119.124 118.294 1.380 5.380 o
-6 5 5 14.970 16.441 0.648 40.728 o
-6 5 6 1.023 -0.154 0.559 169.037 o
-6 5 7 0.613 0.147 0.648 134.262 o
-6 5 8 2.139 1.708 0.703 96.246 o
-6 6 1 9.940 8.580 0.436 72.114 o
-6 6 2 10.860 11.832 0.457 61.998 o
-6 6 3 0.082 -0.111 0.325 554.151 o
-6 6 4 103.012 105.082 1.352 6.153 o
-6 6 5 244.187 240.727 2.475 2.160 o
-6 6 6 26.576 25.920 0.934 22.280 o
-6 6 7 28.743 29.270 1.039 19.453 o
-6 6 8 18.616 20.144 0.939 27.424 o
-6 7 1 14.177 13.055 0.520 49.586 o
-6 7 2 0.438 0.383 0.359 385.236 o
-6 7 3 2.162 2.659 0.452 167.105 o
-6 7 4 19.277 22.767 0.780 29.842 o
-6 7 5 45.666 42.336 0.998 14.442 o
-6 7 6 6.293 7.055 0.651 69.601 o
-6 7 7 0.981 1.207 0.761 93.212 o
-6 7 8 5.102 6.016 0.793 60.755 o
-6 8 1 10.206 10.989 0.520 61.305 o
-6 8 2 5.040 4.648 0.456 111.739 o
-6 8 3 0.458 0.852 0.445 254.616 o
-6 8 4 52.993 54.162 1.072 12.055 o
-6 8 5 72.869 77.296 1.407 8.053 o
-6 8 6 0.000 0.537 0.594 166.159 o
-6 8 7 1.096 2.678 0.675 107.048 o
-6 8 8 6.336 7.630 0.833 52.456 o
-6 9 1 16.579 15.058 0.561 42.469 o
-6 9 2 12.595 14.016 0.632 46.633 o
-6 9 3 11.436 11.041 0.832 41.255 o
-6 9 4 51.203 49.953 1.162 12.052 o
-6 9 5 15.408 15.570 0.732 37.755 o
-6 9 6 1.443 0.526 0.592 141.746 o
-6 9 7 1.028 1.837 0.705 103.513 o
-6 9 8 0.251 0.016 0.806 91.634 o
-6 10 1 20.182 21.961 0.884 27.209 o
-6 10 2 0.454 0.223 0.460 255.505 o
-6 10 3 0.000 0.623 0.517 215.266 o
-6 10 4 2.481 3.423 0.599 110.432 o
-6 10 5 0.407 1.190 0.561 168.406 o
-6 10 6 4.328 4.487 0.664 82.036 o
-6 10 7 0.022 -0.263 0.829 88.147 o
-6 11 1 0.285 0.405 0.551 186.055 o
-6 11 2 0.495 0.354 0.541 187.381 o
-6 11 3 20.254 20.484 1.094 23.216 o
-6 11 4 9.138 12.271 0.697 51.152 o
-6 11 5 0.082 -0.308 0.626 153.154 o
-6 11 6 0.002 0.176 0.657 138.971 o
-6 11 7 2.344 2.281 0.844 69.703 o
-6 12 1 0.138 -0.090 0.661 136.698 o
-6 12 2 3.753 3.214 0.659 89.544 o
-6 12 3 23.616 22.349 0.917 24.630 o
-6 12 4 0.065 -0.376 0.839 85.693 o
-6 12 5 0.028 0.577 0.637 144.520 o
-6 12 6 1.644 0.010 0.842 77.332 o
-6 12 7 29.916 30.782 1.508 13.764 o
-6 13 1 1.694 1.418 0.806 79.999 o
-6 13 2 0.037 -0.277 0.780 99.488 o
-6 13 3 0.096 1.682 0.630 137.997 o
-6 13 4 0.000 0.031 0.633 150.980 o
-6 13 5 1.670 2.770 0.710 94.325 o
-6 13 6 1.501 3.383 0.840 71.262 o
-6 14 1 0.194 0.972 0.837 82.853 o
-6 14 2 0.177 -0.481 0.779 98.569 o
-6 14 3 7.756 7.329 0.729 57.597 o
-6 14 4 0.318 0.862 0.698 116.203 o
-6 14 5 1.371 1.107 0.799 83.534 o
-6 15 1 2.122 2.406 0.904 62.611 o
-6 15 2 0.038 0.544 0.846 83.117 o
-6 15 3 5.548 6.313 0.999 43.464 o
-6 15 4 0.635 0.606 0.803 88.281 o
-6 15 5 0.477 0.981 0.878 74.462 o
-6 16 2 1.947 1.962 2.757 7.837 o
-6 16 3 0.867 0.558 0.901 70.177 o
-5 0 2 0.001 -0.036 0.263 873.496 o
-5 0 4 2.396 2.392 0.344 215.482 o
-5 0 6 9.803 10.213 0.649 54.917 o
-5 0 8 2.722 2.926 0.718 85.975 o
-5 1 1 0.018 0.145 0.257 863.387 o
-5 1 2 44.069 42.776 0.530 17.762 o
-5 1 3 187.922 188.514 1.565 3.281 o
-5 1 4 5.517 5.521 0.291 131.450 o
-5 1 5 13.718 15.362 0.473 50.163 o
-5 1 6 7.652 7.811 0.434 84.741 o
-5 1 7 108.252 103.765 1.662 5.486 o
-5 1 8 2.802 2.638 0.527 130.520 o
-5 1 9 13.541 15.471 1.074 28.429 o
-5 2 1 0.001 0.037 0.236 1072.660 o
-5 2 2 0.303 0.341 0.195 1019.170 o
-5 2 3 244.684 247.937 1.974 2.319 o
-5 2 4 5.604 6.401 0.299 123.658 o
-5 2 5 7.256 7.848 0.350 95.922 o
-5 2 6 10.165 11.497 0.480 63.212 o
-5 2 7 6.255 6.308 0.485 91.302 o
-5 2 8 0.193 -0.284 0.615 156.926 o
-5 2 9 2.697 3.064 0.856 65.591 o
-5 3 1 24.612 22.991 0.468 31.862 o
-5 3 2 1.338 1.571 0.213 428.818 o
-5 3 3 36.318 34.992 0.516 21.532 o
-5 3 4 4.402 4.864 0.294 152.713 o
-5 3 5 2.451 1.874 0.327 232.944 o
-5 3 6 20.706 21.966 0.670 31.549 o
-5 3 7 0.360 0.050 0.433 295.831 o
-5 3 8 5.603 4.074 0.683 74.558 o
-5 3 9 1.048 2.290 0.915 64.787 o
-5 4 1 9.781 8.376 0.306 82.800 o
-5 4 2 21.654 22.692 0.427 35.309 o
-5 4 3 3.408 4.022 0.255 194.954 o
-5 4 4 138.156 141.280 1.323 4.671 o
-5 4 5 51.547 48.447 0.790 14.155 o
-5 4 6 19.193 18.381 0.628 35.466 o
-5 4 7 0.009 1.055 0.495 225.540 o
-5 4 8 0.227 0.991 0.674 124.664 o
-5 4 9 0.605 -0.945 1.070 51.674 o
-5 5 1 8.822 9.981 0.321 82.531 o
-5 5 2 24.925 22.879 0.462 31.748 o
-5 5 3 4.944 6.531 0.317 127.878 o
-5 5 4 53.976 55.470 0.746 13.405 o
-5 5 5 35.661 33.005 0.674 20.745 o
-5 5 6 37.900 35.948 0.813 18.303 o
-5 5 7 1.422 1.260 0.543 156.277 o
-5 5 8 15.187 15.416 0.979 30.113 o
-5 6 1 95.381 94.999 0.945 7.403 o
-5 6 2 1.048 1.126 0.239 466.203 o
-5 6 3 0.733 0.461 0.283 489.357 o
-5 6 4 25.163 26.501 0.564 28.689 o
-5 6 5 53.085 49.881 0.783 13.816 o
-5 6 6 10.986 13.918 0.607 50.883 o
-5 6 7 0.364 0.136 0.568 177.424 o
-5 6 8 0.046 1.741 0.677 121.463 o
-5 7 1 54.238 52.028 0.738 13.673 o
-5 7 2 75.127 70.057 0.864 9.743 o
-5 7 3 6.124 5.412 0.371 112.325 o
-5 7 4 156.546 158.200 1.667 3.858 o
-5 7 5 409.525 396.846 4.074 1.024 o
-5 7 6 16.157 13.542 0.631 41.681 o
-5 7 7 52.942 48.957 1.354 10.871 o
-5 7 8 12.665 11.764 0.827 39.477 o
-5 8 1 27.197 26.189 0.714 25.310 o
-5 8 2 47.403 51.973 0.783 14.610 o
-5 8 3 1.292 1.656 0.348 279.077 o
-5 8 4 146.068 150.420 1.687 4.079 o
-5 8 5 6.106 7.120 0.533 83.647 o
-5 8 6 10.707 10.700 0.628 53.661 o
-5 8 7 0.076 1.141 0.611 150.670 o
-5 8 8 0.258 0.510 0.791 93.528 o
-5 9 1 33.403 33.588 0.663 21.570 o
-5 9 2 5.101 6.293 0.415 110.758 o
-5 9 3 22.813 20.564 0.632 31.263 o
-5 9 4 28.073 27.263 0.809 23.231 o
-5 9 5 49.812 53.404 1.120 12.245 o
-5 9 6 4.007 3.927 0.578 100.139 o
-5 9 7 11.865 13.551 0.796 40.723 o
-5 9 8 4.729 3.987 0.953 49.964 o
-5 10 1 38.927 36.052 0.840 17.775 o
-5 10 2 7.178 7.091 0.452 87.484 o
-5 10 3 0.024 0.372 0.389 376.606 o
-5 10 4 6.835 8.260 0.562 74.291 o
-5 10 5 17.745 14.921 0.700 36.639 o
-5 10 6 5.244 4.452 0.623 83.311 o
-5 10 7 4.794 4.358 0.999 46.138 o
-5 10 8 1.571 1.180 1.038 51.586 o
-5 11 1 2.798 2.655 0.501 138.544 o
-5 11 2 40.456 41.029 0.979 15.686 o
-5 11 3 3.772 3.567 0.501 120.532 o
-5 11 4 2.348 3.303 0.560 122.417 o
-5 11 5 9.413 9.834 0.663 55.378 o
-5 11 6 2.330 3.037 0.767 79.534 o
-5 11 7 7.650 7.076 0.845 49.520 o
-5 12 1 0.410 0.089 0.505 220.010 o
-5 12 2 29.853 30.040 1.070 18.638 o
-5 12 3 0.001 0.356 0.494 240.817 o
-5 12 4 1.656 2.073 0.536 148.164 o
-5 12 5 0.134 -0.562 0.562 188.573 o
-5 12 6 6.262 6.307 1.175 33.516 o
-5 12 7 2.006 1.770 1.245 36.047 o
-5 13 1 0.245 -0.365 0.518 216.907 o
-5 13 2 21.551 21.218 0.829 27.783 o
-5 13 3 3.011 2.273 0.541 126.038 o
-5 13 4 10.762 9.283 0.648 53.877 o
-5 13 5 0.483 2.152 0.671 116.422 o
-5 13 6 20.460 23.229 1.025 23.866 o
-5 14 1 0.051 -0.603 0.697 124.290 o
-5 14 2 2.731 2.675 0.643 101.515 o
-5 14 3 7.589 8.956 0.640 63.167 o
-5 14 4 0.047 0.272 0.636 146.738 o
-5 14 5 2.610 2.905 0.732 84.287 o
-5 14 6 0.618 0.452 0.821 85.198 o
-5 15 1 0.787 2.013 0.738 96.788 o
-5 15 2 8.065 8.098 0.784 51.948 o
-5 15 3 4.988 4.265 0.702 74.280 o
-5 15 4 2.187 1.991 0.712 93.159 o
-5 15 5 0.102 -0.469 0.772 100.919 o
-5 16 1 0.014 1.724 0.800 89.166 o
-5 16 2 1.829 1.562 0.841 73.429 o
-5 16 3 1.507 0.568 0.764 91.257 o
-5 16 4 2.006 2.665 0.786 78.909 o
-5 16 5 3.154 3.057 0.924 56.873 o
-5 17 1 2.132 1.873 0.996 53.639 o
-5 17 2 3.764 4.889 0.975 49.220 o
-5 17 3 0.318 0.890 0.834 82.956 o
-5 17 4 1.897 2.607 0.913 61.925 o
-4 0 2 289.306 288.310 2.707 1.753 o
-4 0 4 518.759 537.486 5.152 0.695 o
-4 0 6 43.081 40.649 1.029 14.833 o
-4 0 8 6.520 8.036 1.574 20.504 o
-4 1 1 8.398 8.423 0.210 97.794 o
-4 1 2 138.471 139.812 1.024 4.951 o
-4 1 3 202.723 201.623 1.441 3.097 o
-4 1 4 3.644 3.712 0.211 206.277 o
-4 1 5 12.844 13.991 0.429 55.342 o
-4 1 6 6.396 7.544 0.404 96.732 o
-4 1 7 4.044 4.644 0.439 125.876 o
-4 1 8 0.028 0.123 0.575 180.858 o
-4 1 9 0.624 0.980 1.145 44.498 o
-4 2 1 94.468 93.997 0.797 7.724 o
-4 2 2 328.274 332.979 2.569 1.556 o
-4 2 3 56.827 55.308 0.547 13.752 o
-4 2 4 15.482 17.275 0.373 48.414 o
-4 2 5 105.754 104.922 1.018 6.578 o
-4 2 6 13.890 14.813 0.454 51.094 o
-4 2 7 27.483 27.518 0.833 23.082 o
-4 2 8 10.715 10.025 0.658 52.598 o
-4 2 9 1.086 1.111 0.964 60.468 o
-4 3 1 8.607 8.298 0.210 96.754 o
-4 3 2 2.329 2.127 0.152 342.945 o
-4 3 3 237.232 229.730 1.705 2.536 o
-4 3 4 5.706 6.396 0.297 122.903 o
-4 3 5 64.656 63.737 0.823 11.184 o
-4 3 6 27.592 28.072 0.616 26.019 o
-4 3 7 9.469 7.881 0.505 69.853 o
-4 3 8 0.001 -0.683 0.683 129.965 o
-4 3 9 1.533 1.895 0.976 56.911 o
-4 4 1 16.901 16.463 0.295 48.585 o
-4 4 2 8.644 9.047 0.240 91.981 o
-4 4 3 5.623 5.139 0.231 142.304 o
-4 4 4 38.938 37.630 0.555 19.855 o
-4 4 5 16.394 15.291 0.476 45.404 o
-4 4 6 46.140 44.052 0.982 14.322 o
-4 4 7 1.541 1.738 0.436 202.686 o
-4 4 8 11.316 12.366 0.929 36.406 o
-4 4 9 10.077 9.751 0.957 37.910 o
-4 5 1 303.896 304.681 2.131 1.799 o
-4 5 2 73.783 76.962 0.681 10.016 o
-4 5 3 14.677 13.624 0.368 53.892 o
-4 5 4 90.637 89.127 0.920 7.867 o
-4 5 5 0.156 0.537 0.292 580.746 o
-4 5 6 6.005 5.137 0.417 107.548 o
-4 5 7 3.605 4.963 0.528 109.310 o
-4 5 8 0.345 0.382 0.706 116.105 o
-4 6 1 392.020 389.488 2.747 1.259 o
-4 6 2 150.382 149.907 1.470 4.202 o
-4 6 3 0.319 0.503 0.229 773.429 o
-4 6 4 194.083 201.915 1.726 3.048 o
-4 6 5 930.903 911.664 6.814 0.324 o
-4 6 6 147.863 146.952 1.687 4.078 o
-4 6 7 47.572 45.611 1.072 13.379 o
-4 6 8 22.648 23.915 1.095 21.569 o
-4 7 1 55.388 52.740 0.603 13.998 o
-4 7 2 16.386 16.367 0.450 45.371 o
-4 7 3 9.456 9.197 0.364 78.197 o
-4 7 4 33.286 35.896 0.639 21.427 o
-4 7 5 41.543 39.939 0.669 17.927 o
-4 7 6 1.369 1.299 0.435 215.952 o
-4 7 7 0.910 0.732 0.529 179.803 o
-4 7 8 3.627 5.591 0.773 68.234 o
-4 8 1 24.442 25.960 0.536 29.802 o
-4 8 2 177.853 172.237 1.679 3.442 o
-4 8 3 0.340 0.510 0.275 590.934 o
-4 8 4 231.451 229.995 2.376 2.311 o
-4 8 5 136.436 140.075 1.753 4.282 o
-4 8 6 10.592 10.228 0.585 57.144 o
-4 8 7 0.870 1.623 0.555 158.006 o
-4 8 8 12.483 12.983 0.916 35.429 o
-4 9 1 91.790 86.824 1.093 7.526 o
-4 9 2 11.123 11.974 0.447 61.600 o
-4 9 3 0.000 -0.291 0.291 715.226 o
-4 9 4 10.666 10.526 0.422 66.827 o
-4 9 5 3.117 2.535 0.449 151.378 o
-4 9 6 10.916 9.630 0.581 57.287 o
-4 9 7 7.287 8.022 0.831 50.252 o
-4 9 8 10.556 9.769 1.016 34.880 o
-4 10 1 1.607 1.510 0.312 296.971 o
-4 10 2 26.893 25.581 0.649 26.618 o
-4 10 3 2.531 0.852 0.424 193.428 o
-4 10 4 1.047 0.748 0.369 302.992 o
-4 10 5 15.069 16.515 0.660 40.113 o
-4 10 6 2.247 1.585 0.554 136.390 o
-4 10 7 5.200 5.041 0.856 55.914 o
-4 10 8 0.048 0.418 0.952 66.114 o
-4 11 1 3.163 2.182 0.338 197.438 o
-4 11 2 3.471 3.453 0.358 166.529 o
-4 11 3 9.334 9.057 0.459 71.820 o
-4 11 4 4.640 6.745 0.501 98.569 o
-4 11 5 0.836 0.007 0.479 227.116 o
-4 11 6 2.340 2.276 0.611 114.302 o
-4 11 7 1.448 2.767 0.763 85.352 o
-4 12 1 10.661 11.773 0.536 58.010 o
-4 12 2 3.697 5.268 0.425 129.580 o
-4 12 3 81.074 77.906 1.223 8.071 o
-4 12 4 0.315 -0.486 0.496 233.393 o
-4 12 5 0.023 0.833 0.505 220.394 o
-4 12 6 0.017 -0.129 0.659 139.399 o
-4 12 7 49.479 48.360 1.865 8.628 o
-4 13 1 2.416 2.237 0.460 163.100 o
-4 13 2 0.562 0.843 0.444 251.060 o
-4 13 3 12.507 12.782 0.649 47.045 o
-4 13 4 6.300 7.495 0.574 77.029 o
-4 13 5 0.205 -0.214 0.607 160.469 o
-4 13 6 0.184 -0.359 0.699 121.911 o
-4 13 7 3.301 5.032 0.857 60.736 o
-4 14 1 14.052 12.041 0.656 44.826 o
-4 14 2 1.144 2.800 0.574 136.391 o
-4 14 3 41.252 41.239 1.033 15.084 o
-4 14 4 0.095 -0.409 0.579 178.725 o
-4 14 5 1.284 1.624 0.762 89.658 o
-4 14 6 0.217 -0.037 0.750 105.916 o
-4 15 1 7.945 8.681 0.737 54.943 o
-4 15 2 3.715 4.027 0.853 61.387 o
-4 15 3 9.933 11.479 0.721 48.988 o
-4 15 4 3.672 6.360 0.699 75.817 o
-4 15 5 0.628 -0.509 0.750 102.576 o
-4 15 6 1.001 0.247 0.790 89.806 o
-4 16 1 4.870 4.848 0.928 50.821 o
-4 16 2 0.889 2.792 0.702 101.604 o
-4 16 3 1.955 3.351 0.906 61.480 o
-4 16 4 0.003 0.764 0.671 129.487 o
-4 16 5 0.005 1.344 0.759 99.953 o
-4 17 1 2.368 1.175 1.127 43.206 o
-4 17 2 5.920 5.199 0.827 56.615 o
-4 17 3 1.008 2.150 0.728 97.205 o
-4 17 4 1.286 1.812 0.885 68.690 o
-4 18 1 0.307 -0.837 0.837 84.892 o
-4 18 2 0.945 1.043 1.113 46.487 o
-4 18 3 0.022 -0.570 0.830 87.799 o
-3 0 2 13.678 14.924 0.283 57.599 o
-3 0 4 9.670 10.619 0.369 73.760 o
-3 0 6 12.445 13.314 0.571 50.366 o
-3 0 8 0.312 1.094 0.916 69.049 o
-3 1 1 182.169 185.456 1.105 3.623 o
-3 1 2 22.419 20.896 0.229 38.351 o
-3 1 3 1177.430 1170.200 6.672 0.245 o
-3 1 4 107.501 109.538 0.858 6.627 o
-3 1 5 46.402 44.371 0.568 16.774 o
-3 1 6 4.479 5.508 0.318 141.008 o
-3 1 7 105.589 102.967 1.455 5.927 o
-3 1 8 0.482 0.180 0.648 136.198 o
-3 1 9 0.942 1.074 1.041 52.667 o
-3 2 1 4.864 6.276 0.155 156.277 o
-3 2 2 27.113 29.515 0.280 29.708 o
-3 2 3 571.417 572.719 3.405 0.756 o
-3 2 4 6.419 6.240 0.205 127.303 o
-3 2 5 35.689 36.684 0.509 21.502 o
-3 2 6 5.306 5.638 0.341 124.739 o
-3 2 7 41.209 39.216 0.848 16.754 o
-3 2 8 0.743 1.260 0.652 124.481 o
-3 2 9 5.643 4.463 0.973 46.435 o
-3 3 1 38.306 39.279 0.351 21.067 o
-3 3 2 59.041 59.764 0.505 13.193 o
-3 3 3 0.586 0.635 0.130 1049.790 o
-3 3 4 5.007 4.939 0.239 152.678 o
-3 3 5 68.254 65.965 0.732 10.961 o
-3 3 6 37.542 35.809 0.655 19.816 o
-3 3 7 0.960 1.449 0.468 205.300 o
-3 3 8 3.345 3.501 0.633 95.915 o
-3 3 9 0.302 1.903 1.034 53.858 o
-3 4 1 103.393 102.621 0.732 7.127 o
-3 4 2 0.272 0.866 0.125 1278.370 o
-3 4 3 18.394 16.855 0.319 45.172 o
-3 4 4 24.697 23.855 0.446 31.780 o
-3 4 5 27.956 25.843 0.501 27.997 o
-3 4 6 71.015 66.573 0.845 10.322 o
-3 4 7 3.777 4.820 0.504 113.277 o
-3 4 8 7.015 6.926 0.818 52.892 o
-3 5 1 64.961 67.098 0.555 11.759 o
-3 5 2 413.451 414.127 3.043 1.144 o
-3 5 3 68.555 67.351 0.790 10.692 o
-3 5 4 34.855 36.887 0.559 21.377 o
-3 5 5 31.262 31.884 0.592 23.555 o
-3 5 6 166.385 164.806 1.707 3.629 o
-3 5 7 16.314 15.086 0.575 42.362 o
-3 5 8 14.041 15.316 0.868 34.607 o
-3 6 1 160.905 155.968 1.299 4.090 o
-3 6 2 1.501 2.141 0.208 379.835 o
-3 6 3 3.111 3.144 0.225 230.577 o
-3 6 4 13.212 12.988 0.374 57.990 o
-3 6 5 2.819 2.890 0.310 209.484 o
-3 6 6 12.897 14.648 0.564 48.568 o
-3 6 7 22.774 23.088 0.793 27.225 o
-3 6 8 0.029 0.517 0.728 111.702 o
-3 7 1 716.224 727.641 5.560 0.478 o
-3 7 2 727.127 728.743 5.998 0.455 o
-3 7 3 2.234 1.983 0.221 311.058 o
-3 7 4 362.166 362.059 2.955 1.336 o
-3 7 5 790.091 761.037 6.495 0.402 o
-3 7 6 40.578 37.080 0.838 17.245 o
-3 7 7 27.958 25.657 0.876 22.649 o
-3 7 8 7.199 8.275 0.881 46.911 o
-3 8 1 51.398 50.264 0.648 14.727 o
-3 8 2 2.365 2.646 0.232 274.466 o
-3 8 3 19.519 21.097 0.482 37.258 o
-3 8 4 32.624 32.946 0.601 22.643 o
-3 8 5 13.880 14.867 0.591 45.590 o
-3 8 6 28.734 25.383 0.856 22.673 o
-3 8 7 0.489 1.373 0.574 158.618 o
-3 8 8 3.288 5.140 0.920 54.495 o
-3 9 1 136.043 137.878 1.357 4.725 o
-3 9 2 14.271 12.197 0.411 54.834 o
-3 9 3 16.408 14.336 0.447 47.100 o
-3 9 4 0.899 0.406 0.289 454.857 o
-3 9 5 141.817 141.802 1.660 4.260 o
-3 9 6 16.545 16.325 0.677 37.912 o
-3 9 7 4.253 5.945 0.664 78.793 o
-3 9 8 5.543 9.068 1.207 31.635 o
-3 10 1 26.018 22.713 0.482 30.661 o
-3 10 2 6.654 7.384 0.339 103.430 o
-3 10 3 42.861 43.389 0.692 17.005 o
-3 10 4 0.703 0.680 0.308 426.591 o
-3 10 5 0.266 0.457 0.411 317.058 o
-3 10 6 1.670 1.602 0.494 170.231 o
-3 10 7 19.951 22.003 0.954 25.822 o
-3 10 8 6.974 5.935 1.152 34.045 o
-3 11 1 66.117 67.464 0.850 10.745 o
-3 11 2 18.126 19.849 0.542 38.059 o
-3 11 3 8.673 8.628 0.404 80.115 o
-3 11 4 4.654 4.778 0.490 108.308 o
-3 11 5 12.926 12.624 1.050 30.537 o
-3 11 6 0.856 1.687 0.605 136.789 o
-3 11 7 4.938 3.399 0.822 61.999 o
-3 12 1 0.646 0.454 0.313 441.950 o
-3 12 2 43.385 43.433 0.744 16.530 o
-3 12 3 2.503 2.380 0.421 175.862 o
-3 12 4 0.530 1.332 0.487 207.861 o
-3 12 5 5.256 6.296 0.678 72.058 o
-3 12 6 0.096 0.503 0.613 154.795 o
-3 12 7 0.969 2.022 0.788 85.245 o
-3 13 1 2.951 2.531 0.348 194.068 o
-3 13 2 71.738 66.364 1.005 9.773 o
-3 13 3 0.846 0.778 0.476 214.532 o
-3 13 4 31.618 31.808 1.321 15.222 o
-3 13 5 11.365 12.903 0.696 46.585 o
-3 13 6 11.103 11.775 0.781 43.664 o
-3 13 7 0.000 -0.402 0.888 76.882 o
-3 14 1 0.460 1.445 0.407 277.104 o
-3 14 2 1.030 0.245 0.467 224.738 o
-3 14 3 46.238 45.956 1.160 12.986 o
-3 14 4 0.003 0.173 0.531 212.293 o
-3 14 5 4.898 3.521 0.730 72.538 o
-3 14 6 0.119 0.813 0.714 113.559 o
-3 15 1 0.069 -0.479 0.479 260.256 o
-3 15 2 14.686 12.514 0.626 44.717 o
-3 15 3 0.289 0.606 0.525 200.541 o
-3 15 4 12.134 10.625 0.686 47.697 o
-3 15 5 1.498 2.255 0.665 108.062 o
-3 15 6 9.189 9.129 0.893 42.521 o
-3 16 1 2.660 3.023 0.704 88.507 o
-3 16 2 0.569 0.761 0.573 163.535 o
-3 16 3 7.259 6.553 0.769 56.564 o
-3 16 4 0.120 0.286 0.626 150.336 o
-3 16 5 2.968 2.576 0.777 76.181 o
-3 17 1 0.034 0.306 0.728 112.616 o
-3 17 2 1.363 2.551 0.759 87.264 o
-3 17 3 0.627 0.896 0.771 94.336 o
-3 17 4 1.557 0.467 0.823 79.915 o
-3 17 5 0.189 0.554 0.836 84.211 o
-3 18 1 5.582 5.625 0.872 53.088 o
-3 18 2 5.272 5.496 0.961 47.057 o
-3 18 3 0.952 1.308 0.774 90.323 o
-3 18 4 0.766 -0.991 1.049 53.392 o
-3 19 1 5.055 6.863 1.223 32.211 o
-3 19 2 3.410 2.808 0.837 66.002 o
-3 19 3 8.594 7.185 0.929 42.724 o
-2 0 2 2913.970 2937.560 23.285 0.044 o
-2 0 4 1459.840 1494.580 13.055 0.132 o
-2 0 6 0.441 0.199 0.474 243.481 o
-2 0 8 12.001 12.999 1.299 23.910 o
-2 1 1 7.288 9.165 0.120 109.018 o
-2 1 2 225.453 229.565 1.400 2.752 o
-2 1 3 462.902 457.703 2.676 1.049 o
-2 1 4 81.748 76.750 0.648 9.416 o
-2 1 5 1.144 1.713 0.198 468.153 o
-2 1 6 14.273 15.974 0.502 47.472 o
-2 1 7 7.357 9.004 0.630 64.625 o
-2 1 8 3.826 3.641 0.744 74.930 o
-2 2 1 365.495 367.690 2.054 1.472 o
-2 2 2 147.429 147.464 0.961 4.697 o
-2 2 3 23.014 21.657 0.264 36.865 o
-2 2 4 62.601 65.039 0.558 12.174 o
-2 2 5 192.417 188.862 1.472 3.274 o
-2 2 6 15.721 15.824 0.495 45.402 o
-2 2 7 19.573 21.042 0.814 29.446 o
-2 2 8 11.163 11.363 0.775 44.157 o
-2 3 1 0.343 0.449 0.072 1965.940 o
-2 3 2 539.570 550.551 3.240 0.819 o
-2 3 3 466.078 463.846 2.896 1.015 o
-2 3 4 1.239 0.869 0.147 623.000 o
-2 3 5 13.793 14.658 0.378 54.397 o
-2 3 6 3.747 4.122 0.369 151.763 o
-2 3 7 1.853 1.335 0.500 166.346 o
-2 3 8 4.437 4.879 0.716 73.526 o
-2 4 1 49.539 50.635 0.399 16.084 o
-2 4 2 60.498 61.430 0.498 12.875 o
-2 4 3 157.338 163.681 1.124 4.205 o
-2 4 4 30.779 30.852 0.403 25.945 o
-2 4 5 54.807 53.888 0.637 13.864 o
-2 4 6 37.790 36.236 0.777 18.616 o
-2 4 7 10.853 11.892 0.626 52.157 o
-2 4 8 12.585 13.329 0.845 37.919 o
-2 5 1 301.460 293.928 2.190 1.824 o
-2 5 2 2.506 3.011 0.138 302.034 o
-2 5 3 17.450 18.178 0.310 45.821 o
-2 5 4 2.009 1.794 0.204 350.407 o
-2 5 5 108.842 105.891 1.005 6.452 o
-2 5 6 43.819 41.100 0.826 16.122 o
-2 5 7 14.156 15.747 0.700 40.297 o
-2 5 8 5.605 5.712 1.080 39.101 o
-2 6 1 1843.730 1848.560 11.895 0.108 o
-2 6 2 1140.080 1137.050 6.884 0.252 o
-2 6 3 15.773 16.090 0.324 50.367 o
-2 6 4 164.294 170.986 1.507 3.760 o
-2 6 5 923.072 909.577 6.374 0.337 o
-2 6 6 194.692 194.314 2.050 2.901 o
-2 6 7 7.986 7.258 0.534 74.343 o
-2 6 8 11.479 15.556 0.982 32.778 o
-2 7 1 4.059 3.701 0.166 205.022 o
-2 7 2 264.174 264.344 2.215 2.073 o
-2 7 3 2.295 2.336 0.216 298.254 o
-2 7 4 1.057 0.767 0.226 522.643 o
-2 7 5 0.091 0.706 0.297 558.650 o
-2 7 6 1.040 1.790 0.414 233.858 o
-2 7 7 5.780 4.732 0.661 75.105 o
-2 7 8 0.094 1.507 0.789 91.680 o
-2 8 1 101.700 100.750 0.941 6.964 o
-2 8 2 584.735 581.160 4.624 0.659 o
-2 8 3 11.855 12.647 0.370 62.438 o
-2 8 4 163.906 162.310 1.539 3.810 o
-2 8 5 147.575 146.500 1.494 4.263 o
-2 8 6 50.109 47.376 0.866 14.074 o
-2 8 7 5.694 6.156 0.855 53.668 o
-2 8 8 2.706 2.850 0.983 52.568 o
-2 9 1 139.333 136.423 1.316 4.708 o
-2 9 2 134.350 136.047 1.401 4.740 o
-2 9 3 7.963 7.979 0.345 91.210 o
-2 9 4 64.457 62.862 0.856 11.138 o
-2 9 5 13.173 14.435 0.506 50.792 o
-2 9 6 34.516 29.630 0.870 19.650 o
-2 9 7 5.827 6.007 0.885 51.122 o
-2 9 8 19.973 20.015 1.168 22.003 o
-2 10 1 23.622 25.232 0.438 32.209 o
-2 10 2 19.201 19.744 0.507 37.776 o
-2 10 3 5.311 5.112 0.356 125.147 o
-2 10 4 2.475 2.162 0.347 215.634 o
-2 10 5 16.719 16.187 0.638 39.042 o
-2 10 6 3.963 3.764 0.529 111.262 o
-2 10 7 1.755 1.259 0.782 84.350 o
-2 11 1 6.501 6.255 0.327 111.221 o
-2 11 2 32.569 32.587 0.649 22.245 o
-2 11 3 0.990 0.635 0.318 378.768 o
-2 11 4 2.331 3.482 0.394 178.286 o
-2 11 5 0.018 -0.065 0.480 262.459 o
-2 11 6 0.017 0.595 0.608 158.079 o
-2 11 7 14.467 15.534 1.091 27.390 o
-2 12 1 83.172 84.247 0.985 8.331 o
-2 12 2 7.451 7.237 0.382 93.219 o
-2 12 3 67.188 63.798 0.963 10.441 o
-2 12 4 7.320 7.360 0.516 78.967 o
-2 12 5 3.640 4.117 0.551 107.750 o
-2 12 6 5.752 4.278 0.666 75.568 o
-2 12 7 27.413 28.187 1.566 13.787 o
-2 13 1 11.033 9.899 0.469 63.660 o
-2 13 2 0.021 0.294 0.334 508.968 o
-2 13 3 22.166 23.014 0.735 28.777 o
-2 13 4 16.782 16.886 0.864 31.706 o
-2 13 5 1.600 0.241 0.623 130.161 o
-2 13 6 0.810 1.344 0.709 106.427 o
-2 13 7 3.038 -0.573 1.666 20.807 o
-2 14 1 144.818 139.059 1.559 4.327 o
-2 14 2 0.065 0.555 0.401 343.491 o
-2 14 3 140.255 139.534 2.081 3.877 o
-2 14 4 3.152 3.975 0.571 108.508 o
-2 14 5 0.000 0.614 0.617 153.553 o
-2 14 6 0.399 0.538 0.956 64.197 o
-2 15 1 0.280 0.512 0.478 239.900 o
-2 15 2 6.129 6.736 0.573 79.681 o
-2 15 3 0.240 0.702 0.545 187.026 o
-2 15 4 1.994 1.883 0.650 109.188 o
-2 15 5 2.459 2.295 0.709 91.094 o
-2 15 6 0.937 2.673 0.924 63.407 o
-2 16 1 5.983 6.518 0.575 80.672 o
-2 16 2 7.494 7.392 0.599 69.790 o
-2 16 3 0.476 0.966 0.577 160.928 o
-2 16 4 0.155 0.533 0.652 136.350 o
-2 16 5 0.230 0.343 0.739 107.377 o
-2 17 1 11.116 12.978 0.860 39.184 o
-2 17 2 5.745 5.846 0.804 58.287 o
-2 17 3 0.036 -0.050 0.639 148.045 o
-2 17 4 1.417 2.087 0.721 95.963 o
-2 17 5 0.053 0.692 0.823 87.135 o
-2 18 1 1.540 1.938 0.805 79.591 o
-2 18 2 6.247 8.640 0.892 47.467 o
-2 18 3 0.783 2.013 0.751 94.075 o
-2 18 4 2.460 1.841 0.845 69.866 o
-2 19 1 0.002 0.047 0.777 100.131 o
-2 19 2 2.842 2.716 0.805 72.314 o
-2 19 3 0.376 1.836 0.837 79.915 o
-2 20 1 7.201 8.970 0.977 40.776 o
-1 0 2 101.113 105.130 0.905 6.953 o
-1 0 4 0.063 0.078 0.238 989.876 o
-1 0 6 53.458 55.669 1.735 8.720 o
-1 0 8 1.172 1.943 1.056 50.050 o
-1 1 2 142.616 150.579 0.886 4.828 o
-1 1 3 1851.710 1804.940 10.175 0.117 o
-1 1 4 196.900 197.574 1.639 3.088 o
-1 1 5 11.079 11.875 0.418 63.468 o
-1 1 6 9.837 10.205 0.484 66.058 o
-1 1 7 36.766 37.636 1.058 16.142 o
-1 1 8 0.154 -0.724 0.724 114.013 o
-1 2 1 1186.740 1237.620 7.558 0.235 o
-1 2 2 108.953 111.949 0.691 6.709 o
-1 2 3 5.024 5.256 0.138 165.310 o
-1 2 4 16.917 16.982 0.331 47.250 o
-1 2 5 12.168 12.964 0.437 57.879 o
-1 2 6 3.352 3.863 0.426 143.824 o
-1 2 7 40.239 41.190 1.194 14.016 o
-1 2 8 0.810 0.847 0.759 95.941 o
-1 3 1 16.241 17.080 0.178 51.576 o
-1 3 2 137.869 143.471 0.926 5.003 o
-1 3 3 36.728 36.612 0.349 22.197 o
-1 3 4 1.800 2.201 0.182 369.063 o
-1 3 5 81.990 82.417 0.942 8.566 o
-1 3 6 46.732 46.089 0.920 14.444 o
-1 3 7 0.642 0.748 0.567 164.852 o
-1 3 8 2.930 4.522 0.764 74.058 o
-1 4 1 1129.420 1140.760 6.695 0.261 o
-1 4 2 672.586 681.301 4.144 0.583 o
-1 4 3 32.953 31.950 0.308 25.235 o
-1 4 4 15.049 14.734 0.336 52.910 o
-1 4 5 4.452 5.033 0.277 154.049 o
-1 4 6 141.826 141.953 1.642 4.276 o
-1 4 7 15.760 18.101 0.792 34.189 o
-1 4 8 13.169 14.349 1.091 28.529 o
-1 5 1 65.048 66.993 0.515 11.858 o
-1 5 2 1099.480 1104.950 6.663 0.268 o
-1 5 3 415.192 421.855 2.591 1.189 o
-1 5 4 0.036 -0.076 0.193 1565.210 o
-1 5 5 73.846 75.145 0.979 9.324 o
-1 5 6 161.987 160.022 1.815 3.642 o
-1 5 7 6.165 5.984 0.788 58.411 o
-1 5 8 1.461 0.698 0.874 71.624 o
-1 6 1 60.092 60.743 0.483 13.026 o
-1 6 2 53.228 52.993 0.502 14.738 o
-1 6 3 7.844 7.471 0.207 106.144 o
-1 6 4 3.661 3.971 0.213 201.018 o
-1 6 5 27.146 27.471 0.591 26.783 o
-1 6 6 4.352 4.447 0.465 117.757 o
-1 6 7 20.585 21.420 0.984 25.039 o
-1 6 8 0.126 1.276 0.891 73.185 o
-1 7 1 1272.400 1292.000 7.781 0.208 o
-1 7 2 1339.060 1355.980 10.896 0.164 o
-1 7 3 1.147 1.764 0.172 500.047 o
-1 7 4 122.707 124.772 1.081 5.540 o
-1 7 5 371.591 369.800 3.150 1.268 o
-1 7 6 44.298 42.525 1.006 14.609 o
-1 7 7 0.326 -0.301 0.620 152.063 o
-1 7 8 0.297 0.574 0.929 68.141 o
-1 8 1 0.058 0.487 0.138 1849.730 o
-1 8 2 288.489 286.508 2.714 1.758 o
-1 8 3 51.902 50.735 0.549 15.016 o
-1 8 4 27.791 28.010 0.480 27.692 o
-1 8 5 61.558 58.600 0.794 11.948 o
-1 8 6 39.204 37.248 0.971 16.421 o
-1 8 7 1.548 1.773 0.686 104.321 o
-1 9 1 88.344 89.038 0.852 8.135 o
-1 9 2 1.100 0.719 0.196 581.713 o
-1 9 3 9.103 10.600 0.310 80.295 o
-1 9 4 0.397 0.200 0.248 722.630 o
-1 9 5 136.535 130.487 1.439 4.711 o
-1 9 6 23.054 21.590 0.812 27.135 o
-1 9 7 1.055 1.377 0.788 86.644 o
-1 10 1 8.333 8.307 0.265 94.695 o
-1 10 2 22.943 23.396 0.437 33.603 o
-1 10 3 42.093 39.706 0.572 18.471 o
-1 10 4 0.269 0.755 0.278 569.354 o
-1 10 5 19.067 19.944 0.680 33.529 o
-1 10 6 4.036 4.290 0.623 90.602 o
-1 10 7 6.190 6.284 0.879 50.659 o
-1 11 1 55.439 58.315 0.683 13.233 o
-1 11 2 19.900 19.291 0.427 39.053 o
-1 11 3 1.769 2.254 0.261 304.040 o
-1 11 4 4.687 4.687 0.356 135.954 o
-1 11 5 0.575 1.401 0.452 231.669 o
-1 11 6 0.029 -0.626 0.626 154.158 o
-1 11 7 0.410 -0.314 0.895 74.023 o
-1 12 1 54.833 50.713 0.819 13.305 o
-1 12 2 6.129 7.773 0.342 105.773 o
-1 12 3 0.000 -0.033 0.297 689.231 o
-1 12 4 3.085 3.157 0.411 159.270 o
-1 12 5 1.697 1.420 0.534 154.009 o
-1 12 6 0.017 0.493 0.728 111.878 o
-1 12 7 0.260 -0.132 1.015 58.178 o
-1 13 1 6.623 6.965 0.354 103.462 o
-1 13 2 73.845 74.311 1.010 9.266 o
-1 13 3 29.703 29.404 0.796 22.287 o
-1 13 4 53.341 50.978 1.011 12.528 o
-1 13 5 21.484 23.047 0.894 25.964 o
-1 13 6 1.728 0.116 1.026 53.515 o
-1 14 1 4.137 3.801 0.383 144.158 o
-1 14 2 0.088 0.250 0.424 319.768 o
-1 14 3 9.025 9.412 0.526 67.008 o
-1 14 4 1.123 1.510 0.598 137.115 o
-1 14 5 0.013 0.632 0.688 124.346 o
-1 14 6 0.008 1.573 0.838 82.056 o
-1 15 1 4.053 3.244 0.460 129.287 o
-1 15 2 9.597 8.786 0.785 48.271 o
-1 15 3 23.003 22.578 0.839 26.359 o
-1 15 4 21.496 19.315 0.860 27.743 o
-1 15 5 3.008 1.932 0.713 88.086 o
-1 16 1 0.526 0.432 0.517 201.760 o
-1 16 2 1.538 1.560 0.484 178.883 o
-1 16 3 0.373 0.682 0.608 150.766 o
-1 16 4 2.646 2.676 0.693 91.793 o
-1 16 5 1.690 2.367 0.773 83.249 o
-1 17 1 2.635 3.120 0.541 125.615 o
-1 17 2 0.490 0.942 0.620 141.742 o
-1 17 3 5.022 5.218 0.673 75.828 o
-1 17 4 0.013 1.359 0.907 71.036 o
-1 18 1 1.000 1.530 0.679 112.241 o
-1 18 2 4.450 4.323 0.697 77.116 o
-1 18 3 7.758 7.852 0.804 51.426 o
-1 18 4 0.181 1.164 0.998 58.787 o
-1 19 1 3.238 3.206 0.798 70.866 o
-1 19 2 21.394 25.158 1.605 14.586 o
-1 19 3 19.615 21.753 1.347 18.780 o
-1 20 1 0.037 0.818 0.966 63.606 o
-1 20 2 7.477 7.891 0.965 41.773 o
0 0 2 2811.100 2784.470 22.975 0.046 o
0 0 4 632.113 650.635 6.880 0.475 o
0 0 6 0.893 1.960 0.656 117.857 o
0 0 8 2.394 3.506 1.498 24.935 o
0 1 1 64.379 69.115 0.868 10.803 o
0 1 2 53.299 50.417 0.385 15.366 o
0 1 3 14.865 15.766 0.257 54.410 o
0 1 4 176.451 175.150 1.488 3.564 o
0 1 5 2.475 2.836 0.314 220.339 o
0 1 6 14.317 17.207 0.683 39.826 o
0 1 7 3.997 5.730 0.661 80.933 o
0 1 8 5.483 7.921 1.024 41.017 o
0 2 1 66.053 63.668 0.432 12.139 o
0 2 2 199.121 197.450 1.189 3.281 o
0 2 3 76.540 76.581 0.619 9.920 o
0 2 4 166.562 164.310 1.415 3.841 o
0 2 5 30.355 33.328 0.639 23.122 o
0 2 6 1.375 1.600 0.468 190.858 o
0 2 7 13.008 13.617 0.748 41.225 o
0 2 8 5.057 4.333 1.040 42.991 o
0 3 1 74.424 77.472 0.506 10.299 o
0 3 2 765.219 773.679 4.321 0.491 o
0 3 3 10.615 9.929 0.217 79.735 o
0 3 4 11.449 12.072 0.387 63.719 o
0 3 5 10.988 11.262 0.418 64.769 o
0 3 6 4.031 4.305 0.520 110.031 o
0 3 7 1.954 1.961 0.634 113.339 o
0 3 8 5.940 8.201 1.054 38.650 o
0 4 0 3051.520 3069.450 61.978 0.014 o
0 4 1 140.372 143.812 0.915 4.945 o
0 4 2 0.151 0.021 0.077 4611.460 o
0 4 3 327.795 331.605 2.282 1.618 o
0 4 4 13.303 13.460 0.359 57.746 o
0 4 5 84.910 85.766 1.180 7.734 o
0 4 6 32.407 35.760 0.988 18.089 o
0 4 7 8.570 7.851 0.706 56.710 o
0 5 1 1.897 2.061 0.090 431.070 o
0 5 2 473.450 463.157 4.686 0.822 o
0 5 3 11.585 12.789 0.248 68.380 o
0 5 4 6.360 7.094 0.279 114.613 o
0 5 5 116.562 117.509 1.324 5.541 o
0 5 6 63.786 64.727 1.184 9.897 o
0 5 7 2.733 4.179 0.772 74.458 o
0 6 0 186.520 196.596 1.913 3.058 o
0 6 1 730.415 751.798 5.169 0.483 o
0 6 2 1650.650 1657.790 10.967 0.129 o
0 6 3 26.300 26.308 0.349 30.816 o
0 6 4 83.174 79.995 0.931 8.594 o
0 6 5 200.437 196.395 1.796 2.973 o
0 6 6 75.458 76.719 1.264 8.337 o
0 6 7 1.661 2.471 0.909 63.327 o
0 7 1 13.398 13.774 0.271 60.251 o
0 7 2 237.468 234.322 1.761 2.497 o
0 7 3 1.467 1.709 0.208 408.986 o
0 7 4 10.341 10.686 0.359 71.580 o
0 7 5 10.030 10.200 0.431 69.016 o
0 7 6 1.726 3.215 0.534 138.912 o
0 7 7 1.363 2.266 0.812 78.504 o
0 8 0 13.248 13.358 0.364 57.845 o
0 8 1 214.982 215.671 1.652 2.808 o
0 8 2 165.964 169.271 1.409 3.816 o
0 8 3 60.797 59.986 0.730 12.191 o
0 8 4 0.628 1.010 0.254 523.093 o
0 8 5 77.190 76.039 1.007 8.960 o
0 8 6 46.598 45.818 1.477 10.985 o
0 8 7 4.491 6.163 0.895 52.969 o
0 9 1 66.503 65.255 0.674 11.363 o
0 9 2 366.221 374.120 2.976 1.307 o
0 9 3 2.347 3.251 0.304 222.678 o
0 9 4 88.807 86.811 1.029 7.821 o
0 9 5 46.621 43.862 0.893 14.833 o
0 9 6 37.178 36.465 1.335 13.748 o
0 9 7 0.034 0.016 0.925 70.669 o
0 10 0 137.663 137.092 1.660 4.388 o
0 10 1 32.587 33.546 0.473 23.746 o
0 10 2 30.938 28.547 0.524 25.260 o
0 10 3 10.330 10.870 0.495 62.692 o
0 10 4 2.184 3.591 0.381 186.075 o
0 10 5 0.474 0.566 0.475 233.022 o
0 10 6 15.955 15.853 0.791 35.085 o
0 10 7 0.002 1.099 1.214 40.472 o
0 11 1 52.683 55.017 0.683 13.927 o
0 11 2 2.981 3.608 0.268 209.979 o
0 11 3 13.558 14.838 0.522 48.990 o
0 11 4 4.175 3.197 0.430 135.743 o
0 11 5 1.893 2.355 0.499 156.158 o
0 11 6 12.202 12.801 0.830 39.305 o
0 12 0 119.835 127.263 1.898 4.568 o
0 12 1 307.719 312.567 2.760 1.620 o
0 12 2 30.374 30.293 0.699 23.059 o
0 12 3 33.807 30.565 0.744 21.129 o
0 12 4 17.920 17.819 0.680 35.606 o
0 12 5 8.992 8.440 0.601 62.834 o
0 12 6 1.606 0.102 0.824 80.370 o
0 13 1 58.035 56.687 0.838 12.346 o
0 13 2 5.781 6.904 0.442 98.407 o
0 13 3 0.232 0.155 0.423 314.408 o
0 13 4 1.655 2.867 0.688 98.818 o
0 13 5 0.030 -0.675 0.675 132.534 o
0 13 6 2.439 3.280 0.894 61.594 o
0 14 0 1.211 -0.005 0.490 205.757 o
0 14 1 294.176 297.626 2.853 1.673 o
0 14 2 1.405 0.930 0.425 228.302 o
0 14 3 115.528 111.344 1.536 5.365 o
0 14 4 5.729 7.397 0.639 72.363 o
0 14 5 0.080 -0.815 0.815 90.763 o
0 15 1 46.926 47.906 0.817 14.876 o
0 15 2 0.262 0.990 0.555 177.286 o
0 15 3 26.209 25.620 0.891 23.152 o
0 15 4 0.001 0.936 0.685 123.446 o
0 15 5 1.268 1.015 0.904 67.570 o
0 16 0 35.924 33.349 1.245 15.007 o
0 16 1 1.568 0.928 0.546 155.494 o
0 16 2 19.587 18.791 0.788 30.878 o
0 16 3 0.921 0.329 0.628 136.721 o
0 16 4 0.770 1.901 0.843 76.817 o
0 16 5 0.972 3.153 1.253 35.957 o
0 17 1 5.994 7.332 0.574 78.780 o
0 17 2 0.769 -0.534 0.595 156.158 o
0 17 3 0.009 -0.706 0.706 121.605 o
0 17 4 4.271 2.469 0.860 61.247 o
0 18 0 7.221 8.835 0.918 44.130 o
0 18 1 10.465 10.801 0.725 48.392 o
0 18 2 15.296 17.134 1.072 26.945 o
0 18 3 5.605 5.835 0.988 44.458 o
0 19 1 0.076 0.093 0.714 117.571 o
0 19 2 9.552 9.422 1.041 34.921 o
0 19 3 2.191 1.379 1.039 50.145 o
0 20 0 0.439 -1.042 1.042 54.884 o
0 20 1 11.218 11.821 0.957 35.621 o
1 0 2 499.543 489.714 4.369 0.809 o
1 0 4 16.787 17.948 0.668 37.044 o
1 0 6 24.547 24.749 1.269 18.186 o
1 1 1 5386.150 5147.500 146.797 0.003 o
1 1 2 241.852 238.205 1.566 2.518 o
1 1 3 338.260 347.787 2.856 1.443 o
1 1 4 18.080 18.138 0.476 40.902 o
1 1 5 1.244 1.147 0.350 296.423 o
1 1 6 1.246 1.850 0.580 139.597 o
1 1 7 4.391 5.353 0.954 49.226 o
1 2 0 68.832 67.229 0.462 11.518 o
1 2 1 5094.980 5394.760 83.643 0.008 o
1 2 2 6.746 7.460 0.160 120.520 o
1 2 3 396.896 382.816 2.920 1.231 o
1 2 4 20.014 21.165 0.469 36.963 o
1 2 5 4.783 4.583 0.399 126.246 o
1 2 6 15.245 16.280 0.717 38.063 o
1 2 7 19.117 23.322 1.139 22.241 o
1 3 0 343.234 356.486 2.181 1.548 o
1 3 1 484.453 487.342 2.976 0.962 o
1 3 2 4.033 4.184 0.133 204.974 o
1 3 3 58.477 55.576 0.637 13.157 o
1 3 4 13.308 13.897 0.418 54.820 o
1 3 5 11.900 14.282 0.554 51.297 o
1 3 6 43.431 43.008 1.067 14.283 o
1 3 7 1.068 2.732 0.906 65.116 o
1 4 0 11.671 11.719 0.143 73.549 o
1 4 1 439.663 448.727 2.701 1.101 o
1 4 2 891.073 892.837 5.106 0.383 o
1 4 3 149.670 145.223 1.181 4.501 o
1 4 4 1.860 1.611 0.284 301.436 o
1 4 5 60.548 59.294 1.005 11.190 o
1 4 6 86.568 86.698 1.442 7.013 o
1 4 7 11.947 12.577 1.177 27.287 o
1 5 0 672.487 695.971 4.528 0.561 o
1 5 1 234.388 229.076 1.511 2.634 o
1 5 2 374.400 370.289 2.338 1.393 o
1 5 3 250.018 248.356 1.781 2.347 o
1 5 4 3.805 4.643 0.294 166.431 o
1 5 5 51.047 49.918 0.951 13.253 o
1 5 6 45.856 45.315 1.122 13.334 o
1 5 7 0.560 0.989 0.887 72.588 o
1 6 0 24.513 23.799 0.269 34.239 o
1 6 1 17.115 15.816 0.238 50.017 o
1 6 2 44.743 45.612 0.454 17.604 o
1 6 3 0.028 -0.051 0.225 1169.730 o
1 6 4 4.470 4.873 0.332 142.914 o
1 6 5 15.271 16.068 0.616 41.686 o
1 6 6 1.095 0.804 0.616 135.577 o
1 6 7 1.537 1.589 0.950 60.170 o
1 7 0 121.070 121.053 0.988 5.756 o
1 7 1 133.008 137.160 1.011 5.138 o
1 7 2 353.885 357.445 2.528 1.441 o
1 7 3 8.198 9.277 0.329 87.261 o
1 7 4 0.246 0.418 0.291 577.482 o
1 7 5 49.033 47.315 1.085 12.959 o
1 7 6 15.399 16.815 0.773 35.749 o
1 7 7 1.695 1.167 1.047 50.510 o
1 8 0 0.566 1.104 0.161 793.788 o
1 8 1 22.805 21.829 0.366 35.603 o
1 8 2 292.323 293.969 2.410 1.806 o
1 8 3 30.966 30.965 0.598 23.836 o
1 8 4 18.478 17.909 0.569 38.044 o
1 8 5 33.634 33.279 0.843 19.653 o
1 8 6 25.754 26.338 1.033 21.007 o
1 8 7 1.544 2.683 2.534 9.255 o
1 9 0 92.337 93.644 0.894 7.691 o
1 9 1 1.385 1.378 0.203 449.240 o
1 9 2 38.936 37.852 0.635 19.225 o
1 9 3 28.047 28.226 0.622 25.651 o
1 9 4 1.302 1.451 0.395 244.529 o
1 9 5 51.237 47.822 1.032 12.922 o
1 9 6 13.355 13.308 1.068 29.423 o
1 10 0 0.989 1.625 0.223 461.684 o
1 10 1 2.134 1.736 0.256 301.138 o
1 10 2 12.456 11.688 0.423 59.494 o
1 10 3 0.361 0.430 0.340 428.811 o
1 10 4 2.649 1.657 0.419 182.098 o
1 10 5 19.027 19.911 0.981 26.299 o
1 10 6 14.180 14.734 1.039 29.259 o
1 11 0 5.927 7.119 0.311 114.690 o
1 11 1 4.216 4.377 0.296 160.182 o
1 11 2 77.407 78.318 1.062 8.720 o
1 11 3 0.199 0.355 0.372 390.029 o
1 11 4 16.428 18.255 0.730 35.385 o
1 11 5 11.108 12.168 0.726 46.070 o
1 11 6 0.771 0.693 0.822 83.410 o
1 12 0 66.935 64.493 0.940 10.511 o
1 12 1 62.939 57.961 0.975 11.123 o
1 12 2 1.119 1.076 0.434 230.615 o
1 12 3 3.051 3.370 0.471 138.914 o
1 12 4 10.841 12.098 0.617 52.479 o
1 12 5 1.522 3.133 0.740 88.190 o
1 12 6 0.004 0.295 0.943 67.719 o
1 13 0 1492.610 1530.180 14.118 0.120 o
1 13 1 1.633 0.947 0.315 312.072 o
1 13 2 12.339 14.095 0.577 49.560 o
1 13 3 8.147 9.160 0.571 66.858 o
1 13 4 24.681 24.954 0.836 24.907 o
1 13 5 3.966 3.294 0.818 65.634 o
1 14 0 8.059 11.666 0.698 54.037 o
1 14 1 23.005 23.505 0.827 26.334 o
1 14 2 0.260 0.099 0.497 232.447 o
1 14 3 10.027 11.153 0.630 54.551 o
1 14 4 4.430 5.432 0.626 84.561 o
1 14 5 2.468 4.603 0.906 58.438 o
1 15 0 270.401 261.073 3.453 1.655 o
1 15 1 1.363 1.486 0.442 208.302 o
1 15 2 0.176 0.620 0.533 198.181 o
1 15 3 7.163 6.311 0.613 71.624 o
1 15 4 15.948 15.943 0.802 34.725 o
1 15 5 0.509 1.509 0.939 64.562 o
1 16 0 25.514 23.839 0.948 22.908 o
1 16 1 0.471 1.156 0.532 183.653 o
1 16 2 2.337 2.526 0.563 126.186 o
1 16 3 5.460 6.683 0.760 61.962 o
1 16 4 6.210 5.240 0.895 50.411 o
1 17 0 28.078 28.788 0.931 21.203 o
1 17 1 0.636 -0.299 0.579 166.803 o
1 17 2 0.689 1.638 0.678 114.765 o
1 17 3 8.312 9.017 0.894 43.803 o
1 17 4 3.104 4.048 1.037 46.377 o
1 18 0 0.480 -0.390 0.590 163.934 o
1 18 1 0.208 0.752 1.008 58.199 o
1 18 2 1.262 1.802 0.802 81.790 o
1 18 3 14.939 15.591 1.074 27.548 o
1 19 0 2.331 3.336 0.904 60.733 o
1 19 1 1.053 1.684 0.785 86.313 o
1 19 2 35.684 38.995 1.654 11.324 o
1 20 0 0.005 0.657 0.755 103.571 o
1 20 1 0.896 1.838 1.159 42.535 o
2 0 2 151.404 144.873 2.027 3.726 o
2 0 4 47.347 45.974 1.363 11.575 o
2 0 6 3.349 7.890 1.136 37.354 o
2 1 0 2958.710 2836.410 16.541 0.053 o
2 1 1 184.082 180.537 1.245 3.562 o
2 1 2 98.885 97.399 1.091 6.928 o
2 1 3 17.883 15.655 0.518 41.626 o
2 1 4 43.405 45.293 0.815 15.840 o
2 1 5 0.255 0.538 0.546 188.131 o
2 1 6 0.472 1.956 0.826 81.136 o
2 1 7 3.895 4.436 1.010 46.734 o
2 2 0 1777.140 1734.830 10.153 0.125 o
2 2 1 24.732 24.054 0.284 33.756 o
2 2 2 202.716 198.702 1.789 2.945 o
2 2 3 15.369 14.484 0.465 48.199 o
2 2 4 117.761 117.575 1.438 5.351 o
2 2 5 1.045 1.146 0.522 175.635 o
2 2 6 1.427 2.355 0.764 86.388 o
2 2 7 8.867 11.704 1.519 20.336 o
2 3 0 582.194 599.462 3.504 0.728 o
2 3 1 256.697 253.273 1.761 2.295 o
2 3 2 0.277 0.777 0.178 979.841 o
2 3 3 144.859 137.916 1.316 4.567 o
2 3 4 30.933 32.292 0.597 23.554 o
2 3 5 16.666 17.057 0.773 34.435 o
2 3 6 13.561 15.630 0.953 32.029 o
2 4 0 854.119 870.131 5.051 0.405 o
2 4 1 0.843 0.795 0.110 890.285 o
2 4 2 11.049 11.998 0.243 72.128 o
2 4 3 60.927 57.552 0.607 12.759 o
2 4 4 5.358 5.065 0.341 127.641 o
2 4 5 30.612 27.368 0.883 21.192 o
2 4 6 18.310 19.467 1.031 25.681 o
2 5 0 94.242 92.111 0.640 8.026 o
2 5 1 0.001 0.111 0.117 3731.190 o
2 5 2 293.291 291.522 2.088 1.888 o
2 5 3 16.675 15.783 0.373 47.628 o
2 5 4 8.131 8.164 0.413 83.253 o
2 5 5 21.918 22.759 0.841 26.879 o
2 5 6 27.495 30.066 1.321 16.210 o
2 6 0 8.887 8.549 0.182 95.544 o
2 6 1 1.483 1.804 0.141 474.634 o
2 6 2 419.030 413.562 2.980 1.140 o
2 6 3 11.441 12.623 0.385 62.960 o
2 6 4 12.645 12.999 0.501 53.649 o
2 6 5 13.088 14.344 0.665 44.125 o
2 6 6 10.362 10.787 0.955 37.111 o
2 7 0 18.877 19.860 0.281 42.877 o
2 7 1 6.461 7.001 0.238 118.803 o
2 7 2 1.209 1.240 0.228 449.692 o
2 7 3 2.147 1.494 0.275 293.317 o
2 7 4 0.003 -0.019 0.457 290.609 o
2 7 5 3.087 3.118 0.584 109.890 o
2 7 6 0.223 0.700 0.882 75.405 o
2 8 0 14.403 13.199 0.314 56.935 o
2 8 1 102.894 101.252 1.022 6.774 o
2 8 2 10.931 11.943 0.359 67.106 o
2 8 3 28.230 29.213 0.635 25.131 o
2 8 4 6.739 7.835 0.438 89.498 o
2 8 5 10.918 11.937 0.671 49.523 o
2 8 6 12.913 14.473 1.191 25.865 o
2 9 0 36.127 37.249 0.528 21.091 o
2 9 1 8.027 8.586 0.319 91.272 o
2 9 2 71.557 71.500 0.879 9.947 o
2 9 3 26.125 26.406 0.716 25.775 o
2 9 4 6.445 6.496 0.562 80.013 o
2 9 5 31.812 31.468 1.151 17.003 o
2 9 6 17.069 17.374 1.455 18.326 o
2 10 0 17.344 17.087 0.438 43.669 o
2 10 1 43.455 40.447 0.614 17.731 o
2 10 2 39.841 37.355 0.692 18.582 o
2 10 3 22.112 22.145 0.716 29.489 o
2 10 4 4.200 4.104 0.569 99.787 o
2 10 5 0.269 0.539 0.757 101.506 o
2 10 6 9.843 12.322 2.882 6.709 o
2 11 0 27.623 24.110 0.531 28.358 o
2 11 1 223.858 227.602 2.054 2.508 o
2 11 2 6.950 6.720 0.406 95.537 o
2 11 3 11.839 12.454 0.606 50.661 o
2 11 4 2.193 1.906 0.571 129.322 o
2 11 5 6.284 7.572 0.929 45.880 o
2 12 0 20.216 19.712 0.529 36.206 o
2 12 1 360.426 358.052 3.335 1.278 o
2 12 2 4.150 4.430 0.402 134.670 o
2 12 3 20.377 20.966 0.769 29.955 o
2 12 4 2.190 2.283 0.676 99.685 o
2 12 5 2.259 3.459 1.026 49.155 o
2 13 0 6.752 6.717 0.387 99.316 o
2 13 1 52.126 54.931 0.964 12.669 o
2 13 2 5.370 6.014 0.474 100.056 o
2 13 3 5.314 5.817 0.609 81.426 o
2 13 4 0.995 0.343 0.858 76.901 o
2 13 5 0.267 -0.628 0.975 63.023 o
2 14 0 0.700 1.124 0.431 250.075 o
2 14 1 144.874 148.897 1.748 4.055 o
2 14 2 1.525 1.702 0.496 171.603 o
2 14 3 10.566 10.020 0.628 54.770 o
2 14 4 0.573 0.164 0.769 97.534 o
2 15 0 6.418 6.241 0.550 82.252 o
2 15 1 111.281 115.310 1.696 5.188 o
2 15 2 3.799 4.258 0.605 95.460 o
2 15 3 29.267 30.627 1.002 19.563 o
2 15 4 0.877 0.017 0.833 82.672 o
2 16 0 7.717 7.445 0.550 73.516 o
2 16 1 28.429 26.009 0.875 22.389 o
2 16 2 2.402 2.407 0.627 108.954 o
2 16 3 5.646 6.193 0.755 62.680 o
2 17 0 7.446 7.792 0.703 59.944 o
2 17 1 4.036 4.025 0.612 93.355 o
2 17 2 8.133 8.792 0.741 54.059 o
2 17 3 0.779 2.076 0.817 80.915 o
2 18 0 0.544 0.523 0.679 121.770 o
2 18 1 8.206 8.742 0.904 43.556 o
2 18 2 7.598 10.036 0.884 44.647 o
2 19 0 2.005 3.183 0.871 65.834 o
2 19 1 0.023 0.177 1.050 54.789 o
3 0 0 316.743 318.314 2.934 1.542 o
3 0 2 143.253 145.054 2.113 3.760 o
3 0 4 1.694 2.712 0.802 77.524 o
3 0 6 0.025 1.701 1.491 26.787 o
3 1 0 52.108 54.435 0.558 14.604 o
3 1 1 930.484 923.593 6.755 0.326 o
3 1 2 12.611 9.931 0.323 66.583 o
3 1 3 7.121 8.071 0.416 88.920 o
3 1 4 1.269 1.627 0.544 155.235 o
3 1 5 2.777 2.088 0.708 89.975 o
3 1 6 5.912 6.622 0.981 43.854 o
3 2 0 75.549 71.143 0.580 10.342 o
3 2 1 2209.410 2138.510 15.383 0.076 o
3 2 2 8.465 8.826 0.294 89.899 o
3 2 3 82.279 77.109 1.109 8.318 o
3 2 4 2.816 2.632 0.578 116.237 o
3 2 5 5.083 3.558 0.732 71.505 o
3 2 6 9.250 8.693 1.017 36.599 o
3 3 0 69.806 70.084 0.588 10.957 o
3 3 1 700.986 695.186 5.163 0.512 o
3 3 2 14.064 14.181 0.379 54.261 o
3 3 3 126.346 125.990 1.428 5.023 o
3 3 4 0.007 0.218 0.555 193.748 o
3 3 5 0.137 -0.485 0.735 110.907 o
3 3 6 19.414 20.523 1.171 22.060 o
3 4 0 0.028 0.088 0.109 3980.000 o
3 4 1 49.104 49.079 0.587 15.569 o
3 4 2 131.347 130.847 1.228 5.055 o
3 4 3 49.640 48.825 0.776 14.528 o
3 4 4 2.353 2.569 0.620 110.417 o
3 4 5 41.743 43.015 1.535 11.274 o
3 4 6 18.106 18.052 1.207 22.360 o
3 5 0 19.285 18.841 0.295 42.780 o
3 5 1 63.845 62.832 0.633 11.941 o
3 5 2 31.665 30.335 0.540 24.282 o
3 5 3 48.100 44.756 0.768 15.243 o
3 5 4 0.474 0.049 0.579 169.503 o
3 5 5 3.922 3.416 0.761 72.643 o
3 5 6 5.116 4.992 1.018 43.839 o
3 6 0 35.100 33.562 0.414 23.096 o
3 6 1 64.531 62.581 0.624 11.899 o
3 6 2 11.366 10.901 0.405 64.859 o
3 6 3 1.599 1.724 0.399 224.150 o
3 6 4 0.028 0.013 0.509 232.961 o
3 6 5 3.128 3.430 0.743 78.545 o
3 7 0 25.377 24.550 0.395 31.664 o
3 7 1 4.095 3.985 0.264 175.090 o
3 7 2 43.301 42.632 0.659 17.202 o
3 7 3 4.083 4.525 0.359 145.483 o
3 7 4 0.739 -0.065 0.605 151.631 o
3 7 5 2.298 1.500 0.856 69.644 o
3 8 0 5.602 8.005 0.267 119.171 o
3 8 1 6.636 7.106 0.374 100.396 o
3 8 2 46.097 43.905 0.812 15.455 o
3 8 3 11.488 11.869 0.475 59.142 o
3 8 4 1.064 0.754 0.506 188.859 o
3 8 5 5.226 6.293 0.912 49.991 o
3 9 0 29.321 28.843 0.503 26.282 o
3 9 1 0.116 0.154 0.255 821.638 o
3 9 2 2.276 2.826 0.359 204.641 o
3 9 3 9.601 9.827 0.500 66.343 o
3 9 4 2.535 2.754 0.665 97.806 o
3 9 5 10.104 13.674 1.158 28.629 o
3 10 0 27.178 26.132 0.551 27.714 o
3 10 1 5.960 7.039 0.348 109.697 o
3 10 2 80.491 79.664 1.106 8.356 o
3 10 3 9.104 9.984 0.522 66.124 o
3 10 4 7.539 7.744 0.728 57.723 o
3 10 5 5.261 7.886 1.255 30.393 o
3 11 0 52.663 52.604 0.837 13.401 o
3 11 1 9.438 10.995 0.419 70.577 o
3 11 2 34.760 34.072 0.816 19.462 o
3 11 3 1.538 2.143 0.551 143.806 o
3 11 4 15.571 15.785 0.962 30.216 o
3 11 5 4.778 7.497 1.374 26.632 o
3 12 0 162.403 162.756 2.015 3.460 o
3 12 1 4.185 4.150 0.395 137.610 o
3 12 2 0.054 -0.126 0.461 282.402 o
3 12 3 0.856 2.352 0.595 136.069 o
3 12 4 3.529 4.209 1.329 29.970 o
3 13 0 439.683 438.868 4.207 0.928 o
3 13 1 10.845 9.866 0.477 63.816 o
3 13 2 0.181 0.537 0.513 214.074 o
3 13 3 0.556 0.813 0.641 133.574 o
3 13 4 2.495 2.715 1.122 42.293 o
3 14 0 37.696 38.095 0.874 17.531 o
3 14 1 7.651 8.787 0.504 75.456 o
3 14 2 0.343 1.056 0.603 150.592 o
3 14 3 7.016 7.224 0.749 57.965 o
3 14 4 1.931 2.116 1.167 40.479 o
3 15 0 78.863 74.480 1.239 8.266 o
3 15 1 0.258 0.015 0.616 154.682 o
3 15 2 5.786 6.699 0.872 51.536 o
3 15 3 1.016 2.218 0.792 83.855 o
3 16 0 74.293 69.773 1.204 8.822 o
3 16 1 0.024 -0.158 0.577 181.456 o
3 16 2 1.607 3.339 0.697 95.570 o
3 16 3 5.663 5.160 0.973 45.848 o
3 17 0 0.304 1.348 0.698 113.978 o
3 17 1 0.052 -0.132 0.640 147.343 o
3 17 2 0.000 1.672 0.730 106.198 o
3 18 0 0.124 1.365 0.844 80.977 o
3 18 1 0.261 1.941 0.877 73.429 o
3 19 0 2.310 3.426 0.904 60.618 o
4 0 0 1372.240 1338.260 13.796 0.136 o
4 0 2 0.398 0.157 0.418 308.777 o
4 0 4 1.632 4.517 1.248 34.981 o
4 1 0 661.159 668.974 5.338 0.534 o
4 1 1 30.118 26.941 0.514 26.244 o
4 1 2 2.630 3.515 0.293 212.906 o
4 1 3 0.944 1.232 0.494 192.480 o
4 1 4 1.343 2.093 0.640 116.994 o
4 1 5 0.098 1.446 0.901 71.457 o
4 2 0 439.352 445.209 3.523 1.007 o
4 2 1 19.545 20.401 0.492 37.387 o
4 2 2 38.060 34.972 0.635 19.953 o
4 2 3 31.979 32.597 0.994 18.573 o
4 2 4 29.011 28.818 1.209 17.318 o
4 2 5 1.770 0.009 0.850 75.561 o
4 3 0 356.911 355.870 3.085 1.336 o
4 3 1 19.297 17.635 0.473 39.744 o
4 3 2 75.906 70.485 0.897 9.571 o
4 3 3 28.233 26.907 0.937 21.417 o
4 3 4 10.540 11.814 0.878 39.773 o
4 3 5 3.387 2.664 0.864 63.099 o
4 4 0 17.768 16.566 0.433 43.558 o
4 4 1 5.440 5.510 0.312 129.031 o
4 4 2 4.458 4.050 0.343 147.143 o
4 4 3 8.918 8.522 0.615 61.855 o
4 4 4 15.850 17.247 1.462 18.551 o
4 4 5 3.574 2.883 0.882 60.294 o
4 5 0 0.853 1.049 0.191 613.234 o
4 5 1 10.406 11.670 0.409 66.525 o
4 5 2 78.645 78.120 1.004 8.792 o
4 5 3 13.707 14.511 0.780 38.544 o
4 5 4 4.837 5.637 0.799 61.476 o
4 5 5 1.508 3.154 0.977 55.407 o
4 6 0 9.326 10.634 0.332 77.697 o
4 6 1 0.134 0.219 0.323 524.629 o
4 6 2 22.425 21.795 0.682 30.087 o
4 6 3 0.687 1.288 0.597 145.524 o
4 6 4 0.003 -0.852 0.852 83.410 o
4 6 5 0.355 0.232 1.008 58.468 o
4 7 0 3.451 3.939 0.276 188.192 o
4 7 1 18.574 19.842 0.497 38.684 o
4 7 2 8.142 9.007 0.520 71.482 o
4 7 3 1.723 2.321 0.592 126.001 o
4 7 4 0.184 2.055 0.802 86.916 o
4 7 5 1.253 5.582 1.358 29.907 o
4 8 0 1.538 2.129 0.300 292.144 o
4 8 1 5.458 5.372 0.338 125.063 o
4 8 2 7.328 8.458 0.476 80.474 o
4 8 3 1.884 2.788 0.670 101.429 o
4 8 4 0.491 0.474 0.862 78.212 o
4 9 0 20.634 21.884 0.551 34.236 o
4 9 1 8.484 8.483 0.415 80.480 o
4 9 2 4.822 5.647 0.421 115.539 o
4 9 3 13.324 14.077 0.831 37.276 o
4 9 4 0.253 -1.057 1.057 53.709 o
4 10 0 3.074 3.169 0.344 183.905 o
4 10 1 75.663 70.598 0.933 9.487 o
4 10 2 7.696 7.337 0.485 80.469 o
4 10 3 14.443 16.899 1.092 26.983 o
4 10 4 0.122 1.683 1.149 44.460 o
4 11 0 0.430 0.305 0.378 358.541 o
4 11 1 197.395 195.202 1.841 2.985 o
4 11 2 3.580 4.163 0.627 93.332 o
4 11 3 1.078 1.629 0.942 62.276 o
4 11 4 0.185 1.045 1.326 33.850 o
4 12 0 1.057 1.734 0.487 187.085 o
4 12 1 107.232 105.588 1.415 5.893 o
4 12 2 0.002 0.868 0.497 227.202 o
4 12 3 4.459 5.303 1.280 30.911 o
4 13 0 1.094 0.941 0.556 159.762 o
4 13 1 7.539 9.353 0.633 63.228 o
4 13 2 0.402 -0.286 0.546 191.784 o
4 13 3 0.090 1.100 1.047 53.918 o
4 14 0 0.321 -0.212 0.587 168.765 o
4 14 1 24.469 24.152 0.993 22.530 o
4 14 2 0.589 2.211 0.652 120.832 o
4 14 3 0.037 2.198 1.045 52.994 o
4 15 0 2.219 1.924 0.628 112.496 o
4 15 1 59.205 56.353 1.287 10.245 o
4 15 2 0.842 2.358 0.710 101.805 o
4 16 0 0.090 0.414 0.869 78.907 o
4 16 1 24.990 25.036 1.137 19.917 o
4 16 2 0.175 -0.323 1.459 28.375 o
4 17 0 0.900 0.060 0.756 98.846 o
4 17 1 19.151 20.156 1.084 23.961 o
4 18 0 1.714 0.147 0.905 67.393 o
5 0 0 3.519 3.504 0.469 132.076 o
5 0 2 4.604 6.357 0.753 65.873 o
5 0 4 0.492 1.861 1.259 36.746 o
5 1 0 4.137 4.836 0.315 152.779 o
5 1 1 63.880 59.418 0.986 10.903 o
5 1 2 0.259 1.205 0.467 236.189 o
5 1 3 0.042 -0.744 0.744 109.126 o
5 1 4 1.786 0.971 0.852 73.158 o
5 2 0 0.089 -0.284 0.284 714.570 o
5 2 1 352.454 341.979 3.370 1.311 o
5 2 2 1.563 1.926 0.493 169.602 o
5 2 3 0.394 0.087 0.646 138.682 o
5 2 4 0.804 0.945 0.845 78.519 o
5 3 0 14.196 14.881 0.518 47.950 o
5 3 1 212.101 210.046 2.066 2.666 o
5 3 2 1.113 0.684 0.501 191.204 o
5 3 3 29.619 32.724 1.353 15.181 o
5 3 4 2.182 1.725 0.840 71.821 o
5 4 0 9.322 8.642 0.407 76.847 o
5 4 1 112.036 113.290 1.323 5.750 o
5 4 2 9.700 11.394 0.652 53.631 o
5 4 3 8.912 9.507 0.769 49.844 o
5 4 4 0.837 1.347 0.858 75.312 o
5 5 0 3.354 3.526 0.354 169.603 o
5 5 1 3.508 5.069 0.451 126.994 o
5 5 2 4.258 4.503 0.548 101.696 o
5 5 3 3.493 3.749 0.719 79.673 o
5 5 4 0.000 -0.869 0.869 80.327 o
5 6 0 1.559 1.619 0.343 269.525 o
5 6 1 9.801 10.541 0.494 64.910 o
5 6 2 2.869 3.404 0.598 107.394 o
5 6 3 1.272 0.915 0.705 105.525 o
5 6 4 0.060 0.347 1.029 56.745 o
5 7 0 3.139 3.813 0.321 182.774 o
5 7 1 2.610 3.026 0.434 161.737 o
5 7 2 2.491 3.487 0.580 114.849 o
5 7 3 0.238 0.417 0.805 90.766 o
5 7 4 0.008 -0.911 0.984 62.625 o
5 8 0 3.112 3.586 0.395 160.182 o
5 8 1 1.753 2.642 0.566 132.004 o
5 8 2 16.655 16.523 0.798 33.914 o
5 8 3 2.475 2.048 0.965 55.665 o
5 9 0 1.893 1.755 0.410 206.675 o
5 9 1 1.336 1.272 0.489 184.890 o
5 9 2 8.419 10.514 0.874 43.643 o
5 9 3 2.378 3.970 0.962 53.958 o
5 10 0 49.828 47.154 0.990 13.424 o
5 10 1 0.579 1.343 0.466 221.199 o
5 10 2 43.204 44.470 1.331 12.366 o
5 10 3 3.344 2.218 1.060 45.764 o
5 11 0 25.366 25.233 0.837 24.497 o
5 11 1 0.482 1.049 0.526 188.203 o
5 11 2 7.819 9.188 1.466 22.324 o
5 11 3 2.150 1.749 1.655 21.074 o
5 12 0 44.186 40.741 1.105 14.075 o
5 12 1 0.443 1.134 0.603 148.236 o
5 12 2 2.119 0.902 1.025 51.988 o
5 13 0 41.170 37.560 1.143 14.570 o
5 13 1 3.110 1.728 0.755 80.819 o
5 13 2 0.428 1.360 1.475 27.247 o
5 14 0 24.344 23.450 0.946 23.521 o
5 14 1 0.297 0.201 0.882 76.214 o
5 15 0 11.644 12.156 0.949 35.378 o
5 15 1 0.190 1.110 0.895 72.688 o
5 16 0 28.576 27.580 1.112 18.808 o
6 0 0 35.289 30.913 1.334 14.516 o
6 0 2 0.163 -0.124 0.941 67.844 o
6 1 0 58.195 55.201 1.074 11.372 o
6 1 1 1.753 2.011 0.572 134.094 o
6 1 2 0.915 0.470 0.608 143.801 o
6 1 3 0.431 -0.355 0.887 75.275 o
6 2 0 37.822 39.180 0.949 16.708 o
6 2 1 1.412 1.265 0.538 158.895 o
6 2 2 4.123 2.610 0.685 84.744 o
6 2 3 7.001 6.776 0.974 42.652 o
6 3 0 85.870 87.896 1.359 7.213 o
6 3 1 0.131 1.401 0.538 185.247 o
6 3 2 33.976 32.715 1.225 15.640 o
6 3 3 2.659 3.819 0.939 55.701 o
6 4 0 0.228 1.048 0.457 249.285 o
6 4 1 0.037 0.573 0.543 195.969 o
6 4 2 11.403 10.973 0.806 42.578 o
6 4 3 2.454 1.919 0.937 58.723 o
6 5 0 6.519 7.376 0.545 79.575 o
6 5 1 0.570 0.625 0.561 170.900 o
6 5 2 24.580 27.793 1.249 18.048 o
6 5 3 2.022 3.478 0.958 55.756 o
6 6 0 2.020 2.616 0.503 150.018 o
6 6 1 2.222 1.756 0.615 116.996 o
6 6 2 0.528 0.673 0.734 104.906 o
6 6 3 0.184 0.744 1.042 54.558 o
6 7 0 0.217 0.567 0.491 230.017 o
6 7 1 0.436 0.732 0.670 125.037 o
6 7 2 0.330 0.664 0.773 96.634 o
6 7 3 1.025 3.031 2.633 8.601 o
6 8 0 0.007 -0.049 0.504 238.209 o
6 8 1 2.618 3.237 0.667 95.235 o
6 8 2 2.881 5.213 0.826 65.082 o
6 9 0 6.288 7.846 0.596 73.850 o
6 9 1 20.115 21.296 0.872 27.715 o
6 9 2 1.113 2.077 0.860 72.513 o
6 10 0 1.998 1.319 0.675 105.318 o
6 10 1 36.170 38.543 1.362 13.518 o
6 10 2 1.183 1.828 1.137 43.702 o
6 11 0 3.216 4.208 0.796 69.310 o
6 11 1 49.162 48.693 1.753 9.166 o
6 12 0 0.114 0.611 0.880 76.411 o
6 12 1 8.354 6.552 1.070 36.175 o
6 13 0 0.003 -1.004 1.004 60.136 o
6 13 1 0.296 2.524 1.197 40.319 o
6 14 0 0.077 1.541 1.689 20.965 o
7 0 0 0.136 0.535 0.847 82.447 o
7 0 2 0.020 -0.276 1.360 32.761 o
7 1 0 0.012 -0.383 0.592 172.707 o
7 1 1 1.731 2.322 0.719 93.628 o
7 1 2 0.065 0.137 0.961 65.268 o
7 2 0 4.000 5.503 0.694 76.939 o
7 2 1 38.382 36.603 1.372 13.254 o
7 2 2 0.211 -0.900 0.970 63.777 o
7 3 0 2.658 3.225 0.687 91.048 o
7 3 1 30.266 32.400 1.318 15.445 o
7 3 2 0.165 2.433 1.051 51.966 o
7 4 0 4.202 4.856 0.644 84.686 o
7 4 1 35.702 40.084 1.376 13.359 o
7 4 2 1.320 2.371 1.107 45.315 o
7 5 0 0.551 1.247 0.859 76.658 o
7 5 1 8.933 9.994 0.998 37.118 o
7 5 2 0.490 -0.451 1.048 54.142 o
7 6 0 0.010 0.332 0.646 142.562 o
7 6 1 0.585 1.661 0.770 92.374 o
7 7 0 0.132 -0.029 0.687 127.023 o
7 7 1 0.138 0.648 0.810 89.521 o
7 8 0 1.281 1.743 0.698 103.742 o
7 8 1 0.386 -0.274 0.942 67.054 o
7 9 0 0.009 -0.679 0.845 84.854 o
7 9 1 0.365 2.644 1.270 35.898 o
7 10 0 16.481 17.235 1.012 27.778 o
7 11 0 1.015 1.860 1.233 37.714 o
8 0 0 0.117 -0.288 1.377 31.876 o
8 1 0 5.553 5.928 0.824 56.851 o
8 2 0 0.735 0.767 0.789 90.113 o
8 3 0 13.970 14.716 0.927 32.925 o
8 4 0 0.030 -0.055 0.824 89.037 o
8 5 0 2.195 3.716 0.876 63.755 o
8 6 0 0.076 -0.753 1.053 54.537 o
