# Supplementary material for: 5-Methyl-2-nitro­aniline
Source: IUCrdata. 2025 Aug 27;10(Pt 8):x250747. doi: 10.1107/S2414314625007473 (PMC12412678; doi:10.1107/S2414314625007473)
Supplement: Supplementary file 3 [file x-10-x250747-sup3.mol]

 
  WebMO

 19 19  0        0              1 V2000
   -3.7378   -0.1251   -0.0102 C   0  0  0  0  0  0  0  0  0  0  0  0
   -2.2310   -0.1545   -0.0080 C   0  0  0  0  0  0  0  0  0  0  0  0
   -1.4952    1.0151   -0.0137 C   0  0  0  0  0  0  0  0  0  0  0  0
   -0.0773    1.0320   -0.0127 C   0  0  0  0  0  0  0  0  0  0  0  0
    0.5722   -0.2311   -0.0043 C   0  0  0  0  0  0  0  0  0  0  0  0
   -0.1756   -1.4204    0.0016 C   0  0  0  0  0  0  0  0  0  0  0  0
   -1.5506   -1.3927    0.0007 C   0  0  0  0  0  0  0  0  0  0  0  0
   -2.1115   -2.3200    0.0053 H   0  0  0  0  0  0  0  0  0  0  0  0
    0.3674   -2.3551    0.0068 H   0  0  0  0  0  0  0  0  0  0  0  0
    2.0166   -0.3554   -0.0111 N   0  0  0  0  0  0  0  0  0  0  0  0
    2.7032    0.6801   -0.0330 O   0  0  0  0  0  0  0  0  0  0  0  0
    2.5132   -1.4778    0.0047 O   0  0  0  0  0  0  0  0  0  0  0  0
    0.5708    2.2244   -0.0045 N   0  0  0  0  0  0  0  0  0  0  0  0
    0.0422    3.0776   -0.0654 H   0  0  0  0  0  0  0  0  0  0  0  0
    1.5786    2.2362   -0.0496 H   0  0  0  0  0  0  0  0  0  0  0  0
   -2.0096    1.9714   -0.0179 H   0  0  0  0  0  0  0  0  0  0  0  0
   -4.1367   -0.6374    0.8709 H   0  0  0  0  0  0  0  0  0  0  0  0
   -4.1251    0.8953   -0.0131 H   0  0  0  0  0  0  0  0  0  0  0  0
   -4.1343   -0.6413   -0.8902 H   0  0  0  0  0  0  0  0  0  0  0  0
  5  4  2  0
  4  3  1  0
  3  2  2  0
  2  7  1  0
  5  6  1  0
  6  7  2  0
  5 10  1  0
  4 13  1  0
  3 16  1  0
  2  1  1  0
  7  8  1  0
  6  9  1  0
 10 11  2  0
 10 12  2  0
 13 14  1  0
 13 15  1  0
  1 17  1  0
  1 18  1  0
  1 19  1  0
M  END
